# Supplementary material for: CFTR-mediated monocyte/macrophage dysfunction revealed by cystic fibrosis proband-parent comparisons
Source: JCI Insight. 2022 Mar 22;7(6):e152186. doi: 10.1172/jci.insight.152186 (PMC8986072; doi:10.1172/jci.insight.152186)
Supplement: Supplemental table 1 [file jciinsight-7-152186-s232.xlsx]

## Sheet: Table S1.1
Table S1.1 DEG list from PBMC model (Human Clariom D Assay) n=2267
ID	Gene Symbol	Group	FDR P-val	Fold Change
TC0Y00006452.hg.1	IL3RA	Multiple_Complex	0.0071	-10.01
TC0600008539.hg.1	CD109	Multiple_Complex	0.0003	-10.04
TC0500007075.hg.1	SUB1	Multiple_Complex	0.0358	-10.05
TC0700008263.hg.1	DBF4	Multiple_Complex	6.12E-05	-10.05
TC1000007876.hg.1	DDX21	Multiple_Complex	0.0174	-10.05
TC0300009010.hg.1	RNF7	Multiple_Complex	0.0120	-10.09
TC0700007346.hg.1	skeychoyby	Unassigned	0.0258	-10.13
TC0600014177.hg.1	DSE	Multiple_Complex	0.0004	-10.16
TC1000007199.hg.1	ZEB1	Multiple_Complex	0.0016	-10.22
TC0X00006453.hg.1	IL3RA	Multiple_Complex	0.0131	-10.27
TC1900011014.hg.1	ZC3H4	Multiple_Complex	3.96E-07	10.33
TC0300010461.hg.1	kleeveebo	Unassigned	0.0091	-10.33
TC0400011466.hg.1	UBE2D3	Multiple_Complex	0.0458	-10.38
TC0X00009256.hg.1	KLHL15	Coding	0.0478	-10.41
TC2200007318.hg.1	H1F0	Multiple_Complex	8.58E-07	-10.41
TC0600013231.hg.1	SGK1	Multiple_Complex	0.0045	-10.42
TC0500009706.hg.1	SQSTM1	Multiple_Complex	0.0312	-10.43
TC0100017540.hg.1	shorobo	Unassigned	0.0301	-10.44
TC0800011542.hg.1	klobly	Unassigned	0.0043	-10.44
TC0900012257.hg.1		NonCoding	0.0001	10.45
TC1500010806.hg.1		NonCoding	0.0002	10.45
TC2000007859.hg.1	RBM38	Multiple_Complex	0.0005	-10.45
TC2000008815.hg.1	BCL2L1	Multiple_Complex	0.0033	-10.53
TC1200008574.hg.1	APAF1	Multiple_Complex	0.0326	10.54
TC0100015398.hg.1	blarmarbu	Unassigned	0.0004	-10.58
TC1500010817.hg.1		NonCoding	0.0020	10.59
TC0600007369.hg.1		NonCoding	0.0003	-10.6
TC0100015180.hg.1	WDR47	Multiple_Complex	0.0148	-10.61
TC0600013053.hg.1	RP3-425C14.4	NonCoding	0.0081	-10.61
TC0900006962.hg.1	bersta	Unassigned	0.0004	-10.64
TC0200008663.hg.1	IL1R2	Multiple_Complex	0.0009	-10.68
TC0800011253.hg.1	seevawby	Unassigned	2.45E-05	-10.68
TC0500012340.hg.1	NR3C1	Multiple_Complex	0.0117	-10.72
TC1600009927.hg.1		NonCoding	0.0099	-10.74
TC1600009960.hg.1		NonCoding	0.0099	-10.74
TC0300007136.hg.1	CTNNB1	Multiple_Complex	0.0168	-10.78
TC0700009807.hg.1	INSIG1	Multiple_Complex	1.12E-06	-10.82
TC0700008786.hg.1	DNAJB9	Multiple_Complex	1.77E-07	-10.84
TC1300008386.hg.1	MTMR6	Multiple_Complex	9.83E-05	-10.89
TC0200013875.hg.1	RGPD8; RGPD6	Multiple_Complex	0.0037	-10.92
TC0800011547.hg.1	soger	Unassigned	0.0005	-10.96
TC0100018324.hg.1	RP11-309G3.3	NonCoding	5.29E-05	-104.59
TC0200013916.hg.1	IL1B	Multiple_Complex	5.16E-12	-1058.53
TC1700006798.hg.1	MIR4521	Multiple_Complex	7.36E-10	-106.95
TC2100007599.hg.1	SAMSN1	Multiple_Complex	3.20E-06	-107.08
TC1000007272.hg.1	CREM	Multiple_Complex	4.09E-20	-1088.13
TC0600007408.hg.1		NonCoding	0.0011	-11.01
TC0300009468.hg.1	PRKCI	Multiple_Complex	0.0240	-11.07
TC0200008823.hg.1	RGPD6; RGPD5	Multiple_Complex	0.0010	-11.09
TC0200014689.hg.1		NonCoding	0.0002	-11.1
TC0800011881.hg.1	NDRG1	Multiple_Complex	0.0060	-11.11
TC0600007038.hg.1	JARID2	Multiple_Complex	0.0008	-11.14
TC0200011022.hg.1	SP140L	Multiple_Complex	0.0020	11.15
TC0100009831.hg.1	U1	Small_RNA	0.0020	-11.15
TC0700008127.hg.1	LOC100288933	Unassigned	0.0020	11.16
TC0200013902.hg.1	RGPD5; RGPD8	Multiple_Complex	0.0002	-11.16
TC0700008747.hg.1	HBP1	Multiple_Complex	0.0446	-11.19
TC0400012949.hg.1	SLC39A8	Multiple_Complex	0.0002	-11.21
TC0200016471.hg.1	MXD1	Multiple_Complex	0.0003	-11.27
TC0X00008828.hg.1	EMD	Multiple_Complex	0.0393	-11.27
TC0700008011.hg.1	NCF1	Multiple_Complex	0.0022	11.37
TC0200014692.hg.1		NonCoding	5.55E-07	-11.39
TC1000008088.hg.1	SAMD8	Multiple_Complex	0.0021	-11.4
TC0300007068.hg.1	OXSR1	Multiple_Complex	0.0041	-11.51
TC0900007017.hg.1		NonCoding	0.0002	-11.55
TC0600007437.hg.1		NonCoding	0.0330	-11.57
TC0200012854.hg.1	RAB1A	Multiple_Complex	0.0010	-11.6
TC0300006714.hg.1	EAF1	Multiple_Complex	0.0009	-11.61
TC0900009882.hg.1	DCAF12	Multiple_Complex	0.0059	-11.66
TC1000008382.hg.1	LIPN	Coding	0.0024	-11.66
TC0300009666.hg.1	SNORA63	Small_RNA	0.0112	-11.73
TC2200006595.hg.1	SNORA15	Small_RNA	0.0396	-11.73
TC0800012474.hg.1	AGO2	Multiple_Complex	0.0008	-11.75
TC1900008759.hg.1		NonCoding	0.0300	-11.78
TC1400009016.hg.1	FBXO33	Multiple_Complex	0.0110	-11.81
TC0X00006715.hg.1	SCML1	Multiple_Complex	0.0003	-11.82
TC1500010815.hg.1		NonCoding	0.0007	11.85
TC1000007883.hg.1	SRGN	Multiple_Complex	0.0136	-11.86
TC1100012020.hg.1	SESN3	Unassigned	0.0029	-11.86
TC0500011554.hg.1	CHD1	Multiple_Complex	0.0031	-11.89
TC0400008287.hg.1	CISD2	Coding	0.0006	-11.95
TC1600008277.hg.1	SNORD111	Small_RNA	0.0365	-11.95
TC0600007013.hg.1	reyblor	Unassigned	7.90E-06	-12.02
TC0900010388.hg.1	TMEM2	Unassigned	0.0014	-12.02
TC0300009164.hg.1	klardorbu	Unassigned	0.0004	-12.07
TC1200008466.hg.1	NUDT4	Multiple_Complex	0.0065	-12.07
TC0100015975.hg.1	RIT1	Multiple_Complex	0.0002	-12.1
TC0300010913.hg.1	CDCP1	Multiple_Complex	3.10E-05	-12.15
TC0600007014.hg.1	zysneybu	Coding	8.03E-07	-12.17
TC0600007842.hg.1	SRSF3	Multiple_Complex	0.0039	-12.23
TC0100007333.hg.1	PITHD1	Multiple_Complex	0.0022	-12.24
TC0700012096.hg.1	boneyby	Unassigned	0.0008	12.32
TC1200007278.hg.1	zerblobu	Unassigned	0.0051	-12.32
TC1100011980.hg.1	TAF1D; SNORA8; SNORA18; SNORA40; SNORA1; SNORA25; SNORA32; SNORD5; MIR1304	Multiple_Complex	0.0370	-12.38
TC1200009881.hg.1	CLEC2B	Multiple_Complex	0.0016	-12.38
TC0100017420.hg.1	DUSP10	Multiple_Complex	0.0001	-12.49
TC0400008272.hg.1	swybubo	Coding	0.0002	-12.5
TC0100018465.hg.1	BCAS2	Multiple_Complex	0.0019	-12.51
TC0200012978.hg.1	seegabo	Unassigned	0.0001	-12.55
TC0400011108.hg.1	CNOT6L	Multiple_Complex	0.0006	-12.62
TC0800011545.hg.1		NonCoding	0.0001	-12.63
TC1200006909.hg.1	EMP1	Multiple_Complex	4.54E-05	-12.63
TC0600011435.hg.1	SNORD117	Small_RNA	0.0456	-12.64
TC0200010481.hg.1	SNORD70	Small_RNA	0.0085	-12.73
TC1400006558.hg.1		NonCoding	0.0333	-12.81
TC0600011222.hg.1		NonCoding	0.0330	-12.85
TC1600009412.hg.1	TXNDC11	Multiple_Complex	0.0091	-12.9
TC0700012624.hg.1	lorslarby	Multiple_Complex	0.0009	-12.91
TC1800007835.hg.1	ADNP2	Multiple_Complex	0.0145	-12.99
TC0200013903.hg.1	teyder	Unassigned	1.84E-06	-124.38
TC1700011558.hg.1	SLC16A6	Multiple_Complex	3.57E-05	-125.62
TC1900011770.hg.1	C5AR1	Multiple_Complex	0.0004	-127.71
TC2100007247.hg.1		NonCoding	1.84E-06	-13.06
TC1000006652.hg.1	PFKFB3	Multiple_Complex	1.47E-05	-13.1
TC0200010907.hg.1	ACSL3	Multiple_Complex	0.0002	-13.12
TC0400011203.hg.1	HPSE	Multiple_Complex	0.0024	-13.13
TC0600011214.hg.1		NonCoding	0.0001	-13.18
TC1300006767.hg.1	USPL1	Multiple_Complex	0.0288	-13.26
TC0300008989.hg.1	SLC25A36	Multiple_Complex	0.0037	-13.29
TC0700007972.hg.1	NCF1B	Multiple_Complex	0.0007	13.36
TC1500010810.hg.1		NonCoding	0.0005	13.41
TC1900008326.hg.1	FOSB	Multiple_Complex	1.84E-05	-13.49
TC1200012698.hg.1	CHPT1	Multiple_Complex	0.0017	-13.53
TC2000009392.hg.1	B4GALT5	Multiple_Complex	0.0071	-13.62
TC0100010152.hg.1	LMNA	Multiple_Complex	3.17E-06	-13.64
TC0500007641.hg.1	PIK3R1	Multiple_Complex	0.0101	-13.65
TC1000007564.hg.1	MAPK8	Multiple_Complex	4.54E-05	-13.67
TC0X00008235.hg.1	LONRF3	Multiple_Complex	0.0020	-13.73
TC0200007353.hg.1	EML4	Multiple_Complex	0.0081	-13.76
TC0300012900.hg.1	TIPARP	NonCoding	9.87E-07	-13.81
TC0900009880.hg.1	vysoby	Coding	0.0005	-13.93
TC0800007027.hg.1	SLC25A37	Multiple_Complex	3.15E-09	-134.91
TC1500010184.hg.1	BCL2A1	Coding	0.0009	-137.06
TC0800008062.hg.1	ZBTB10	Coding	0.0003	-14.04
TC1000009389.hg.1	flypyby	Unassigned	0.0185	14.06
TC1600009680.hg.1		NonCoding	0.0037	-14.07
TC1500010857.hg.1	EPB42	Multiple_Complex	0.0008	-14.12
TC1100012471.hg.1	AMICA1	Multiple_Complex	0.0420	14.14
TC1900011657.hg.1	MCEMP1	Multiple_Complex	3.92E-06	-14.18
TC0300013684.hg.1	TFRC	Multiple_Complex	0.0001	-14.21
TC1400010438.hg.1	AL928742.1	Precursor_microRNA	4.11E-05	14.22
TC0100018482.hg.1	HIST2H2AA4; HIST2H2AA3	Coding	0.0111	-14.24
TC1100012019.hg.1	SESN3	Multiple_Complex	0.0012	-14.43
TC0600014247.hg.1	FAM65B	Multiple_Complex	0.0031	14.44
TC1100009918.hg.1	HBD	Coding	0.0056	-14.44
TC0500010835.hg.1	PLK2	Multiple_Complex	3.39E-06	-14.48
TC0200009189.hg.1	GYPC	Multiple_Complex	0.0094	-14.49
TC0800010262.hg.1	skeyskarbu	Coding	0.0003	-14.52
TC1200007652.hg.1	GRASP	Multiple_Complex	1.83E-08	-14.65
TC1700011917.hg.1	USP36	Multiple_Complex	0.0002	-14.73
TC1100011102.hg.1	MIR6514	Precursor_microRNA	2.29E-07	-14.76
TC1700010001.hg.1	SNORD3D	Multiple_Complex	0.0021	-14.84
TC1800009242.hg.1	SERPINB2	Multiple_Complex	7.35E-12	-1429.22
TC0200010980.hg.1	CCL20	Multiple_Complex	6.46E-10	-143.06
TC0800010990.hg.1	CA1	Multiple_Complex	5.36E-05	-143.78
TC1000008193.hg.1	PPIF	Multiple_Complex	3.02E-10	-145.89
TC0700013605.hg.1	PNPLA8	Multiple_Complex	0.0002	-15
TC0400011920.hg.1	SLC7A11	Multiple_Complex	0.0002	-15.09
TC0600013054.hg.1	SERINC1	Multiple_Complex	0.0406	-15.11
TC0700012625.hg.1	poykee	Unassigned	0.0003	-15.11
TC0300007492.hg.1	SNORD19	Small_RNA	0.0145	-15.21
TC1200010481.hg.1	TWF1	Multiple_Complex	0.0006	-15.21
TC2000006576.hg.1	PRNP	Multiple_Complex	0.0002	-15.37
TC1100007275.hg.1	sterchee	Unassigned	0.0026	-15.43
TC1400010460.hg.1	MIR4537	Precursor_microRNA	6.71E-05	15.53
TC0600007847.hg.1	CDKN1A	Multiple_Complex	1.37E-06	-15.56
TC0200016591.hg.1	BZW1	Multiple_Complex	0.0097	-15.68
TC0200014170.hg.1	MAP3K2	Multiple_Complex	0.0022	-15.69
TC1400008632.hg.1	SNORD9	Multiple_Complex	0.0058	-15.69
TC1200011474.hg.1	ATP2B1	Multiple_Complex	0.0010	-15.79
TC1200011567.hg.1	TMCC3; MIR7844	Multiple_Complex	0.0051	-15.8
TC0700012613.hg.1	MIR29A; MIR29B1; LINC-PINT	Multiple_Complex	7.23E-05	-15.94
TC1200009892.hg.1	OLR1	Multiple_Complex	3.27E-14	-1585.6
TC0400011146.hg.1	stubabo	Unassigned	0.0490	-16.13
TC1900011650.hg.1	ARHGEF18	Multiple_Complex	0.0014	16.16
TC0300006483.hg.1	BHLHE40	Multiple_Complex	0.0003	-16.18
TC1400008098.hg.1	GLRX5	Multiple_Complex	0.0062	-16.2
TC0300013232.hg.1	SNORA18	Small_RNA	0.0351	-16.22
TC0300014020.hg.1	CLDND1	Multiple_Complex	0.0412	-16.26
TC0500012238.hg.1	HBEGF	Multiple_Complex	5.29E-05	-16.32
TC0X00007149.hg.1	TIMP1	Multiple_Complex	0.0104	-16.32
TC0100015566.hg.1	U1	Small_RNA	0.0001	-16.41
TC0200011237.hg.1	COPS8	Multiple_Complex	0.0322	-16.46
TC0300012918.hg.1	CCNL1	Multiple_Complex	0.0100	-16.69
TC1800006513.hg.1	TGIF1	Multiple_Complex	1.69E-06	-16.71
TC1100012596.hg.1	GLULP3	Pseudogene	1.35E-05	-16.75
TC1800007431.hg.1	MALT1	Multiple_Complex	0.0104	-16.81
TC0300007259.hg.1	CCRL2	Multiple_Complex	0.0002	-16.96
TC1200006787.hg.1	GABARAPL1	Multiple_Complex	1.77E-07	-167.15
TC1600011186.hg.1	SLC7A5	Multiple_Complex	8.36E-10	-169.1
TC0100017118.hg.1	YOD1	Multiple_Complex	4.04E-06	-17.03
TC2200006473.hg.1	LA16c-17H1.3	Multiple_Complex	0.0029	-17.03
TC1400008395.hg.1	EIF5	Multiple_Complex	0.0324	-17.12
TC0300012752.hg.1		NonCoding	0.0042	-17.17
TC0600007838.hg.1		NonCoding	4.44E-06	-17.19
TC0600011207.hg.1		NonCoding	0.0015	-17.19
TC0600007366.hg.1		NonCoding	5.82E-06	-17.34
TC2000008295.hg.1	GPCPD1	Multiple_Complex	0.0162	-17.53
TC0500012179.hg.1	ETF1	Multiple_Complex	1.04E-06	-17.54
TC1400010459.hg.1	MIR4537	Precursor_microRNA	5.36E-05	17.73
TC0100009876.hg.1	HIST2H2AA3; HIST2H2AA4	Coding	0.0119	-17.87
TC0200013355.hg.1	RNU2-63P	Small_RNA	2.90E-06	-17.9
TC1400007227.hg.1	LGALS3	Multiple_Complex	0.0018	-17.91
TC0200010483.hg.1	SNORD11	Multiple_Complex	0.0048	-17.94
TC1600006445.hg.1	HBA2	Multiple_Complex	0.0100	-171.51
TC1600008930.hg.1	lonor	Unassigned	0.0021	-1777.04
TC1000006924.hg.1	ARL5B	Multiple_Complex	0.0038	-18.02
TC0200010448.hg.1	STRADB	Multiple_Complex	0.0133	-18.09
TC1600007201.hg.1		NonCoding	0.0041	-18.26
TC1100012425.hg.1	teyjeeby	Unassigned	0.0194	-18.28
TC1200009800.hg.1	SLC2A3	Multiple_Complex	1.07E-05	-18.34
TC1100006928.hg.1	chorkorby	Unassigned	0.0002	-18.4
TC0800008770.hg.1	RNF139	Multiple_Complex	0.0083	-18.49
TC1000010497.hg.1	MARCH8	Multiple_Complex	0.0019	-18.49
TC0300008134.hg.1		NonCoding	1.28E-05	-18.69
TC0900011523.hg.1	HSPA5	Multiple_Complex	0.0012	-18.83
TC0800012473.hg.1	CASC7	NonCoding	0.0104	-18.88
TC1900010706.hg.1	SERTAD1	Multiple_Complex	9.53E-11	-18.89
TC1500010743.hg.1	MAPK6	Multiple_Complex	1.16E-05	-18.99
TC1600006446.hg.1	HBA1	Multiple_Complex	0.0118	-186.63
TC0100011453.hg.1	G0S2	Multiple_Complex	1.02E-10	-189.94
TC0500011446.hg.1	LUCAT1	NonCoding	4.72E-05	-19.28
TC1200006966.hg.1	STRAP	Multiple_Complex	0.0002	-19.31
TC0100007567.hg.1	RNU11	Multiple_Complex	1.83E-08	-19.45
TC1500010787.hg.1	LINC01578	NonCoding	0.0011	-19.45
TC1700012470.hg.1	H3F3B	Multiple_Complex	0.0244	-19.54
TC1600009422.hg.1	GSPT1	Multiple_Complex	0.0024	-19.85
TC0100010361.hg.1		NonCoding	0.0014	-19.86
TC0X00009192.hg.1		NonCoding	0.0001	-19.91
TC0500013155.hg.1	BASP1	Coding	2.45E-05	-19.94
TC0200012830.hg.1	fukobu	Coding	0.0500	-2
TC0400011819.hg.1	RP11-214O14.1	Pseudogene	0.0356	-2
TC0100015931.hg.1	PMVK	Multiple_Complex	0.0458	2.01
TC0300009352.hg.1	largybo	Coding	0.0298	2.01
TC0700009065.hg.1	CCDC136	Multiple_Complex	0.0319	2.01
TC1500008183.hg.1	GOLGA6L3	Multiple_Complex	0.0085	2.01
TC1600011235.hg.1	GALNS	Multiple_Complex	0.0197	2.01
TC0600011669.hg.1	skargluby	Multiple_Complex	0.0318	-2.01
TC1400007740.hg.1	RP11-7F17.7	Multiple_Complex	0.0305	-2.01
TC1500007867.hg.1		NonCoding	0.0318	-2.01
TC2000006956.hg.1	NXT1	Multiple_Complex	0.0151	-2.01
TC2000008505.hg.1	nybee	Coding	0.0377	-2.01
TC0400009708.hg.1	GAK	Multiple_Complex	0.0440	2.02
TC1100009703.hg.1	SLC25A22	Multiple_Complex	0.0462	2.02
TC1400010563.hg.1	MIR5195; IGHV5-78	Multiple_Complex	0.0354	2.02
TC0300010949.hg.1	LTF	Multiple_Complex	0.0242	-2.02
TC0400008197.hg.1	mavobo	NonCoding	0.0467	-2.02
TC1000010782.hg.1	saramu	Unassigned	0.0299	-2.02
TC0900008805.hg.1	LRSAM1	Multiple_Complex	0.0273	2.03
TC1900011642.hg.1	SPPL2B	Multiple_Complex	0.0395	2.03
TC2200009276.hg.1	SGSM3	Multiple_Complex	0.0394	2.03
TC0500008627.hg.1	SLC22A4	Multiple_Complex	0.0095	-2.03
TC1200011854.hg.1	sleyjeeby	Coding	0.0363	-2.03
TC1600006920.hg.1		NonCoding	0.0273	-2.03
TC1700011716.hg.1	NAT9	Multiple_Complex	0.0452	2.04
TC0800010164.hg.1	RPS20P22	Multiple_Complex	0.0167	-2.04
TC0800012202.hg.1	BOP1; MIR7112	Multiple_Complex	0.0086	2.05
TC0X00010712.hg.1	THOC2	Multiple_Complex	0.0493	2.05
TC1500008286.hg.1	ZNF710	Multiple_Complex	0.0378	2.05
TC1700012030.hg.1	SLC38A10	Multiple_Complex	0.0311	2.05
TC1900010989.hg.1	PPP5D1	Multiple_Complex	0.0452	2.05
TC0500010881.hg.1		NonCoding	0.0500	-2.05
TC0700012885.hg.1	AC093673.5	NonCoding	0.0048	-2.05
TC0800009770.hg.1	RP11-108A14.1	Unassigned	0.0291	-2.05
TC1000008190.hg.1	ZMIZ1	NonCoding	0.0315	-2.05
TC2100008036.hg.1		NonCoding	0.0415	-2.05
TC0100018093.hg.1	MIR3916	Multiple_Complex	0.0224	2.06
TC0400008856.hg.1		NonCoding	0.0327	2.06
TC2000008966.hg.1	RP4-614O4.13	Unassigned	0.0082	2.06
TC2100007460.hg.1	MCM3AP-AS1	NonCoding	0.0127	2.06
TC0100009397.hg.1	RP11-96K19.2	NonCoding	0.0087	-2.06
TC0200014821.hg.1	SCN7A	Multiple_Complex	0.0209	-2.06
TC1000010986.hg.1	RP11-442H21.2	NonCoding	0.0020	-2.06
TC1500009336.hg.1	MYEF2	Unassigned	0.0077	-2.06
TC2000008650.hg.1	THBD	Coding	0.0070	-2.06
TC0100014201.hg.1	CC2D1B	Multiple_Complex	0.0055	2.07
TC0500009762.hg.1	TRIM41	Multiple_Complex	0.0098	2.07
TC1700012321.hg.1	TBC1D3B; TBC1D3H; TBC1D3I; TBC1D3F; TBC1D3G	Multiple_Complex	0.0021	2.07
TC1900010240.hg.1	CTB-151G24.1	NonCoding	0.0236	2.07
TC2000006446.hg.1	RBCK1	Multiple_Complex	0.0458	2.07
TC2100007398.hg.1	LL21NC02-1C16.2	NonCoding	0.0275	2.07
TC0200012260.hg.1	CEBPZ	Multiple_Complex	0.0399	-2.07
TC0300008044.hg.1	Y_RNA	NonCoding	0.0328	-2.07
TC1100011259.hg.1	FOSL1	Multiple_Complex	0.0015	-2.07
TC1700010707.hg.1	DHX58	Multiple_Complex	0.0486	2.08
TC0600011946.hg.1	lajee	Unassigned	0.0042	-2.08
TC1000011745.hg.1	MIR4482	Multiple_Complex	0.0173	-2.08
TC1100008464.hg.1	beesha	Unassigned	0.0041	-2.08
TC1700006984.hg.1	AC005517.3	Multiple_Complex	0.0310	-2.09
TC2000008651.hg.1		NonCoding	0.0218	-2.09
TC0100012392.hg.1	LOC102723897; FO538757.2	Coding	0.0168	2.1
TC0100017837.hg.1	flermawbu	Coding	0.0298	2.1
TC1900008358.hg.1	CCDC61	Multiple_Complex	0.0017	2.1
TC2000008499.hg.1	RRBP1	Multiple_Complex	0.0033	2.1
TC0100008275.hg.1		NonCoding	0.0327	-2.1
TC0700009039.hg.1		NonCoding	0.0185	-2.1
TC1400009670.hg.1	noberby	Coding	0.0480	-2.1
TC1600009485.hg.1	snorsmor	Coding	0.0052	-2.1
TC0X00006456.hg.1	ASMTL-AS1	NonCoding	0.0037	2.11
TC1500006969.hg.1	ZFYVE19	Multiple_Complex	0.0045	2.11
TC0900011712.hg.1	RP11-409K20.7	Multiple_Complex	0.0234	-2.11
TC0X00008127.hg.1		NonCoding	0.0409	-2.11
TC1200006665.hg.1	RP3-461F17.1	Multiple_Complex	0.0092	-2.11
TC1700010446.hg.1	AC015849.14	Multiple_Complex	0.0437	-2.11
TC0400006491.hg.1	IDUA	Multiple_Complex	0.0488	2.12
TC0700013045.hg.1	GIMAP3P	Multiple_Complex	0.0138	2.12
TC1500010689.hg.1	HERC2P2	Multiple_Complex	0.0173	2.12
TC1700009144.hg.1	CHMP6	Multiple_Complex	0.0139	2.12
TC0300011597.hg.1	ZNF717	Multiple_Complex	0.0203	2.13
TC1100006572.hg.1	TSPAN32	Multiple_Complex	0.0066	2.13
TC1100009739.hg.1		NonCoding	0.0428	2.13
TC1700012348.hg.1	NEURL4	Multiple_Complex	0.0011	2.13
TSUnmapped00000416.hg.1	MED22	Coding	0.0121	2.13
TC0200012868.hg.1	bleejorbo	Coding	0.0025	-2.13
TC0200014212.hg.1	ISCA1P6	Pseudogene	0.0073	-2.13
TC1900008708.hg.1		NonCoding	0.0444	-2.13
TC0400010510.hg.1	rorgar	Unassigned	0.0410	2.14
TC1900010074.hg.1	GMIP	Multiple_Complex	0.0351	2.14
TC1900011902.hg.1	SMIM7; MED26	Multiple_Complex	0.0085	2.14
TC0300012489.hg.1	chodabu	Unassigned	0.0420	-2.14
TC0X00007341.hg.1	AL732374.1	Precursor_microRNA	0.0066	-2.14
TC1100011744.hg.1	GAB2	Multiple_Complex	0.0060	-2.14
TC1700009535.hg.1	CHRNE	Multiple_Complex	0.0012	-2.14
TC0100007117.hg.1	ARHGEF10L	Multiple_Complex	0.0013	2.15
TC0700011542.hg.1	blapluby	Unassigned	0.0117	2.15
TC0700011545.hg.1	deechyby	Unassigned	0.0117	2.15
TC1200012533.hg.1	POLE	Multiple_Complex	0.0029	2.15
TC1400010580.hg.1	DHRS4L2	Multiple_Complex	0.0055	2.15
TC1500010821.hg.1		NonCoding	0.0135	2.15
TC2100008229.hg.1	C2CD2	Multiple_Complex	0.0355	2.15
TC2200008110.hg.1	PPM1F	Multiple_Complex	0.0246	2.15
TC0300010415.hg.1	zudeybo	Coding	0.0477	-2.15
TC0700009508.hg.1	TCAF2	Multiple_Complex	0.0171	-2.15
TC1000007886.hg.1		NonCoding	0.0371	-2.15
TC1400006913.hg.1	BRMS1L	Multiple_Complex	0.0435	-2.15
TC1700011815.hg.1	MXRA7	Multiple_Complex	0.0158	-2.15
TC0100014343.hg.1	RP4-592A1.2	Pseudogene	0.0011	2.16
TC0500006658.hg.1	RP11-404K5.1	Multiple_Complex	0.0191	2.16
TC0X00006459.hg.1		NonCoding	0.0297	2.16
TC1100011234.hg.1	LTBP3	Multiple_Complex	0.0133	2.16
TC1200008924.hg.1	DTX1	Multiple_Complex	0.0280	2.16
TC1700010590.hg.1	GSDMB	Multiple_Complex	0.0260	2.16
TC2100007952.hg.1	URB1	Multiple_Complex	0.0405	2.16
TC0800009856.hg.1	EGR3	Multiple_Complex	0.0044	-2.16
TC1400009253.hg.1	RP11-665C16.1	Multiple_Complex	0.0070	-2.16
TC1700009329.hg.1	RP11-676J12.4	NonCoding	0.0271	-2.16
TC1900009032.hg.1	RPS15AP36	Pseudogene	0.0017	-2.16
TC0Y00006457.hg.1	ASMTL-AS1	NonCoding	0.0020	2.17
TC0100012027.hg.1		NonCoding	0.0080	-2.17
TC0100017117.hg.1		NonCoding	0.0364	-2.17
TC0200007707.hg.1	RNU4-51P	Small_RNA	0.0168	-2.17
TC0500009255.hg.1	RNU4ATAC2P	Small_RNA	0.0455	-2.17
TC0600007271.hg.1	blawsnerby	Coding	0.0068	-2.17
TC1000008682.hg.1	RNU2-43P	Small_RNA	0.0409	-2.17
TC1500007907.hg.1	RP11-24M17.3	Multiple_Complex	0.0082	-2.17
TC1700007993.hg.1	RUNDC3A	Multiple_Complex	0.0428	-2.17
TC0600014333.hg.1	MICAL1	Multiple_Complex	0.0242	2.18
TC1900007098.hg.1	RNASEH2A	Multiple_Complex	0.0257	2.18
TC1900008306.hg.1	zeevor	Coding	0.0002	2.18
TC0300008744.hg.1		NonCoding	0.0180	-2.18
TC0500007383.hg.1		NonCoding	0.0396	-2.18
TC0700007414.hg.1		NonCoding	0.0077	-2.18
TC1000008432.hg.1		NonCoding	0.0059	-2.18
TC1100010232.hg.1	stogarby	Unassigned	0.0270	-2.18
TC1200006786.hg.1	TMEM52B	Multiple_Complex	0.0288	-2.18
TC1400008332.hg.1	LINC00239	NonCoding	0.0445	-2.18
TC2200009252.hg.1	SEC14L2	Multiple_Complex	0.0183	-2.18
TC0X00008394.hg.1	BCORL1	Multiple_Complex	0.0414	2.19
TC0200009241.hg.1	DYNLT3P2	Multiple_Complex	0.0360	-2.19
TC0300008329.hg.1		NonCoding	0.0080	-2.19
TC0700007027.hg.1	flerslawbu	Unassigned	0.0355	-2.19
TC2100008355.hg.1	ICOSLG	Multiple_Complex	0.0230	-2.19
TC1000012611.hg.1	STK32C	Multiple_Complex	0.0442	2.2
TC0300009224.hg.1	P2RY1	Multiple_Complex	0.0148	-2.2
TC0300012123.hg.1	CD80	Multiple_Complex	0.0285	-2.2
TC0800008367.hg.1	SNORD77	Small_RNA	0.0158	-2.2
TC0900006446.hg.1	EIF1P1	Multiple_Complex	0.0414	-2.2
TC1000011947.hg.1	norma; RP11-129M16.4	NonCoding	0.0046	-2.2
TC1200008370.hg.1	C12orf29	Multiple_Complex	0.0286	-2.2
TC1700006773.hg.1	TMEM88	Coding	0.0083	-2.2
TC0300013751.hg.1	BDH1	Multiple_Complex	0.0198	2.21
TC0900011660.hg.1	CCBL1	Multiple_Complex	0.0409	2.21
TC1500008692.hg.1	HERC2P7	Multiple_Complex	0.0366	2.21
TC1900009429.hg.1	KHSRP; MIR3940	Multiple_Complex	0.0031	2.21
TC0100017815.hg.1	TOMM20	Multiple_Complex	0.0365	-2.21
TC0200015396.hg.1	RNA5SP115	Ribosomal	0.0108	-2.21
TC1000010768.hg.1	EGR2	Multiple_Complex	0.0134	-2.21
TC1100006991.hg.1		NonCoding	0.0037	-2.21
TC1200011450.hg.1	MKRN9P	Multiple_Complex	0.0306	-2.21
TC1200011473.hg.1	RP11-734K2.3	NonCoding	0.0115	-2.21
TC1800007962.hg.1	CTD-3096M3.2; pawu	NonCoding	0.0224	-2.21
TC0100015486.hg.1		NonCoding	0.0164	2.22
TC1700006573.hg.1	skuglee	Coding	0.0418	2.22
TC0300006899.hg.1	AC093142.2	Multiple_Complex	0.0035	-2.22
TC0400007535.hg.1	RP11-601I15.1	Pseudogene	0.0176	-2.22
TC0500009707.hg.1	SQSTM1	Unassigned	0.0310	-2.22
TC0700011494.hg.1	BCL7B	Multiple_Complex	0.0271	-2.22
TC1100010796.hg.1	RP11-61N20.3	Pseudogene	0.0160	-2.22
TC1300009569.hg.1	FARP1-AS1; RP11-111L24.3	NonCoding	0.0260	-2.22
TC0100008079.hg.1	IPO13	Multiple_Complex	0.0413	2.23
TC0700008017.hg.1	dochyby	Coding	0.0097	2.23
TC0X00011414.hg.1	ARHGAP4	Multiple_Complex	0.0219	2.23
TC1100009942.hg.1	TRIM22	NonCoding	0.0288	2.23
TC1600006941.hg.1	SNX29	Multiple_Complex	0.0380	2.23
TC0600007327.hg.1	TRI-TAT2-2	Precursor_microRNA	0.0362	-2.23
TC0900008935.hg.1	USP20	Multiple_Complex	0.0028	2.24
TC0200012781.hg.1	RSL24D1P2	Multiple_Complex	0.0034	-2.24
TC0500008569.hg.1	KDELC1P1	Multiple_Complex	0.0414	-2.24
TC0500008925.hg.1	darflee	Unassigned	0.0416	-2.24
TC1400009589.hg.1	RP1-292L20.3	NonCoding	0.0328	-2.24
TC1500007181.hg.1	NDUFAF4P1	Multiple_Complex	0.0108	-2.24
TC2000008743.hg.1	storsarbu	Unassigned	0.0417	-2.24
TC0300007294.hg.1	PTPN23	Multiple_Complex	0.0048	2.25
TC1600009199.hg.1	SLX4	Multiple_Complex	0.0389	2.25
TC1900008644.hg.1		NonCoding	0.0358	2.25
TSUnmapped00000423.hg.1	MED22	Coding	0.0293	2.25
TC0300009182.hg.1	klawfeybo	Coding	0.0060	-2.25
TC0300010471.hg.1		NonCoding	0.0407	-2.25
TC0400011465.hg.1		NonCoding	0.0016	-2.25
TC0700012989.hg.1		NonCoding	0.0019	-2.25
TC1400009217.hg.1	ATP5C1P1	Pseudogene	0.0094	-2.25
TC1700007677.hg.1	DUSP14	Coding	0.0298	-2.25
TC1700008552.hg.1	mawsloy	Coding	0.0151	-2.25
TC1800007506.hg.1	TNFRSF11A	Multiple_Complex	0.0226	-2.25
TC0600014198.hg.1	TULP4	Multiple_Complex	0.0123	2.26
TC0900009996.hg.1	PAX5	Multiple_Complex	0.0276	2.26
TC0900011978.hg.1	SDCCAG3	Multiple_Complex	0.0200	2.26
TC1200008734.hg.1	RIC8B	Multiple_Complex	0.0428	2.26
TC1700012242.hg.1	LOC101060389; TBC1D3D	Coding	0.0078	2.26
TC0400012617.hg.1	LVCAT8; RP11-242J7.1	NonCoding	0.0131	-2.26
TC0500008835.hg.1	CXXC5	Multiple_Complex	0.0202	-2.26
TC0500011145.hg.1		NonCoding	0.0053	-2.26
TC0300007484.hg.1	STAB1	Multiple_Complex	0.0130	2.27
TC1200009566.hg.1	RAD52	Multiple_Complex	0.0358	2.27
TC1900011060.hg.1	LIG1	Multiple_Complex	0.0208	2.27
TC0100015405.hg.1	GAPDHP64	Pseudogene	0.0201	-2.27
TC0400008319.hg.1	RN7SL89P	NonCoding	0.0356	-2.27
TC0600013182.hg.1	RP5-988G15.1	Multiple_Complex	0.0184	-2.27
TC1000009832.hg.1	RPL5P25	Pseudogene	0.0033	-2.27
TC1100010418.hg.1	KIF18A	Multiple_Complex	0.0154	-2.27
TC1700010826.hg.1	SLC25A39	Multiple_Complex	0.0078	-2.27
TC0500012205.hg.1	MZB1	Multiple_Complex	0.0263	2.28
TC0800008728.hg.1	HMGB1P19	Multiple_Complex	0.0310	2.28
TC1200009300.hg.1	BRI3BP	Multiple_Complex	0.0154	2.28
TC1500008703.hg.1	CYFIP1	Multiple_Complex	0.0014	2.28
TC1500010843.hg.1	RP11-382B18.5	Multiple_Complex	0.0373	2.28
TC0100013774.hg.1	tarma	Unassigned	0.0336	-2.28
TC0200007463.hg.1	mono	Unassigned	0.0066	-2.28
TC0200010273.hg.1	NAB1	Multiple_Complex	0.0440	-2.28
TC0600013725.hg.1	fojaw	Multiple_Complex	0.0125	-2.28
TC0700013001.hg.1		NonCoding	0.0160	-2.28
TC0X00006770.hg.1	SMS	Multiple_Complex	0.0297	-2.28
TC0X00009516.hg.1	SNORD77	Small_RNA	0.0244	-2.28
TC1200006896.hg.1	GPRC5A; MIR614	Multiple_Complex	0.0041	-2.28
TC1700009238.hg.1	RP13-516M14.8	NonCoding	0.0016	-2.28
TC1900008287.hg.1	PVRL2	Multiple_Complex	0.0011	-2.28
TC1400010463.hg.1		NonCoding	0.0452	2.29
TC2100008574.hg.1	AATBC	NonCoding	0.0134	2.29
TC0300009783.hg.1		NonCoding	0.0361	-2.29
TC0500008959.hg.1	gleewuby	Multiple_Complex	0.0247	-2.29
TC0500010090.hg.1	ROPN1L-AS1	NonCoding	0.0042	-2.29
TC0X00008944.hg.1		NonCoding	0.0175	-2.29
TC1000007593.hg.1	RP11-507K13.4	Multiple_Complex	0.0080	-2.29
TC1700009619.hg.1	DLG4	Multiple_Complex	0.0340	2.3
TC0300010725.hg.1	UBE2FP1	Multiple_Complex	0.0362	-2.3
TC0500006870.hg.1	RNU6-1003P	Small_RNA	0.0365	-2.3
TC0800008602.hg.1	blodeeby; slawla	NonCoding	0.0230	-2.3
TC1900007696.hg.1		NonCoding	0.0252	-2.3
TC0400012623.hg.1	MIR3945HG	NonCoding	0.0338	-2.31
TC0X00008052.hg.1	CXorf57	Multiple_Complex	0.0160	-2.31
TC1000007556.hg.1	RHEBP2	Pseudogene	0.0358	-2.31
TC1100010947.hg.1	CMB9-55A18.1	NonCoding	0.0325	-2.31
TC0800009237.hg.1	GPAA1	Multiple_Complex	0.0151	2.32
TC1300007725.hg.1	klorshobu	Coding	0.0389	2.32
TC0200010999.hg.1		NonCoding	0.0275	-2.32
TC0800008771.hg.1	kiyoya	Coding	0.0188	-2.32
TC1300008249.hg.1	GJB2	Coding	0.0109	-2.32
TC1300008291.hg.1	HIST1H2BPS3	Multiple_Complex	0.0329	-2.32
TC1700011413.hg.1	rawey	Unassigned	0.0336	2.33
TC0300013214.hg.1	MTND5P15	Multiple_Complex	0.0045	-2.33
TC0600007045.hg.1	meevabo	Coding	0.0419	-2.33
TC1400009184.hg.1	TXNDC16	Multiple_Complex	0.0486	-2.33
TC1900009442.hg.1	TNFSF14	Multiple_Complex	0.0206	-2.33
TC0600011857.hg.1	CUL7	Multiple_Complex	0.0493	2.34
TC1100008161.hg.1	ALG1L8P	Multiple_Complex	0.0118	2.34
TC1200009738.hg.1	RP5-940J5.3	NonCoding	0.0045	2.34
TC1400010458.hg.1		NonCoding	0.0148	2.34
TC1500010812.hg.1		NonCoding	0.0341	2.34
TC1600009220.hg.1	TFAP4	Multiple_Complex	0.0029	2.34
TC1800008779.hg.1	NARS	Multiple_Complex	0.0283	2.34
TC2000008852.hg.1	NOL4L	Multiple_Complex	0.0399	2.34
TC1600006898.hg.1	RP11-66H6.4	NonCoding	0.0209	-2.34
TC0100010510.hg.1	RCSD1	Multiple_Complex	0.0024	2.35
TC0600007610.hg.1	MSH5; MSH5-SAPCD1; SAPCD1	Multiple_Complex	0.0179	2.35
TC0500012016.hg.1	LOC105379175; AC116366.6; spoysporbu	Multiple_Complex	0.0500	-2.35
TC1400010155.hg.1		NonCoding	0.0135	-2.35
TC0100008124.hg.1	MMACHC	Multiple_Complex	0.0072	2.36
TC0100010203.hg.1	RP11-85G21.3	NonCoding	0.0309	-2.36
TC0200012066.hg.1	SLC5A6	Multiple_Complex	0.0112	-2.36
TC0200015244.hg.1	AC067945.3	Pseudogene	0.0296	-2.36
TC1000008911.hg.1		NonCoding	0.0374	-2.36
TC1400007390.hg.1	sneeder	Unassigned	0.0059	-2.36
TC0200012321.hg.1	SNORA67	Small_RNA	0.0182	-2.37
TC0300013142.hg.1	BZW1P1	Multiple_Complex	0.0379	-2.37
TC0400007333.hg.1	ARL4AP2	Multiple_Complex	0.0209	-2.37
TC0600007266.hg.1	HIST1H1C	NonCoding	0.0364	-2.37
TC1100008848.hg.1	keymaw	Coding	0.0292	-2.37
TC1200011472.hg.1		NonCoding	0.0099	-2.37
TC1600007167.hg.1	CTB-31N19.4	Multiple_Complex	0.0461	-2.37
TC1900007358.hg.1	ARRDC2	Multiple_Complex	0.0218	-2.37
TC1900008154.hg.1	AC006129.1	NonCoding	0.0057	-2.37
TC0100008090.hg.1	DMAP1	Multiple_Complex	0.0257	2.38
TC0700011563.hg.1	STYXL1	Multiple_Complex	0.0096	2.38
TC0900011623.hg.1	PTGES2	Multiple_Complex	0.0087	2.38
TC1500008616.hg.1	HERC2P3	Multiple_Complex	0.0419	2.38
TC1700011803.hg.1		NonCoding	0.0366	2.38
TC0300011223.hg.1	SELK	Multiple_Complex	0.0098	-2.38
TC0300012572.hg.1	CEP70	Multiple_Complex	0.0461	-2.38
TC0500006748.hg.1	RPL30P7	Multiple_Complex	0.0327	-2.38
TC0600013522.hg.1	RP1-281H8.3	Pseudogene	0.0272	-2.38
TC0900011610.hg.1	ST6GALNAC4	Multiple_Complex	0.0091	-2.38
TC1200008013.hg.1	RP11-629N8.4	NonCoding	0.0269	-2.38
TC1400009138.hg.1	RP11-248J18.2	NonCoding	0.0161	-2.38
TC1700006947.hg.1	MGC12916; RP11-214O1.2	NonCoding	0.0171	-2.38
TC1200010806.hg.1	MAP3K12	Multiple_Complex	0.0488	2.39
TC1500010720.hg.1	IVD	Multiple_Complex	0.0483	2.39
TC0500009154.hg.1	rawsneebu	Unassigned	0.0409	-2.39
TC0600011501.hg.1	HLA-DQB3	Multiple_Complex	0.0117	-2.39
TC0700012289.hg.1		NonCoding	0.0067	-2.39
TC0900011781.hg.1	cheeskabu	Unassigned	0.0280	-2.39
TC1800009113.hg.1	zolaw	Unassigned	0.0196	-2.39
TC0200013284.hg.1	C2orf68	Multiple_Complex	0.0077	2.4
TC0X00007587.hg.1	PIN4	Multiple_Complex	0.0032	2.4
TC0100008697.hg.1	CTH	Multiple_Complex	0.0007	-2.4
TC0100011794.hg.1	RP11-118H4.1	Pseudogene	0.0064	-2.4
TC0600012475.hg.1		NonCoding	0.0435	-2.4
TC0700009629.hg.1		NonCoding	0.0125	-2.4
TC1200007969.hg.1	GAPDHP44	Pseudogene	0.0327	-2.4
TC1800007906.hg.1	cheeklar	Coding	0.0226	-2.4
TC0100014048.hg.1	POMGNT1	Multiple_Complex	0.0065	2.41
TC1200012875.hg.1	GOLGA3	Multiple_Complex	0.0004	2.41
TC0100009961.hg.1	spawbee	Unassigned	0.0168	-2.41
TC0200009096.hg.1		NonCoding	0.0125	-2.41
TC0700008582.hg.1	SERPINE1	Multiple_Complex	0.0212	-2.41
TC0Y00006654.hg.1	AC006989.2	Multiple_Complex	0.0001	-2.41
TSUnmapped00000299.hg.1	TRAPPC4	NonCoding	0.0409	-2.41
TC0100007785.hg.1	snykley	Unassigned	0.0208	2.42
TC0100013215.hg.1	NBPF2P	Multiple_Complex	0.0036	2.42
TC1700006660.hg.1	KIF1C	Multiple_Complex	0.0052	2.42
TC0100009062.hg.1		NonCoding	0.0128	-2.42
TC0200015446.hg.1	LOC645805	Unassigned	0.0025	-2.42
TC0300010309.hg.1	RP11-767C1.2	NonCoding	0.0049	-2.42
TC0700006866.hg.1	sorky	Unassigned	0.0204	-2.42
TC0X00010426.hg.1	MORF4L2	Multiple_Complex	0.0103	-2.42
TC1100012426.hg.1	SIK3-IT1	NonCoding	0.0219	-2.42
TC0X00008703.hg.1	gerjar	Coding	0.0104	2.43
TC1600007590.hg.1	HERC2P5	Multiple_Complex	0.0055	2.43
TC0400007595.hg.1	woyboybo	Coding	0.0193	-2.43
TC0500012039.hg.1	ZCCHC10	Multiple_Complex	0.0409	-2.43
TC0700010726.hg.1		NonCoding	0.0036	-2.43
TC1700009393.hg.1	RILP	Multiple_Complex	0.0044	-2.43
TC1700011818.hg.1	JMJD6	Multiple_Complex	0.0142	-2.43
TSUnmapped00000370.hg.1	SLC16A1	Coding	0.0050	-2.43
TC1000008665.hg.1	C10orf2	Multiple_Complex	0.0411	2.44
TC1100012487.hg.1	LOC101929089; RP11-770J1.3; sheena	Multiple_Complex	0.0087	2.44
TC0200009538.hg.1	sleederbu	Unassigned	0.0110	-2.44
TC0300007038.hg.1	UBE2D3P2	Multiple_Complex	0.0211	-2.44
TC0300012975.hg.1	B3GALNT1	Multiple_Complex	0.0067	-2.44
TC0800009702.hg.1	toykoy	Unassigned	0.0484	-2.44
TC1200008669.hg.1	TDG	Multiple_Complex	0.0403	-2.44
TC1700007220.hg.1	FAM106B; USP32P3	Multiple_Complex	0.0126	2.45
TC1700012215.hg.1	KSR1	Multiple_Complex	0.0122	2.45
TC0600007265.hg.1	HIST1H3C	Coding	0.0336	-2.45
TC1900011896.hg.1	MIR24-2	Multiple_Complex	0.0003	-2.45
TC1000008104.hg.1	rayure	Unassigned	0.0391	2.46
TC1200010185.hg.1	ITPR2	Multiple_Complex	0.0251	2.46
TC1500010819.hg.1		NonCoding	0.0102	2.46
TC1600007345.hg.1	APOBR	Coding	0.0139	2.46
TC1900011714.hg.1	LIN37	Multiple_Complex	0.0046	2.46
TC1000011718.hg.1	CALHM2	Multiple_Complex	0.0041	2.47
TC1100009827.hg.1	OSBPL5	Multiple_Complex	0.0135	2.47
TC0200012609.hg.1	rorkly	Unassigned	0.0434	-2.47
TC0300014082.hg.1	ETV5	Multiple_Complex	0.0099	-2.47
TC0800011261.hg.1	sweybawby	Unassigned	0.0045	-2.47
TC2000008183.hg.1	Y_RNA	NonCoding	0.0338	-2.47
TC0600011810.hg.1	fyspybu	Coding	0.0298	2.48
TC1100013037.hg.1	ARL2	Multiple_Complex	0.0451	2.48
TC1600008168.hg.1	RLTPR	Multiple_Complex	0.0030	2.48
TC0100013267.hg.1	LUZP1	Multiple_Complex	0.0311	-2.48
TC1000009414.hg.1	INPP5A	Multiple_Complex	0.0154	-2.48
TC1800007471.hg.1	PMAIP1	Multiple_Complex	0.0021	-2.48
TC1500007566.hg.1	dorgorby	Unassigned	0.0458	2.49
TC1500010783.hg.1	SEMA4B	Multiple_Complex	0.0133	2.49
TC0300006623.hg.1	AC091492.2	Multiple_Complex	0.0285	-2.49
TC0700011707.hg.1	rekimu	Coding	0.0335	-2.49
TC0900011074.hg.1		NonCoding	0.0374	-2.49
TC1000007273.hg.1	RNU7-77P	Small_RNA	0.0055	-2.49
TC1300008630.hg.1	EIF4A1P5	Pseudogene	0.0139	-2.49
TC1400010038.hg.1	sloypar	Unassigned	0.0335	-2.49
TC0X00007999.hg.1	BEX4	Multiple_Complex	0.0009	-2.5
TC1100011893.hg.1	GAPDHP70	Pseudogene	0.0042	-2.5
TC1700011368.hg.1		NonCoding	0.0144	-2.5
TC2100007986.hg.1	IL10RB-AS1	NonCoding	0.0293	-2.5
TC0600013560.hg.1	AL133260.1	Precursor_microRNA	0.0321	2.51
TC1000007500.hg.1	shoykubu	Coding	0.0304	2.51
TC1900009115.hg.1	MED16	Multiple_Complex	0.0135	2.51
TC0400007840.hg.1	CXCL1	Multiple_Complex	0.0232	-2.51
TC0600009291.hg.1		NonCoding	0.0412	-2.51
TC0900009645.hg.1	HAUS6	Multiple_Complex	0.0036	-2.51
TC1400009370.hg.1	HIF1A-AS2	NonCoding	0.0026	-2.51
TC1400009481.hg.1	PLEK2	Multiple_Complex	0.0356	-2.51
TC0400011504.hg.1	sleefloy	Unassigned	0.0156	2.52
TC0900010784.hg.1		NonCoding	0.0457	2.52
TC0100017083.hg.1	RAB7B	Coding	0.0411	-2.52
TC0300009653.hg.1		NonCoding	0.0156	-2.52
TC0400008280.hg.1	LOC102723704; musare	NonCoding	0.0095	-2.52
TC0600007071.hg.1	RP1-151F17.1; RP1-151F17.2	NonCoding	0.0083	-2.52
TC0700010936.hg.1	PURB; MIR4657	Multiple_Complex	0.0314	-2.52
TC1300008236.hg.1	zyshawbu	NonCoding	0.0279	-2.52
TC1800007800.hg.1	CTD-2286N8.2	NonCoding	0.0010	-2.52
TC2100007936.hg.1	snoyga	Coding	0.0004	-2.52
TC1500010814.hg.1		NonCoding	0.0183	2.53
TC0700013464.hg.1		NonCoding	0.0009	-2.53
TC0700013526.hg.1	FAM126A	Multiple_Complex	0.0417	-2.53
TC0900010947.hg.1	RP11-244N9.4; myley	NonCoding	0.0442	-2.53
TC1600009094.hg.1	SNHG19	NonCoding	0.0031	-2.53
TC1700011561.hg.1	WIPI1	Multiple_Complex	0.0182	-2.53
TC0300013772.hg.1	IQCG	Multiple_Complex	0.0151	2.54
TC0300013787.hg.1	TTLL3	Multiple_Complex	0.0077	2.54
TC1200008088.hg.1	IFNG-AS1	NonCoding	0.0250	2.54
TC0100007873.hg.1	RP11-334L9.1	Multiple_Complex	0.0093	-2.54
TC0100011870.hg.1	AL139288.1	Precursor_microRNA	0.0058	-2.54
TC0900007776.hg.1	boyteyby	Unassigned	0.0243	-2.54
TC0900011071.hg.1		NonCoding	0.0220	-2.54
TC1600006936.hg.1	vopa	Unassigned	0.0409	-2.54
TC0100017546.hg.1	RP5-1087E8.2	Multiple_Complex	0.0134	2.55
TC0600012747.hg.1	CD24	Multiple_Complex	0.0288	2.55
TC2200009268.hg.1	APOBEC3A	NonCoding	0.0161	2.55
TC0500011474.hg.1	muneme	Unassigned	0.0442	-2.55
TC0600006785.hg.1		NonCoding	0.0330	-2.55
TC0400010080.hg.1	rusworbu	Unassigned	0.0328	-2.56
TC0500009108.hg.1	GPX3	Multiple_Complex	0.0020	-2.56
TC0X00008714.hg.1	snytor	Coding	0.0244	-2.56
TC1400010397.hg.1		NonCoding	0.0262	-2.56
TC0100010513.hg.1	kere	Unassigned	0.0025	2.57
TC0100018489.hg.1	VPS72	Multiple_Complex	0.0177	2.57
TC0400009723.hg.1	CTBP1	Multiple_Complex	0.0011	2.57
TC0500011573.hg.1	CTD-2012B7.1	Pseudogene	0.0185	2.57
TC0500013291.hg.1	FAM173B	Multiple_Complex	0.0401	2.57
TC1700006669.hg.1	LOC100130950; RP11-333E1.1	NonCoding	0.0397	2.57
TC0800007877.hg.1	farbla	Coding	0.0072	2.58
TC0900008362.hg.1		NonCoding	0.0091	2.58
TC1000011225.hg.1	LOC101929574; RP11-137H2.4; fleyskaw	Multiple_Complex	0.0122	2.58
TC0100010383.hg.1		NonCoding	0.0175	-2.58
TC0700013224.hg.1	LMBR1	Unassigned	0.0128	-2.58
TC1100010528.hg.1	RP1-68D18.4	NonCoding	0.0123	-2.58
TC1700006586.hg.1	RP11-48B14.1	Pseudogene	0.0267	-2.58
TC0400006639.hg.1	NSG1; D4S234E	Multiple_Complex	0.0096	2.59
TC0700013603.hg.1	RASA4	Multiple_Complex	0.0344	2.59
TC1900008085.hg.1	ZNF546	Multiple_Complex	0.0105	2.59
TC1900008547.hg.1	PRR12	Multiple_Complex	0.0005	2.59
TC0900007023.hg.1		NonCoding	0.0177	-2.59
TC0X00007111.hg.1	ZNF674-AS1	NonCoding	0.0225	-2.59
TC1500008451.hg.1	CTD-2027G2.1	Multiple_Complex	0.0155	-2.59
TC1700007158.hg.1	SNORD3A	Small_RNA	0.0118	-2.59
TC0800006978.hg.1	POLR3D	Multiple_Complex	0.0251	2.6
TC1200012003.hg.1	RBM19	Multiple_Complex	0.0082	2.6
TC1700009515.hg.1	MYBBP1A	Multiple_Complex	0.0012	2.6
TC0400009716.hg.1		NonCoding	0.0132	-2.6
TC0700006844.hg.1	ITGB8	Multiple_Complex	0.0152	-2.6
TC1700010224.hg.1	skeesmy	Coding	0.0347	-2.6
TC1400010456.hg.1	MIR4538	Multiple_Complex	0.0055	2.61
TC1500006681.hg.1	PDCD6IPP2	Multiple_Complex	0.0011	2.61
TC1600008328.hg.1	DHODH	Multiple_Complex	0.0028	2.61
TC0200007354.hg.1		NonCoding	0.0288	-2.61
TC0300009601.hg.1	RP11-255C15.3	NonCoding	0.0016	-2.61
TC0300012880.hg.1	C3orf33	Multiple_Complex	0.0037	-2.61
TC0700007587.hg.1	RPL31P35	Pseudogene	0.0098	-2.61
TC1000012277.hg.1	RP11-500G10.5	NonCoding	0.0310	-2.61
TC1100007563.hg.1	LOC646813	Multiple_Complex	0.0202	-2.61
TC1100012794.hg.1	ARHGAP32	Multiple_Complex	0.0139	2.62
TC1500010805.hg.1		NonCoding	0.0124	2.62
TC1600011111.hg.1	vaglaw	Coding	0.0021	2.62
TC0400011707.hg.1	RP11-548H18.2	Multiple_Complex	0.0231	-2.62
TC0700006682.hg.1	fergloby	Coding	0.0486	-2.62
TC0X00010086.hg.1	MIR545	Precursor_microRNA	0.0249	-2.62
TC1200008163.hg.1	rerfarby	Unassigned	0.0352	-2.62
TC1900010612.hg.1	MAP4K1	Multiple_Complex	0.0283	2.63
TC2100006968.hg.1	IFNGR2	NonCoding	0.0168	2.63
TC0100009565.hg.1	RPS15AP9	Pseudogene	0.0120	-2.63
TC0100013783.hg.1	stovorbo	Unassigned	0.0075	-2.63
TC0100015708.hg.1	paplo	Unassigned	0.0230	-2.63
TC0200010840.hg.1	DNAJB2	Multiple_Complex	0.0109	-2.63
TC0600010937.hg.1	vorjar	Unassigned	0.0448	-2.63
TC0X00009420.hg.1	GAPDHP1	Pseudogene	0.0267	-2.63
TC1000011749.hg.1	ITPRIP	Multiple_Complex	0.0214	-2.63
TC1200009895.hg.1	RP11-656E20.5; veener	Multiple_Complex	0.0032	-2.63
TC1500010108.hg.1	RP11-797A18.6	NonCoding	0.0328	-2.63
TC1700007947.hg.1		NonCoding	0.0458	-2.63
TC1700008463.hg.1	DHX40	Multiple_Complex	0.0282	-2.63
TC0X00011218.hg.1	IKBKGP1	Pseudogene	0.0132	2.64
TC0300010853.hg.1		NonCoding	0.0128	-2.64
TC0700012990.hg.1		NonCoding	0.0079	-2.64
TC1900008419.hg.1	C5AR2	Multiple_Complex	0.0314	-2.64
TC1600010169.hg.1	RP11-46D6.1	NonCoding	0.0011	2.65
TC1700012243.hg.1	TBC1D3E	Coding	0.0063	2.65
TC1300006485.hg.1	RP11-264J4.8	NonCoding	0.0429	-2.65
TC1400009417.hg.1	SPTB; MIR7855	Multiple_Complex	0.0336	-2.65
TC0100007404.hg.1	varworbo	Coding	0.0346	-2.66
TC0300008543.hg.1		NonCoding	0.0042	-2.66
TC0400012390.hg.1	PTGES3P3	Multiple_Complex	0.0059	-2.66
TC0700012789.hg.1	derjo	NonCoding	0.0145	-2.66
TC0800008280.hg.1	skeyzerby	NonCoding	0.0072	-2.66
TC1500007913.hg.1	voyzoybu	Unassigned	0.0370	-2.66
TC2000009378.hg.1	karker	Unassigned	0.0262	-2.66
TC0100010212.hg.1	jeereybo	Unassigned	0.0444	2.67
TC2000009828.hg.1	ARFRP1	Multiple_Complex	0.0042	2.67
TC0200007592.hg.1	sydoy	Coding	0.0198	-2.67
TC0600014010.hg.1	shasneebu	Coding	0.0088	-2.67
TC1200009820.hg.1	RPS3AP43	Pseudogene	0.0182	-2.67
TC1200012562.hg.1	kawjerby	Unassigned	0.0242	-2.67
TC1500009071.hg.1	CTD-2033D15.1	NonCoding	0.0007	-2.67
TC1400010505.hg.1	IGHV3-37	Multiple_Complex	0.0153	2.68
TC0900007620.hg.1	AL359253.1	Precursor_microRNA	0.0016	-2.68
TC0900009103.hg.1	ARF4P1	Pseudogene	0.0161	-2.68
TC1200009968.hg.1	spoyfoyby	Coding	0.0388	-2.68
TC1300006786.hg.1	ANKRD26P4	Multiple_Complex	0.0445	-2.68
TC1400008694.hg.1	ACIN1	Multiple_Complex	0.0339	2.69
TC2100008286.hg.1	U2AF1	Multiple_Complex	0.0327	-2.69
TC2000009017.hg.1	SOGA1	Multiple_Complex	0.0063	2.7
TC0100016297.hg.1	RP11-277B15.1	Pseudogene	0.0245	-2.7
TC0300009283.hg.1	mygabu	Multiple_Complex	0.0154	-2.7
TC0300011008.hg.1	RP11-1029M24.1	Pseudogene	0.0319	-2.7
TC0500011935.hg.1	MARCH3	Multiple_Complex	0.0037	-2.7
TC0500012636.hg.1		NonCoding	0.0097	-2.7
TC0600007911.hg.1	SNORD45	Small_RNA	0.0313	-2.7
TC1200010874.hg.1	MMP19	Multiple_Complex	0.0182	-2.7
TC1800006497.hg.1	RP11-737O24.2	NonCoding	0.0126	-2.7
TC0300013360.hg.1	ABCC5	Multiple_Complex	0.0014	2.71
TC1200012172.hg.1	POP5	Multiple_Complex	0.0233	2.72
TC0800008719.hg.1	keevorby	Coding	0.0216	-2.72
TC0900007521.hg.1	RP11-386J22.3	NonCoding	0.0050	-2.72
TC1600009175.hg.1	RP11-473M20.16	NonCoding	0.0010	-2.72
TC0700010015.hg.1	INTS1	Multiple_Complex	0.0003	2.73
TC2000007928.hg.1	ZNF831	Coding	0.0083	2.73
TC0600014085.hg.1	HIST1H2AH	Coding	0.0036	-2.73
TC2000006951.hg.1	RP4-737E23.5	NonCoding	0.0016	-2.73
TC1100006657.hg.1	OR52K3P	Pseudogene	0.0065	2.74
TC1500009118.hg.1	RAD51-AS1	NonCoding	0.0104	2.74
TC0800008548.hg.1	RP11-419L20.2	Pseudogene	0.0168	-2.74
TC0900006963.hg.1		NonCoding	0.0040	-2.74
TC1000006905.hg.1	rikomi	Coding	0.0317	-2.74
TC1800008729.hg.1		NonCoding	0.0081	-2.74
TC2100007796.hg.1	MRPL39	Multiple_Complex	0.0181	-2.74
TSUnmapped00000408.hg.1	RYBP	Coding	0.0071	-2.75
TC0600013193.hg.1	STX7	Multiple_Complex	0.0261	2.76
TC1600007337.hg.1	RP11-57A19.6	Pseudogene	0.0244	2.76
TC0300010226.hg.1	CIDECP	Multiple_Complex	0.0203	-2.76
TC0X00008794.hg.1	SLC6A8	Multiple_Complex	0.0006	-2.76
TC1100009169.hg.1	TAGLN	Multiple_Complex	0.0186	2.77
TC1600006938.hg.1	RP11-166B2.9	Pseudogene	0.0287	2.77
TC0500007879.hg.1	SNORA18	Small_RNA	0.0022	-2.77
TC0600009851.hg.1	MTHFD1L	Multiple_Complex	0.0295	-2.77
TC1300009765.hg.1	IRS2	Multiple_Complex	0.0157	-2.77
TC2200007056.hg.1	RNU6-564P	Small_RNA	0.0039	-2.77
TC0900011846.hg.1	REXO4	Multiple_Complex	7.98E-06	2.78
TC1000010957.hg.1	geynoby	Coding	0.0194	2.78
TC1200011454.hg.1	CEP290	Multiple_Complex	0.0194	2.78
TC1400010085.hg.1	TCL1A	Multiple_Complex	0.0280	2.78
TC1500006703.hg.1	GOLGA8T	Multiple_Complex	0.0248	2.78
TC1500008936.hg.1	RP11-632K20.8	Multiple_Complex	0.0233	2.78
TC1900011649.hg.1	CTB-133G6.1	Multiple_Complex	0.0014	2.78
TC1900011752.hg.1	ZNF223	Multiple_Complex	0.0161	2.78
TC2200007327.hg.1	POLR2F; MIR4534; MIR6820	Multiple_Complex	0.0182	2.78
TC0100013908.hg.1	SLC2A1	Multiple_Complex	0.0178	-2.78
TC0500007465.hg.1	GPBP1	Multiple_Complex	0.0117	-2.78
TC1300007545.hg.1	BTF3P11	Multiple_Complex	0.0190	-2.78
TC1600008890.hg.1		NonCoding	0.0416	-2.78
TC0200014758.hg.1	AHCTF1P1	Multiple_Complex	0.0070	-2.79
TC0400009917.hg.1	ryfluby	Unassigned	0.0174	-2.79
TC0400011056.hg.1	NUP54	Multiple_Complex	0.0035	-2.79
TC0600007864.hg.1	TBC1D22B	Multiple_Complex	0.0259	-2.79
TC1800008230.hg.1		NonCoding	0.0207	-2.79
TC0100011779.hg.1		NonCoding	0.0428	-2.8
TC0200015333.hg.1	hayara	Coding	0.0045	-2.8
TC0600010864.hg.1	RANBP9	Multiple_Complex	0.0422	-2.8
TC0500012980.hg.1	FAM193B	Multiple_Complex	0.0065	2.81
TC1500009462.hg.1	RP11-519C12.1	NonCoding	0.0451	-2.81
TC0500011052.hg.1	torchaby	Unassigned	0.0021	2.82
TC1500010807.hg.1		NonCoding	0.0036	2.82
TC1600006741.hg.1	HMOX2	Multiple_Complex	0.0009	2.82
TC1600007436.hg.1	TAOK2	Multiple_Complex	0.0222	2.82
TC0200006738.hg.1	LPIN1	Unassigned	0.0026	-2.82
TC0600012786.hg.1	veytawby	Coding	0.0059	-2.82
TC1300007758.hg.1	RP11-10E18.7	NonCoding	0.0158	-2.82
TC1400007441.hg.1	AKAP5	Coding	0.0039	-2.82
TC0100012872.hg.1	MTOR	Multiple_Complex	0.0024	2.83
TC1500010824.hg.1		NonCoding	0.0058	2.83
TC2100008000.hg.1	GART	Multiple_Complex	0.0339	2.83
TC0200008871.hg.1	fleeswarby	Unassigned	0.0155	-2.83
TC0500012654.hg.1	GAPDHP40	Pseudogene	0.0028	-2.83
TC0800011880.hg.1		NonCoding	0.0014	-2.83
TC1000007200.hg.1	SPTLC1P1	Multiple_Complex	0.0240	-2.83
TC0100012382.hg.1	WASH7P; MIR6859-1	Multiple_Complex	0.0006	2.84
TC0900012178.hg.1	GLE1	Multiple_Complex	0.0120	2.84
TC1700010979.hg.1	CBX1	Multiple_Complex	0.0029	2.84
TC1200012247.hg.1	HCAR2	Coding	0.0089	-2.84
TC1600011314.hg.1	HBM	Coding	0.0042	-2.84
TC1700010227.hg.1	RP11-321A17.3	Pseudogene	0.0082	-2.84
TC0500009383.hg.1	tuskeeby	Unassigned	0.0173	2.85
TC1500006455.hg.1	RP11-467L19.8	Multiple_Complex	0.0366	2.85
TC2200008091.hg.1	PI4KAP2	Multiple_Complex	0.0397	2.85
TC0400010103.hg.1	LOC101929095; RP11-665G4.1	NonCoding	0.0036	-2.85
TC0500007555.hg.1	tarzerby	Unassigned	0.0195	-2.85
TC1700007155.hg.1	parsko	Unassigned	0.0134	2.86
TC2100008559.hg.1	C21orf59	Multiple_Complex	0.0116	2.86
TC0100008105.hg.1	PLK3	Multiple_Complex	0.0127	-2.86
TC0400008785.hg.1	NOCT	Multiple_Complex	0.0020	-2.86
TC1100008715.hg.1	RP11-313I2.6	Multiple_Complex	0.0373	-2.86
TC1900007012.hg.1	LDLR; MIR6886	Multiple_Complex	0.0002	-2.86
TC1800007401.hg.1	korklu	Coding	0.0474	2.87
TC2100007318.hg.1	RRP1B	Multiple_Complex	0.0293	2.87
TC0200012554.hg.1		NonCoding	0.0321	-2.87
TC1000011984.hg.1	LDHAP5	Multiple_Complex	0.0141	-2.87
TC1000010958.hg.1	klasha	Coding	0.0255	2.88
TC0100006773.hg.1	SPSB1	Multiple_Complex	0.0026	-2.88
TC1700011474.hg.1	AMZ2P1	Multiple_Complex	0.0051	-2.88
TC0100015700.hg.1	yukayo	Unassigned	0.0024	-2.89
TC0600011373.hg.1	AL662800.1	Precursor_microRNA	0.0024	-2.89
TC0100010595.hg.1		NonCoding	0.0105	-2.9
TC0100018440.hg.1	STIL	Multiple_Complex	0.0109	-2.9
TC0X00007204.hg.1	GATA1	Multiple_Complex	0.0096	-2.9
TC0200012956.hg.1	GFPT1	Multiple_Complex	0.0006	-2.91
TC0500012434.hg.1	AC021078.1	Precursor_microRNA	0.0100	-2.91
TC0X00009740.hg.1		NonCoding	0.0009	-2.91
TC1300009770.hg.1	skeyzoy	Coding	0.0003	-2.91
TC1600007762.hg.1	CTC-527H23.1	Multiple_Complex	0.0212	-2.91
TC2200007462.hg.1	smusubo	Coding	0.0078	-2.91
TC0700012630.hg.1	FLJ43663	NonCoding	0.0458	-2.92
TC0X00008724.hg.1	HMGB3	Multiple_Complex	0.0108	-2.92
TC1400007232.hg.1	FBXO34	Multiple_Complex	0.0230	-2.92
TC0100013535.hg.1	dordu	Coding	0.0295	-2.93
TC0100014024.hg.1		NonCoding	0.0424	-2.93
TC0100015682.hg.1	RNU1-59P	Multiple_Complex	3.10E-05	-2.93
TC0200013236.hg.1	LDHAP7	Pseudogene	0.0079	-2.93
TC0700013355.hg.1	NME8	Multiple_Complex	0.0265	-2.93
TC1300006564.hg.1	SNORD36	Small_RNA	0.0219	-2.93
TC0400009179.hg.1	TMA16	Multiple_Complex	0.0092	2.94
TC1200010793.hg.1	CSAD	Multiple_Complex	0.0011	2.94
TC2000009823.hg.1	STMN3	Multiple_Complex	0.0037	2.94
TC0100012921.hg.1	DHRS3; MIR6730	Multiple_Complex	0.0115	-2.94
TC0200010428.hg.1		NonCoding	0.0130	-2.94
TC0300011274.hg.1	parnabo	Unassigned	0.0328	-2.94
TC1500008978.hg.1	EMC7	Multiple_Complex	0.0148	-2.94
TC1900006620.hg.1	GNA15	Multiple_Complex	0.0011	-2.94
TC0100010362.hg.1	HSPA7	Multiple_Complex	0.0010	2.95
TC0900007618.hg.1	PCSK5	Multiple_Complex	0.0245	2.95
TC1900010050.hg.1	SUGP1	Multiple_Complex	0.0035	2.95
TC0200008886.hg.1	AC017002.1	NonCoding	0.0032	-2.95
TC0200013351.hg.1	RGPD1; RGPD2	Multiple_Complex	0.0062	-2.95
TC0400007124.hg.1	sutome	Unassigned	0.0213	-2.95
TC1200011767.hg.1	SLC41A2	Multiple_Complex	0.0212	-2.95
TC2200006881.hg.1	CABIN1	Multiple_Complex	0.0004	2.96
TC1600009413.hg.1	sleesmey	Unassigned	0.0089	-2.96
TC1900007765.hg.1		NonCoding	0.0392	-2.96
TC1900010361.hg.1	SNORA68	Small_RNA	0.0373	-2.96
TC2200007572.hg.1	RP4-796I17.5	Multiple_Complex	0.0209	-2.96
TSUnmapped00000252.hg.1	TRAPPC4	NonCoding	0.0412	-2.96
TC0200015219.hg.1	RNF11P1	Unassigned	0.0108	-2.97
TC0600009852.hg.1	RP1-99E18.2	Multiple_Complex	0.0002	-2.97
TC0800008064.hg.1	RP11-48B3.4	NonCoding	0.0099	-2.97
TC1700012395.hg.1	TBC1D3L	Coding	0.0004	2.98
TC2100007439.hg.1		NonCoding	0.0333	2.98
TC0200015403.hg.1		NonCoding	0.0041	-2.98
TC0300010726.hg.1	florfobo	Unassigned	0.0182	-2.98
TC0600012876.hg.1	chasporby	Unassigned	0.0357	-2.98
TC0900009967.hg.1	YBX1P10	Multiple_Complex	0.0154	-2.98
TC0600007371.hg.1		NonCoding	0.0067	-2.99
TC0600013727.hg.1	EZR	Multiple_Complex	0.0117	-20.06
TC0100009572.hg.1	FAM46C	Coding	1.02E-06	-20.17
TC2100008545.hg.1	NRIP1	Multiple_Complex	0.0008	-20.26
TC1100007276.hg.1	datobo	Unassigned	2.48E-05	-20.38
TC0300012089.hg.1	BZW1P2	Pseudogene	0.0069	-20.43
TC0300006847.hg.1	NR1D2	Multiple_Complex	0.0041	-20.46
TC0100009764.hg.1	U1	Small_RNA	2.98E-05	-20.47
TC0800011264.hg.1	mahare	Unassigned	0.0001	-20.61
TC1400010619.hg.1	HIF1A	Multiple_Complex	0.0010	-20.63
TC0600007012.hg.1	CD83	Multiple_Complex	3.27E-14	-200.07
TC0600010000.hg.1	RNU6-786P	Small_RNA	7.38E-06	-21
TC1800009245.hg.1	SERPINB8	Multiple_Complex	0.0028	-21.13
TC0100009640.hg.1	U1	Small_RNA	7.23E-05	-21.23
TC2100008233.hg.1	ZBTB21	Multiple_Complex	0.0014	-22.06
TC0600014142.hg.1	PTP4A1	Multiple_Complex	9.87E-06	-22.31
TC1800006632.hg.1	RP11-888D10.4	NonCoding	0.0003	-22.32
TC0500008869.hg.1	VTRNA1-3	Multiple_Complex	9.55E-05	-22.38
TC1100009858.hg.1	CHRNA10; NUP98	Multiple_Complex	0.0172	-22.41
TC0600014196.hg.1	SNX9	Multiple_Complex	1.37E-06	-22.7
TC1500010856.hg.1	EPB42	NonCoding	0.0002	-22.78
TC0500010586.hg.1	SNORD72	Small_RNA	0.0493	-22.95
TC0300007720.hg.1	KBTBD8	Multiple_Complex	5.13E-07	-22.99
TC1300009598.hg.1	GPR183	Coding	1.62E-05	-228.41
TC1900010755.hg.1		NonCoding	9.11E-06	-23.02
TC0100018403.hg.1	ERRFI1	Multiple_Complex	1.52E-05	-23.26
TC0500010842.hg.1	PDE4D	Multiple_Complex	2.60E-08	-23.63
TC1100007003.hg.1	LDHA	Multiple_Complex	0.0458	-23.67
TC0500011751.hg.1	FEM1C	Multiple_Complex	0.0015	-23.74
TC1700009850.hg.1	PMP22	Multiple_Complex	8.35E-06	-23.87
TC1000011989.hg.1	SNORA19	Multiple_Complex	0.0429	-23.91
TC0X00009795.hg.1	ALAS2	Multiple_Complex	2.25E-05	-237.38
TC0900011302.hg.1	TNFSF8	Multiple_Complex	0.0418	-24.21
TC0700013584.hg.1	CYP51A1	Multiple_Complex	4.88E-06	-24.41
TC0100007539.hg.1	SCARNA1	Small_RNA	0.0006	-24.67
TC1400007222.hg.1	MAPK1IP1L	Multiple_Complex	0.0144	-24.69
TC1500008017.hg.1		NonCoding	1.52E-05	-24.99
TC0X00007310.hg.1	TSPYL2	Multiple_Complex	2.38E-09	-25.14
TC1500010733.hg.1	C15orf48; MIR147B	Multiple_Complex	8.56E-08	-25.69
TC1600007657.hg.1	NAMPTP3	Multiple_Complex	9.70E-07	-25.86
TC0600011494.hg.1		NonCoding	0.0013	-26.01
TC1200009876.hg.1	CD69	Multiple_Complex	2.68E-07	-26.14
TC0600008109.hg.1	VEGFA	Multiple_Complex	4.60E-05	-26.3
TC1000012561.hg.1	JMJD1C	Multiple_Complex	0.0064	-26.39
TC0800007080.hg.1	BNIP3L	Multiple_Complex	0.0003	-26.41
TC2200007138.hg.1	FBXO7	Multiple_Complex	0.0016	-26.44
TC0600011386.hg.1	IER3	Coding	0.0006	-26.61
TC1500006925.hg.1	THBS1	Multiple_Complex	5.29E-05	-26.67
TC0900012212.hg.1	PLIN2	Multiple_Complex	0.0001	-26.74
TC0700010687.hg.1	KBTBD2	Multiple_Complex	0.0065	-26.96
TC1500010825.hg.1		NonCoding	0.0001	27.99
TC0100008625.hg.1	PDE4B	Multiple_Complex	1.69E-06	-28.03
TC0200008666.hg.1	IL1R1	Multiple_Complex	7.95E-07	-28.07
TC0700013383.hg.1	RABGEF1	Multiple_Complex	0.0003	-28.26
TC0100015652.hg.1	RNU1-122P	Multiple_Complex	5.16E-12	-28.68
TC0200010482.hg.1	SNORD11B	Multiple_Complex	0.0009	-28.71
TC0900008219.hg.1	NR4A3	Multiple_Complex	1.17E-15	-282.45
TC1000008881.hg.1	MXI1	Multiple_Complex	6.70E-06	-29.25
TC1100009306.hg.1	SC5D	Multiple_Complex	5.13E-07	-29.47
TC0700012626.hg.1	wawbleeby	Coding	0.0029	-29.58
TC1200009796.hg.1	SLC2A14	Multiple_Complex	0.0004	-29.67
TC0300009471.hg.1	SKIL	Multiple_Complex	9.53E-11	-29.76
TC0100011533.hg.1	ATF3	Multiple_Complex	1.26E-05	-29.82
TC0500009565.hg.1	CTC-251I16.1	Unassigned	0.0080	3
TC1000008474.hg.1	HHEX	Multiple_Complex	0.0448	3
TC0400011107.hg.1	SNORD75	Small_RNA	0.0036	-3
TC0800006796.hg.1	perkoy	NonCoding	0.0014	-3
TC0X00007473.hg.1	ETF1P3	Multiple_Complex	0.0020	-3
TC2100007812.hg.1	MACSL1	Unassigned	0.0302	-3
TC0500007686.hg.1	RP11-848G14.5	Multiple_Complex	0.0115	3.01
TC1100012853.hg.1	SNX19	Multiple_Complex	0.0069	3.01
TC0100008488.hg.1	gorzawbo	Coding	0.0175	-3.01
TC0200011994.hg.1	SNORD14	Small_RNA	0.0278	-3.01
TC1000008502.hg.1	TBC1D12	Multiple_Complex	0.0496	-3.01
TC0300010197.hg.1	boydawbo	Unassigned	0.0316	-3.02
TC0600012879.hg.1	kugloyby	Coding	0.0246	-3.02
TC0600011663.hg.1	seyspabu	Coding	0.0264	3.03
TC0900010968.hg.1	TRIM14	Multiple_Complex	0.0226	3.03
TC1100008133.hg.1	TBC1D10C	Multiple_Complex	0.0130	3.03
TC0200007664.hg.1	VRK2	Multiple_Complex	0.0452	-3.03
TC0700008072.hg.1	RHBDD2	Multiple_Complex	0.0070	-3.03
TC0700008875.hg.1	MET	Multiple_Complex	0.0226	-3.03
TC1500006532.hg.1	RP11-529J17.3	Pseudogene	0.0072	3.04
TC1900011938.hg.1	ZNF573	Multiple_Complex	0.0036	3.04
TC0100011384.hg.1	MAPKAPK2	Multiple_Complex	0.0321	-3.04
TC0300007191.hg.1	RN7SL517P	NonCoding	0.0198	-3.04
TC0500012663.hg.1	SLU7	Multiple_Complex	0.0153	-3.04
TC1500007521.hg.1	meystaw	Coding	0.0100	-3.04
TC0100013998.hg.1	HECTD3	Multiple_Complex	0.0026	3.05
TC0900010930.hg.1	yomemu	Unassigned	0.0317	3.05
TC1500010809.hg.1		NonCoding	0.0065	3.05
TC1700011629.hg.1	SLC39A11	Multiple_Complex	0.0305	3.05
TSUnmapped00000123.hg.1	SLC2A6	Coding	0.0298	3.05
TC0200012925.hg.1	C1D	Multiple_Complex	0.0161	-3.05
TC0500011240.hg.1	HOMER1	Multiple_Complex	0.0299	-3.05
TC1700006999.hg.1	ADORA2B	Multiple_Complex	0.0002	-3.05
TC0200008984.hg.1	RABL2A	Multiple_Complex	0.0318	3.06
TC1000009300.hg.1	swershy	Coding	0.0262	3.06
TC1200006744.hg.1	AC007436.1	Multiple_Complex	0.0274	3.06
TC0500009620.hg.1	RGS14	Multiple_Complex	0.0067	3.07
TC1100008342.hg.1	INPPL1	Multiple_Complex	0.0279	3.07
TC0200006951.hg.1	UBXN2A	Multiple_Complex	0.0432	-3.07
TC0900010808.hg.1	BICD2	Multiple_Complex	0.0106	3.08
TC0200009437.hg.1	kerklee	Unassigned	0.0493	-3.08
TC0700009611.hg.1		NonCoding	0.0022	-3.08
TC0800007774.hg.1	CHD7	Multiple_Complex	0.0330	-3.08
TC0900007062.hg.1	GLULP4	Pseudogene	6.07E-06	-3.08
TC1500010909.hg.1	STARD5	Multiple_Complex	0.0001	-3.08
TC2200007907.hg.1	MIR3198-1	Precursor_microRNA	0.0298	3.09
TC0100017326.hg.1	UBBP2	Multiple_Complex	0.0279	-3.09
TC1200012298.hg.1	RP11-214K3.19	NonCoding	0.0133	-3.09
TC1500008335.hg.1	FURIN	Multiple_Complex	0.0187	-3.09
TC0100017568.hg.1	JMJD4	Multiple_Complex	6.03E-05	3.1
TC0800012211.hg.1	CPSF1; MIR939; MIR1234; MIR6849	Multiple_Complex	0.0358	3.1
TC1500010828.hg.1		NonCoding	0.0028	3.1
TC0200008050.hg.1	ALMS1-IT1	NonCoding	0.0083	-3.1
TC0500009201.hg.1	PPP1R2P3	Multiple_Complex	0.0029	-3.1
TC0500012486.hg.1	DCTN4	Multiple_Complex	0.0446	-3.1
TC0700008075.hg.1	RPL7L1P3	Multiple_Complex	0.0247	-3.1
TC0X00007821.hg.1	USP12PX	Multiple_Complex	2.48E-05	-3.1
TC1300009586.hg.1	slerdoy	Coding	0.0165	-3.1
TC1900009371.hg.1	ARRDC5	Coding	0.0027	3.11
TC0100014995.hg.1	CNN3	Multiple_Complex	0.0182	-3.11
TC0100017505.hg.1	SDE2	Multiple_Complex	0.0042	-3.11
TC0300008316.hg.1	PVRL3	Multiple_Complex	0.0025	-3.11
TC1000009708.hg.1	SDCBPP1	Multiple_Complex	0.0278	-3.11
TC1300007706.hg.1	MIR17HG; MIR17; MIR18A; MIR19A; MIR19B1; MIR20A; MIR92A1	Multiple_Complex	0.0167	-3.11
TC1500007929.hg.1	PSTPIP1	Multiple_Complex	0.0043	3.12
TC1600007034.hg.1	RP11-958N24.2	Multiple_Complex	0.0005	3.12
TC1900007363.hg.1	MAST3	Multiple_Complex	0.0023	3.12
TC0100010062.hg.1		NonCoding	0.0429	-3.12
TC0100016501.hg.1	PTP4A1P7	Multiple_Complex	0.0002	-3.12
TC0400011615.hg.1	RP11-73K9.3	NonCoding	0.0285	-3.12
TC2200007055.hg.1	RP4-539M6.20	NonCoding	0.0085	-3.12
TC0400012853.hg.1	RP11-597D13.9	NonCoding	0.0410	3.13
TC0700008050.hg.1	STAG3L1andTRIM73andNSUN5P1	Unassigned	0.0318	3.13
TC1300008179.hg.1	UPF3A	Multiple_Complex	0.0172	3.13
TC1000012382.hg.1	RPL5P28	Multiple_Complex	0.0120	-3.13
TC0200007059.hg.1	CAD	Multiple_Complex	0.0005	3.14
TC0500007720.hg.1	LOC728452	Coding	0.0052	3.14
TC0X00007647.hg.1	FTX_2	NonCoding	0.0173	3.14
TC0400008988.hg.1	RP11-372K14.2	NonCoding	0.0004	-3.14
TC0600009070.hg.1	glyjey	Unassigned	0.0212	-3.14
TC1500010734.hg.1	RP11-519G16.3	NonCoding	0.0012	-3.14
TC0800009201.hg.1	GSDMD	Multiple_Complex	3.59E-05	3.15
TC1200012704.hg.1	TCHP	Multiple_Complex	7.90E-06	3.15
TC1700007157.hg.1	RP11-160E2.11	NonCoding	0.0070	3.15
TC1000008800.hg.1	GSTO1	Multiple_Complex	0.0074	-3.15
TC0900011380.hg.1	meysoyby	Unassigned	0.0187	3.16
TC1700010888.hg.1	ARHGAP27	Multiple_Complex	0.0004	3.16
TC0100010518.hg.1	DCAF6	Multiple_Complex	0.0152	-3.16
TC0100016945.hg.1	PTPN7	Multiple_Complex	0.0018	-3.16
TC0600010921.hg.1	ATXN1	Multiple_Complex	0.0004	-3.16
TC0700013632.hg.1	TCAF2P1	NonCoding	0.0071	-3.16
TC2000006946.hg.1		NonCoding	0.0011	-3.16
TC2200008781.hg.1	MKL1	Multiple_Complex	0.0102	3.17
TC0600008080.hg.1	RP11-480N24.4	Multiple_Complex	0.0166	-3.17
TC1300008743.hg.1	MAPK6PS3	Pseudogene	0.0030	-3.17
TC2000009604.hg.1	PMEPA1	Multiple_Complex	2.07E-06	-3.17
TC0200008084.hg.1	TTC31	Multiple_Complex	0.0018	3.18
TC1200009747.hg.1	ING4	Multiple_Complex	0.0003	3.18
TC0700009613.hg.1		NonCoding	0.0263	-3.18
TC0700009639.hg.1		NonCoding	0.0263	-3.18
TC0700009642.hg.1		NonCoding	0.0263	-3.18
TC0900011708.hg.1	PTGES	Multiple_Complex	0.0003	-3.18
TC0100018496.hg.1	PYGO2	Coding	0.0020	3.19
TC1400010457.hg.1	AC246787.1	Precursor_microRNA	0.0006	3.19
TC0100007076.hg.1	flawrobu	Unassigned	0.0183	-3.19
TC0100010385.hg.1		NonCoding	0.0204	-3.19
TC0100012328.hg.1	TRIM58	Multiple_Complex	0.0242	-3.2
TC0600008416.hg.1		NonCoding	0.0211	-3.2
TC0600009066.hg.1	poyfly	Unassigned	0.0187	-3.2
TC1100009028.hg.1	nafer	Unassigned	4.44E-06	-3.2
TC0700009953.hg.1	RP11-482G13.1	NonCoding	0.0033	3.21
TC1500006728.hg.1	GOLGA8N; GOLGA8H	Multiple_Complex	0.0364	3.21
TC0300009673.hg.1	KLHL24	Multiple_Complex	0.0061	-3.21
TC0600010809.hg.1		NonCoding	0.0090	-3.21
TC0700007918.hg.1	sneyteybo	Unassigned	0.0008	-3.21
TC0800007366.hg.1	HTRA4	Coding	0.0003	-3.21
TC1500009512.hg.1	CNOT6LP1	Pseudogene	0.0167	-3.21
TC0200013594.hg.1	COA5	Multiple_Complex	0.0226	3.22
TC1900009546.hg.1	PRAM1	Multiple_Complex	0.0029	3.22
TC0500008180.hg.1		NonCoding	0.0168	-3.22
TC1100006924.hg.1	zorkorby	Coding	0.0234	-3.22
TC1600008769.hg.1	skeesmer	Unassigned	0.0001	-3.22
TC2000009912.hg.1	CNBD2	Coding	0.0007	-3.22
TC0100018162.hg.1	TNFRSF14	Multiple_Complex	0.0099	3.23
TC1900009325.hg.1	MAP2K2	Multiple_Complex	0.0097	3.23
TC0200007709.hg.1		NonCoding	0.0036	-3.23
TC0200012296.hg.1		NonCoding	0.0004	-3.23
TC0500010853.hg.1	karflu	Unassigned	0.0056	-3.23
TC0900010385.hg.1		NonCoding	0.0039	-3.23
TC1600009204.hg.1	weeza	Unassigned	0.0101	-3.23
TC0100015890.hg.1	DENND4B	Multiple_Complex	0.0039	3.24
TC0900011476.hg.1	MIR601	Precursor_microRNA	0.0062	3.24
TC1600007175.hg.1	RP11-645C24.6	Pseudogene	0.0200	3.24
TC1700012241.hg.1	TBC1D3L; TBC1D3E	Coding	0.0006	3.24
TC1000008278.hg.1	TNPO1P1	Pseudogene	0.0390	-3.24
TC1000011902.hg.1	RN7SL384P	NonCoding	0.0361	-3.24
TC1300009673.hg.1	TEX30	Multiple_Complex	0.0041	-3.24
TC1700011040.hg.1		NonCoding	0.0190	-3.24
TC1700010872.hg.1	CTD-2020K17.1	NonCoding	0.0042	3.25
TC0200011993.hg.1	AC013267.1	Multiple_Complex	0.0312	-3.25
TC1900007809.hg.1	UBA2	Multiple_Complex	0.0335	-3.25
TC0200008955.hg.1	PSD4	Multiple_Complex	0.0010	3.26
TC0300010966.hg.1	CCDC12	Multiple_Complex	0.0033	3.26
TC0700010899.hg.1	POLR2J4	Multiple_Complex	0.0024	3.26
TC0600010935.hg.1	rurome	Coding	0.0085	-3.26
TC0X00011238.hg.1	CLIC2	Multiple_Complex	0.0137	-3.26
TC0Y00006498.hg.1	USP12PY	Multiple_Complex	0.0003	-3.26
TC1100006862.hg.1	wogoby	Unassigned	0.0055	-3.26
TC1400008592.hg.1	RP11-203M5.8	NonCoding	0.0195	-3.26
TC0500012942.hg.1	RNF44	Multiple_Complex	0.0009	3.27
TC0700009647.hg.1	ZNF862	Multiple_Complex	0.0033	3.27
TC1500010811.hg.1		NonCoding	0.0011	3.27
TC1500010822.hg.1		NonCoding	0.0011	3.27
TC1600006979.hg.1	MKL2; TVP23CP2	Multiple_Complex	0.0118	3.27
TC1600007814.hg.1	ADCY7	Multiple_Complex	0.0025	3.27
TC1600010439.hg.1	FAM192A	Multiple_Complex	0.0159	3.27
TC0300007682.hg.1	RP11-245J9.6	NonCoding	0.0040	-3.27
TC0500012355.hg.1	gerflee	Unassigned	0.0099	-3.27
TC0800011373.hg.1	seyveeby	Unassigned	0.0486	-3.27
TC1300009240.hg.1	FABP5P1	Multiple_Complex	0.0059	-3.27
TC1600009752.hg.1	smysny	Coding	0.0070	3.28
TC0100017107.hg.1	IL10	Multiple_Complex	0.0212	-3.28
TC0300013103.hg.1	RPL22L1	Multiple_Complex	0.0064	-3.28
TC0500007290.hg.1	plastubu	Unassigned	0.0175	-3.28
TC0600011227.hg.1	HIST1H4K	Coding	0.0321	-3.28
TC0700012184.hg.1		NonCoding	0.0114	-3.28
TC0800011333.hg.1		NonCoding	0.0230	-3.28
TC1400008585.hg.1	SNORA79; AL355075.1	Multiple_Complex	0.0284	-3.28
TC0600007789.hg.1	ZNF76	Multiple_Complex	0.0016	3.29
TC2200006958.hg.1		NonCoding	0.0007	3.29
TC0100011871.hg.1	HIST3H2BB	Coding	0.0109	-3.29
TC0200014042.hg.1	norswawby	Coding	0.0438	-3.29
TC1200011506.hg.1	BTG1; LINC01619	Multiple_Complex	0.0066	-3.29
TC0100009838.hg.1	spawby	Unassigned	0.0051	-3.3
TC0600007335.hg.1	MIR3143	Precursor_microRNA	0.0216	-3.3
TC0600012866.hg.1	weesporby	Unassigned	0.0380	-3.3
TC0400009148.hg.1		NonCoding	0.0028	-3.31
TC0500011501.hg.1		NonCoding	0.0291	-3.31
TC0600008120.hg.1	TMEM63B	Multiple_Complex	0.0122	-3.31
TC0600011224.hg.1	HIST1H2BL	Coding	0.0050	-3.31
TC1100010063.hg.1	TMEM41B	Multiple_Complex	0.0344	-3.31
TC1100010176.hg.1	sokorby	Unassigned	0.0213	-3.31
TC0900009944.hg.1	CD72	Multiple_Complex	0.0201	3.32
TC1600006738.hg.1	DNAJA3	Multiple_Complex	0.0008	3.32
TC0800010091.hg.1	RP1-273G13.2	Multiple_Complex	0.0002	-3.32
TC2000009218.hg.1	SDC4	Multiple_Complex	0.0217	-3.32
TC1800008612.hg.1		NonCoding	0.0100	3.33
TC0400007495.hg.1	DCUN1D4	Multiple_Complex	0.0445	-3.33
TC1100011108.hg.1		NonCoding	0.0029	-3.33
TC1600010100.hg.1		NonCoding	0.0396	-3.33
TC0700013413.hg.1	TRRAP	Multiple_Complex	0.0126	3.34
TC0100017419.hg.1	syrobo	Unassigned	0.0077	-3.34
TC0200008870.hg.1	BCL2L11	Multiple_Complex	0.0414	-3.34
TC0600007047.hg.1	blusneybu	Multiple_Complex	0.0313	-3.34
TC0700007225.hg.1	RPS10P14	Pseudogene	0.0178	-3.34
TC1100006966.hg.1	NCR3LG1	Multiple_Complex	0.0005	-3.34
TC1100007364.hg.1	Y_RNA	NonCoding	0.0221	-3.34
TC1500008101.hg.1		NonCoding	0.0002	-3.34
TC2100008465.hg.1	MCM3AP	Multiple_Complex	0.0162	3.35
TC0600014248.hg.1	HIST1H2BB	Coding	0.0028	-3.35
TC2200007540.hg.1	plulu	Unassigned	0.0031	-3.35
TC0300007470.hg.1	PPM1M	Multiple_Complex	0.0419	3.36
TC0100007833.hg.1		NonCoding	0.0010	-3.36
TC0500011146.hg.1	ENC1	Multiple_Complex	0.0478	-3.37
TC0800010263.hg.1	skorskarbu	Unassigned	0.0160	-3.37
TC0800011159.hg.1	AC024995.1	Precursor_microRNA	0.0035	-3.37
TC1200010016.hg.1	WBP11	Multiple_Complex	0.0304	-3.37
TC1900010847.hg.1	LYPD3	Multiple_Complex	2.79E-08	-3.37
TC0500006787.hg.1	MIR4454	Precursor_microRNA	0.0495	3.38
TC0X00008106.hg.1	MIR4454	Precursor_microRNA	0.0495	3.38
TC1000006677.hg.1	MIR4454	Precursor_microRNA	0.0495	3.38
TC1600007077.hg.1	RP11-1212A22.8	Pseudogene	0.0171	3.38
TC0100011855.hg.1	GUK1	Multiple_Complex	0.0003	-3.38
TC0500009132.hg.1	RP11-54C4.2	Pseudogene	0.0013	-3.38
TC0700012280.hg.1	shysmoybu	Unassigned	0.0171	-3.38
TC0X00007399.hg.1		NonCoding	0.0188	-3.38
TC1300009766.hg.1	IRS2	Unassigned	0.0390	-3.38
TC0100009963.hg.1	RP11-74C1.2	Pseudogene	0.0284	-3.39
TC0200012724.hg.1		NonCoding	0.0039	-3.39
TC0700007271.hg.1	RALA	Multiple_Complex	0.0020	-3.39
TC1500009364.hg.1		NonCoding	0.0118	-3.39
TC1900010164.hg.1	ZNF208	Multiple_Complex	0.0286	-3.39
TC1700010545.hg.1	PIP4K2B	Multiple_Complex	0.0208	3.4
TC0300009340.hg.1	kloygeebu	Unassigned	0.0407	-3.4
TC0400011022.hg.1		NonCoding	0.0017	-3.4
TC0600010568.hg.1		NonCoding	0.0127	-3.4
TC0900008205.hg.1		NonCoding	0.0181	-3.4
TC0300008539.hg.1	SLC15A2	Multiple_Complex	3.36E-05	3.41
TC1900011464.hg.1	TMEM150B	Multiple_Complex	0.0062	3.41
TC0600007044.hg.1	nosnoby	Unassigned	0.0085	-3.41
TC0700012615.hg.1	flybler	Unassigned	0.0211	-3.41
TC1000006436.hg.1	narroby	Coding	0.0132	-3.41
TC1600007398.hg.1	RP11-231C14.8	Pseudogene	0.0139	3.42
TC0100017763.hg.1	RPS7P3	Pseudogene	0.0317	-3.42
TC0900009186.hg.1	slagar	Unassigned	0.0018	-3.42
TC1000012427.hg.1	AKR1C1	Multiple_Complex	0.0030	-3.42
TSUnmapped00000171.hg.1	TRAPPC4	Coding	0.0114	-3.42
TC0100016051.hg.1	FCRL2	Multiple_Complex	0.0142	3.43
TC0600011873.hg.1	kloyglarby	Coding	0.0165	3.43
TC0200008825.hg.1	farklee	Coding	0.0208	-3.43
TC0300010428.hg.1	gloyspeeby	Coding	0.0304	-3.43
TC0500010637.hg.1	sperplerby	Unassigned	0.0010	-3.43
TC0600014084.hg.1	HIST1H4I	Coding	0.0339	-3.43
TC0700012618.hg.1	pokee	Unassigned	0.0333	-3.43
TC0900011156.hg.1		NonCoding	0.0240	-3.43
TC1000007501.hg.1	staglerbu	Coding	0.0203	3.44
TC0100006765.hg.1	SCARNA16; AL158048.1	Multiple_Complex	0.0183	-3.44
TC1600007399.hg.1	sneera	Unassigned	0.0414	-3.44
TC1600009447.hg.1	jodu	Unassigned	0.0019	3.45
TC1600010859.hg.1	MLKL	Multiple_Complex	0.0311	3.45
TC0200010615.hg.1	CCNYL1; MIR4775	Multiple_Complex	0.0124	-3.45
TC1500010792.hg.1	MCTP2	Multiple_Complex	0.0273	-3.45
TC2000007336.hg.1	PPP1R16B	Multiple_Complex	4.56E-05	-3.45
TC0100011413.hg.1	CR2	Multiple_Complex	0.0194	3.46
TC1700009398.hg.1	MIR22HG	Multiple_Complex	0.0002	-3.46
TC2000007817.hg.1	FAM210B	Multiple_Complex	0.0463	-3.46
TC0500009837.hg.1	SLC12A7	Multiple_Complex	0.0242	3.47
TC1400006970.hg.1	PNN	Multiple_Complex	0.0156	3.47
TC1700010425.hg.1	SLFN12	Multiple_Complex	0.0008	3.47
TC2000007476.hg.1	STK4	Multiple_Complex	0.0065	3.47
TC0100013467.hg.1	RP5-1053E7.3	Multiple_Complex	0.0138	-3.47
TC1500006764.hg.1	SNORA18	Small_RNA	0.0098	-3.47
TSUnmapped00000911.hg.1		Small_RNA	0.0098	-3.47
TC0500008966.hg.1	gluja	Coding	0.0154	-3.49
TC2200008887.hg.1	ATP5L2	Coding	0.0320	-3.49
TC0200008980.hg.1	WASH2P	Multiple_Complex	0.0242	3.5
TC0500007701.hg.1	jawvubo	Coding	0.0246	3.5
TC1200006877.hg.1		NonCoding	0.0016	-3.5
TC0100018390.hg.1	SLC35E2	Multiple_Complex	0.0131	3.51
TC1100007951.hg.1	CCDC88B	Multiple_Complex	0.0231	3.51
TC0200010279.hg.1	AC067945.4	NonCoding	0.0240	-3.51
TC0400009520.hg.1	slersparby	Coding	0.0242	-3.51
TC1500007793.hg.1	hosoru	Coding	0.0429	-3.51
TC0200010425.hg.1		NonCoding	0.0062	-3.52
TC0200012283.hg.1	skoparbo	Unassigned	0.0324	-3.52
TC0200016704.hg.1	RNF103	Multiple_Complex	0.0193	-3.52
TC0900007816.hg.1	CTSL	Multiple_Complex	0.0112	-3.52
TC1300006725.hg.1	EIF4A1P7	Multiple_Complex	0.0064	-3.52
TC1700011033.hg.1	PHOSPHO1	Coding	0.0146	-3.52
TC1900009683.hg.1		NonCoding	0.0005	-3.52
TC0200014990.hg.1	CIR1	Multiple_Complex	0.0208	-3.53
TC0300013885.hg.1		NonCoding	0.0171	-3.53
TC1000010262.hg.1	C1DP1	Multiple_Complex	0.0278	-3.53
TC0100009872.hg.1	choypabu	Unassigned	0.0233	-3.54
TC0100016000.hg.1	MEF2D	Multiple_Complex	0.0070	-3.54
TC1100010987.hg.1	FABP5	Multiple_Complex	0.0006	-3.54
TC16_KI270728v1_random00006439.hg.1	AC136616.1	Coding	2.30E-05	-3.54
TC1900010789.hg.1	POU2F2	Multiple_Complex	0.0032	3.55
TC1000009921.hg.1	RP11-124N14.3	NonCoding	0.0434	-3.55
TC0200016705.hg.1	RNF103-CHMP3; CHMP3	Coding	0.0316	3.56
TC1100013057.hg.1	TCIRG1	Multiple_Complex	0.0428	3.56
TC0400011018.hg.1	CXCL2	Multiple_Complex	2.45E-05	-3.56
TC1000007091.hg.1	sokomi	Unassigned	0.0341	-3.56
TC1100010509.hg.1	RP1-145M24.1	Multiple_Complex	0.0024	-3.56
TC0200016768.hg.1	PECR	Multiple_Complex	0.0325	3.57
TC1100009165.hg.1	RP11-109L13.1	Multiple_Complex	0.0130	3.57
TC0200012928.hg.1	smykobu	Unassigned	0.0151	-3.57
TC0600009800.hg.1	GINM1	Multiple_Complex	0.0003	-3.57
TC0X00006457.hg.1	shawgee	Coding	0.0366	-3.57
TC0Y00006458.hg.1	reybar	Coding	0.0366	-3.57
TC0100013897.hg.1	P3H1	Multiple_Complex	7.80E-06	3.58
TC2100007355.hg.1	PFKL	Multiple_Complex	0.0231	3.58
TC0500009423.hg.1	NPM1	NonCoding	0.0216	-3.58
TC0700007347.hg.1	torku	Coding	0.0267	-3.59
TC0X00007606.hg.1		NonCoding	0.0452	-3.59
TC0X00008672.hg.1	FTH1P8	Multiple_Complex	0.0131	-3.59
TC0700009678.hg.1	GIMAP2	Multiple_Complex	0.0377	3.6
TC0100009871.hg.1	noyplo	Unassigned	0.0069	-3.6
TC1500010429.hg.1	CIB1	Multiple_Complex	0.0012	-3.6
TC0600007019.hg.1	derfleyby	Multiple_Complex	0.0021	-3.61
TC0100011374.hg.1	IKBKE	Multiple_Complex	0.0134	3.62
TC0300011939.hg.1	IFT57	Multiple_Complex	0.0382	-3.62
TC0500007457.hg.1	SETD9	Multiple_Complex	0.0078	-3.62
TC0900008949.hg.1	NCS1	Multiple_Complex	0.0005	-3.62
TC0900011828.hg.1		NonCoding	0.0003	-3.62
TC2000009180.hg.1	OSER1	Coding	0.0057	-3.62
TC0100018299.hg.1	SLC27A3	Multiple_Complex	0.0049	3.63
TC0600012363.hg.1	HMGN3	Multiple_Complex	0.0234	3.63
TC1600007643.hg.1		NonCoding	0.0285	3.63
TC0100009145.hg.1	swoplo	Unassigned	0.0332	-3.63
TC0200008028.hg.1	SNORD78	Small_RNA	0.0119	-3.63
TC1100012770.hg.1	RP11-676M6.1	Pseudogene	0.0030	-3.63
TC2100008529.hg.1	NDUFV3	Multiple_Complex	0.0018	3.64
TC0300009662.hg.1	noymybu	Unassigned	0.0053	-3.64
TC0500007912.hg.1	ZFYVE16	Multiple_Complex	0.0036	-3.64
TC1300007491.hg.1	KLF5	Multiple_Complex	0.0045	-3.64
TC0600014267.hg.1	ATF6B	Multiple_Complex	0.0264	3.65
TC0200015869.hg.1	AP1S3	Multiple_Complex	0.0248	-3.65
TC0300011224.hg.1		NonCoding	0.0025	-3.65
TC0X00010079.hg.1	DDX3P2	Multiple_Complex	0.0007	-3.65
TC2000007385.hg.1	skeeger	Coding	0.0182	-3.65
TC0200006524.hg.1	TRAPPC12	Multiple_Complex	0.0045	3.66
TC0300006927.hg.1	RP11-1024P17.1	NonCoding	0.0443	-3.66
TC0700010731.hg.1	plawblar	Unassigned	0.0485	-3.66
TC1200008397.hg.1	forzerby	Unassigned	0.0486	-3.66
TC1500007093.hg.1	EIF3J	Multiple_Complex	0.0418	-3.66
TC1500009492.hg.1	RSL24D1	Multiple_Complex	0.0034	-3.66
TC0300009472.hg.1	barjoybu	Unassigned	0.0009	-3.67
TC0600010697.hg.1	RP1-182O16.1	Multiple_Complex	0.0214	-3.67
TC1500010671.hg.1	RNU6-807P	Small_RNA	0.0045	-3.67
TC1500008933.hg.1	GOLGA8O	Multiple_Complex	0.0004	3.68
TC2200007893.hg.1		NonCoding	0.0005	3.68
TC0200009611.hg.1	AC017080.1	Multiple_Complex	0.0030	-3.68
TC2100007607.hg.1		NonCoding	0.0215	-3.68
TC0200007035.hg.1	EPT1	Multiple_Complex	0.0035	-3.69
TC0500012031.hg.1		NonCoding	0.0063	-3.7
TC1400007762.hg.1	SNORA46	Small_RNA	0.0325	-3.7
TC0200008059.hg.1	STAMBP	Multiple_Complex	0.0088	3.71
TC0300011487.hg.1	sheyrybu	Coding	0.0172	-3.72
TC1500007124.hg.1	slorzu	Coding	0.0005	-3.72
TC0900009339.hg.1	WASH1	Multiple_Complex	0.0069	3.73
TC0100009948.hg.1	morplaw	Unassigned	0.0428	-3.73
TC0500009523.hg.1	laflaw	Unassigned	0.0358	-3.73
TC1100010183.hg.1	cherkorby	Unassigned	0.0074	-3.73
TC0X00009737.hg.1	FAM156A	Multiple_Complex	0.0019	3.74
TC1200012807.hg.1	STAC3	Multiple_Complex	0.0141	3.74
TC1600009713.hg.1	RP11-368J21.4	Pseudogene	0.0032	3.74
TC1200012248.hg.1	HCAR3	Coding	0.0055	-3.74
TC0100011219.hg.1	PPP1R12B	Multiple_Complex	6.82E-05	3.75
TC1900009217.hg.1	PLEKHJ1; MIR6789	Multiple_Complex	0.0001	3.75
TC0300011525.hg.1	RYBP	Multiple_Complex	0.0003	-3.75
TC0900008474.hg.1	SNX30	Multiple_Complex	0.0417	3.76
TC0200013876.hg.1	gleypobo	Coding	0.0069	-3.76
TC0800010193.hg.1	TM2D2	Multiple_Complex	0.0474	-3.76
TC1900009346.hg.1	UBXN6	Multiple_Complex	0.0212	-3.76
TC1000007603.hg.1	FAM21A	Multiple_Complex	0.0181	3.77
TC0100012223.hg.1	sormerbu	Unassigned	0.0394	-3.77
TC0100014460.hg.1	SLC2A3P2	Multiple_Complex	0.0024	-3.77
TC0900007863.hg.1	CKS2	Multiple_Complex	0.0111	-3.77
TC0900010628.hg.1	RNU2-36P	Small_RNA	0.0155	-3.77
TC1000011606.hg.1	BLOC1S2	Multiple_Complex	0.0265	-3.77
TC1500009643.hg.1		NonCoding	0.0109	-3.77
TC1600006444.hg.1	Z84721.4	Multiple_Complex	0.0011	-3.77
TC0500011067.hg.1		NonCoding	0.0040	3.78
TC0800007771.hg.1	shorskoybu	Unassigned	0.0333	-3.78
TC1000011905.hg.1	doshu	Coding	9.05E-05	-3.78
TC1000010699.hg.1	IPMK	Multiple_Complex	0.0414	-3.79
TC0700008129.hg.1	plashawby	Coding	0.0186	3.8
TC1700009954.hg.1	TOM1L2	Multiple_Complex	0.0017	3.8
TC0400008274.hg.1	mawkluby	Coding	0.0005	-3.8
TC1900008758.hg.1	nuneru	Unassigned	0.0063	-3.8
TC0500007682.hg.1	GTF2H2C_2; GTF2H2C; GTF2H2B	Multiple_Complex	0.0314	3.81
TC0700008692.hg.1		NonCoding	0.0049	-3.81
TC0700013397.hg.1	CDK14	Multiple_Complex	0.0304	-3.81
TC1000007303.hg.1	ARL6IP1P2	Multiple_Complex	0.0038	-3.81
TC1000009068.hg.1	GRK5-IT1; RP11-567J24.4	NonCoding	0.0305	-3.81
TC2100007248.hg.1		NonCoding	1.01E-06	-3.81
TC0300011175.hg.1	PBRM1	Multiple_Complex	0.0016	3.82
TC0400007786.hg.1	UTP3	Coding	0.0204	3.82
TC1700009431.hg.1	SNORD91B	Multiple_Complex	0.0128	-3.82
TC0300011937.hg.1	voybybu	Unassigned	0.0330	-3.83
TC0600011147.hg.1	AL021917.1	Precursor_microRNA	0.0117	-3.83
TC0600012971.hg.1	ZUFSP	Multiple_Complex	0.0142	-3.83
TC1200008164.hg.1	skoyskarby	Unassigned	0.0271	-3.83
TC1600007973.hg.1	NUP93	Multiple_Complex	0.0054	3.84
TC0700007477.hg.1	UPP1	Multiple_Complex	0.0011	-3.84
TC0900007064.hg.1	DNAJB5	Coding	0.0002	-3.84
TC1200007906.hg.1	XRCC6BP1	Multiple_Complex	0.0069	-3.84
TC1400008635.hg.1	RAB2B	Multiple_Complex	0.0004	-3.84
TC0100015236.hg.1	LAMTOR5	Multiple_Complex	0.0492	-3.85
TC0300009166.hg.1	deedoybu	NonCoding	0.0298	-3.85
TC0700012281.hg.1	kahura	Unassigned	0.0025	-3.85
TSUnmapped00000108.hg.1	RPS6KA1	Coding	0.0165	3.86
TC0100011408.hg.1	RP11-357P18.2	NonCoding	0.0092	-3.86
TC0200013796.hg.1	beeder	Unassigned	0.0020	-3.86
TC1100011797.hg.1	RAB30	Multiple_Complex	0.0109	-3.86
TC2200007607.hg.1	NUP50	Multiple_Complex	0.0366	3.87
TC2200008734.hg.1	CBX7	Multiple_Complex	0.0115	3.87
TC0100017167.hg.1	LAMB3; MIR4260	Multiple_Complex	0.0010	-3.87
TC0400011423.hg.1	RP11-15B17.4	Unassigned	0.0273	-3.87
TC0800007770.hg.1	lywoby	Unassigned	0.0029	-3.87
TC0X00008833.hg.1	FAM50A	Multiple_Complex	0.0081	3.89
TC0100010623.hg.1	SUCO	Multiple_Complex	0.0215	-3.89
TC0200014970.hg.1	AC106900.6; rystuby	Multiple_Complex	0.0008	-3.89
TC1200010908.hg.1	STAT2	Multiple_Complex	0.0221	3.9
TC0500012816.hg.1	wargoy	Unassigned	0.0062	-3.9
TC0800012447.hg.1	AZIN1	Multiple_Complex	0.0321	-3.9
TC1600010765.hg.1	COG4	Multiple_Complex	0.0025	3.91
TC1200009132.hg.1	RNF10	Multiple_Complex	0.0351	-3.91
TC1200011671.hg.1	UHRF1BP1L	Multiple_Complex	0.0072	-3.91
TC1600006891.hg.1	RP11-876N24.3	NonCoding	0.0003	3.92
TC0100015494.hg.1		NonCoding	0.0109	-3.93
TC0200007458.hg.1	EPAS1	Multiple_Complex	0.0004	-3.93
TC0800011272.hg.1	RP11-521I2.3	NonCoding	0.0006	-3.93
TC1200010690.hg.1	CSRNP2	Multiple_Complex	0.0183	-3.93
TC1100007883.hg.1		NonCoding	0.0021	-3.94
TC1700011265.hg.1	blorwee	NonCoding	0.0006	-3.94
TC2100008510.hg.1	KCNJ15	Multiple_Complex	0.0004	-3.94
TC0500011037.hg.1	LOC100272216	NonCoding	0.0027	3.95
TC0200011683.hg.1	EIF1P7	Multiple_Complex	0.0124	-3.95
TC1000009862.hg.1		NonCoding	0.0019	-3.95
TC1300008428.hg.1	sheynor	Unassigned	0.0406	-3.95
TC0500013299.hg.1	RP11-1250I15.1	Multiple_Complex	0.0284	3.96
TC0700009157.hg.1		NonCoding	0.0002	-3.96
TC0800011549.hg.1	weewubu	Unassigned	0.0449	-3.96
TC1100013205.hg.1	ARAP1	Multiple_Complex	0.0015	3.97
TC1900007051.hg.1	ZNF439	Multiple_Complex	0.0002	3.97
TC0400008376.hg.1	SEC24B	Multiple_Complex	0.0320	-3.97
TC0600012562.hg.1	BACH2	NonCoding	0.0398	-3.97
TC1400009713.hg.1	HIF1AP1	Multiple_Complex	0.0018	-3.97
TC1500010816.hg.1		NonCoding	0.0003	3.98
TC1500010820.hg.1		NonCoding	0.0003	3.98
TC1500010826.hg.1		NonCoding	0.0003	3.98
TC2200007109.hg.1	DEPDC5	Multiple_Complex	0.0025	3.98
TC0800008801.hg.1	TRIB1	Multiple_Complex	0.0394	-3.98
TC1500009808.hg.1	larsor	Coding	0.0334	-3.98
TC0600007263.hg.1	HIST1H4A	Coding	0.0145	-3.99
TC1200009913.hg.1	YBX3	Multiple_Complex	0.0003	-30.32
TC0100008222.hg.1	RP11-329A14.1	Multiple_Complex	0.0023	-30.52
TC1700007946.hg.1		NonCoding	4.69E-06	-30.53
TC1100009682.hg.1	stertobo	Coding	0.0010	-30.57
TC0300011273.hg.1	ARF4	Multiple_Complex	0.0069	-31.29
TC0X00009124.hg.1	PIGA	Multiple_Complex	1.33E-06	-31.97
TC2100007597.hg.1	HSPA13	Multiple_Complex	0.0010	-32.18
TC0600009597.hg.1	TNFAIP3	Multiple_Complex	0.0002	-32.23
TC1400006521.hg.1	PNP	Multiple_Complex	0.0004	-32.25
TC0100014663.hg.1	RP11-386I14.4	NonCoding	3.05E-05	-32.32
TC0X00008136.hg.1	ALG13	Multiple_Complex	0.0006	-32.61
TC1700011264.hg.1	U3	Multiple_Complex	0.0022	-32.61
TC1000007990.hg.1	DDIT4	Multiple_Complex	2.19E-05	-32.85
TC0100016625.hg.1	GLUL	Multiple_Complex	0.0010	-32.93
TC0Y00006632.hg.1	DDX3Y	Multiple_Complex	4.97E-05	-33
TC0700012182.hg.1	NAMPT	Multiple_Complex	7.07E-07	-33.07
TC0700009677.hg.1	GIMAP4	Multiple_Complex	0.0015	33.34
TC0900011452.hg.1	SNORD90	Multiple_Complex	0.0038	-338.73
TC0700012183.hg.1	sparblee	Unassigned	1.48E-06	-35.24
TC0300014090.hg.1	ATP13A3	Multiple_Complex	0.0002	-35.44
TC0200010527.hg.1	ICOS	Coding	0.0003	-38.86
TC0300010943.hg.1	CCR1	Coding	0.0098	-38.88
TC0200011889.hg.1	LAPTM4A	Multiple_Complex	0.0428	-39.23
TC0300012168.hg.1	RN7SL172P	NonCoding	0.0148	-4
TC0300013889.hg.1		NonCoding	0.0014	-4
TC0400012618.hg.1	CASP3	Multiple_Complex	0.0289	-4
TC0500011475.hg.1	muneme	Coding	0.0233	-4
TC0500013057.hg.1		NonCoding	0.0275	-4
TC0600013751.hg.1	RP3-393E18.1	Pseudogene	0.0393	-4
TC0800011124.hg.1	RPL34P18	Multiple_Complex	0.0385	-4
TC0100016693.hg.1	RP4-635A23.6	NonCoding	0.0079	-4.01
TC0200015962.hg.1		NonCoding	0.0015	-4.01
TC0900008318.hg.1	TMEM38B	Multiple_Complex	0.0278	-4.01
TC0100016864.hg.1	MIR181B1	Precursor_microRNA	0.0206	-4.02
TC0600012558.hg.1	klawbley	Unassigned	0.0455	-4.02
TC0700012959.hg.1	EZH2	Multiple_Complex	0.0021	-4.02
TC1500009806.hg.1	snoU13	Small_RNA	0.0115	-4.02
TC1100007952.hg.1	RPS6KA4	Multiple_Complex	6.03E-05	4.03
TC0100012333.hg.1	OR2X1P	Multiple_Complex	0.0062	-4.03
TC0200012320.hg.1	MAP4K3	Multiple_Complex	0.0139	-4.03
TC0X00010373.hg.1	RP1-232L22__B.1	Multiple_Complex	0.0155	-4.03
TC1000011906.hg.1	RP11-317F20.2	Multiple_Complex	0.0131	-4.03
TC0500011418.hg.1	MEF2C	Multiple_Complex	0.0201	4.04
TC0700012628.hg.1	porsnybu	Coding	0.0025	-4.04
TC1400006896.hg.1	RPL9P3	Multiple_Complex	0.0258	-4.04
TC1900007085.hg.1	ZNF791	Multiple_Complex	0.0313	-4.04
TC0700013043.hg.1	GIMAP6	Multiple_Complex	0.0081	4.05
TC1600011366.hg.1	CTB-134H23.2	Pseudogene	0.0403	4.05
TC0100008641.hg.1	MIER1	Multiple_Complex	0.0145	-4.05
TC1100007448.hg.1	DGKZ	Multiple_Complex	3.63E-05	4.06
TC0300013330.hg.1	DCUN1D1	Multiple_Complex	0.0366	-4.06
TC0300013270.hg.1	MRPL47	Multiple_Complex	0.0005	-4.07
TC1200011563.hg.1	RP11-778J16.2	Pseudogene	6.92E-05	-4.07
TC0600008475.hg.1	tuglybu	Coding	0.0052	-4.08
TC0Y00006873.hg.1	CRLF2	Multiple_Complex	0.0055	-4.08
TC1200012080.hg.1	TESC	Multiple_Complex	0.0245	-4.08
TC2200009152.hg.1	PLXNB2	Multiple_Complex	0.0252	4.09
TC0100013269.hg.1	skokubo	Unassigned	0.0128	-4.09
TC0600013523.hg.1	PPIL4	Multiple_Complex	0.0020	-4.09
TC0700013294.hg.1	leysleebu	Coding	0.0028	-4.09
TC1100007884.hg.1	SLC3A2	Multiple_Complex	0.0327	-4.09
TC0100015027.hg.1	skanorbu	Unassigned	0.0045	4.1
TC0500007250.hg.1	shorplerby	Coding	0.0055	-4.1
TC0600007006.hg.1	RNF182	Coding	0.0027	-4.1
TC0X00010101.hg.1	lavar	Unassigned	0.0242	-4.1
TC1500007007.hg.1	TCEB1P2	Multiple_Complex	0.0010	-4.1
TC0500009161.hg.1	SAP30L	Multiple_Complex	0.0068	4.11
TC0500012427.hg.1	nasteyby	Unassigned	0.0026	-4.11
TC2000007117.hg.1	ASXL1	Multiple_Complex	0.0485	-4.11
TC0800012380.hg.1	LOC101927752; CTD-2336O2.1	NonCoding	0.0110	-4.12
TC0400008281.hg.1		NonCoding	0.0168	-4.13
TC1100009301.hg.1	TBCEL	Multiple_Complex	0.0128	-4.13
TC1500009386.hg.1	GABPB1	Multiple_Complex	0.0031	-4.13
TC1700008474.hg.1	RP5-1073F15.1	Multiple_Complex	0.0199	-4.13
TC1500010842.hg.1	GOLGA8R	Multiple_Complex	0.0061	4.14
TSUnmapped00000377.hg.1	INPP5D	NonCoding	0.0274	4.14
TC0800011536.hg.1	sleela	Unassigned	0.0048	-4.14
TC0700011697.hg.1	klarnaby	Unassigned	0.0311	-4.15
TC0700012800.hg.1	JHDM1D	Unassigned	0.0299	-4.15
TC0100011030.hg.1	lawkloy	Unassigned	0.0168	-4.16
TC1700008033.hg.1	HEXIM1	Coding	0.0076	-4.16
TC2200008369.hg.1	bloyter	Unassigned	0.0023	-4.16
TC0100018388.hg.1	SLC35E2B	Multiple_Complex	0.0208	4.17
TC1100011373.hg.1	moyaro	Multiple_Complex	0.0002	-4.17
TC1800006634.hg.1	klusmobu	NonCoding	0.0014	-4.17
TSUnmapped00000088.hg.1	DUSP16	Coding	0.0003	-4.17
TC0100018384.hg.1	RP11-206L10.10; TCONS_l2_00000968	Multiple_Complex	0.0433	-4.19
TC0100018443.hg.1	PLPP3	Multiple_Complex	0.0016	-4.19
TC0300011534.hg.1	skorrawbu	Coding	0.0120	-4.19
TC0400012744.hg.1		NonCoding	0.0342	4.2
TC2000007012.hg.1	ENTPD6	Multiple_Complex	0.0378	4.2
TC0700011929.hg.1	SMURF1	Multiple_Complex	0.0150	-4.2
TC0200014006.hg.1		NonCoding	0.0280	-4.21
TC0600006866.hg.1	RP11-288G3.3	Multiple_Complex	0.0414	-4.21
TC0500008633.hg.1	C5orf56	Multiple_Complex	0.0307	4.22
TC0200015424.hg.1	ALS2CR12	Multiple_Complex	0.0459	-4.22
TC0600007289.hg.1	HIST1H4F	Coding	0.0024	-4.22
TC0700007272.hg.1	smoyblar	Unassigned	0.0104	-4.22
TC1000006816.hg.1	OPTN	Multiple_Complex	0.0356	-4.22
TC1700011084.hg.1	PPP1R9B	Multiple_Complex	0.0036	4.24
TC0X00008900.hg.1	CRLF2	Multiple_Complex	0.0022	-4.24
TC2000007895.hg.1	RAB22A	Multiple_Complex	0.0429	-4.24
TC0600013300.hg.1	IFNGR1	Multiple_Complex	0.0035	-4.25
TC0700010693.hg.1	AC074338.4	Multiple_Complex	0.0217	-4.25
TC2000007921.hg.1	gerree	Unassigned	0.0074	-4.25
TC0100009477.hg.1	AP4B1-AS1	NonCoding	0.0230	-4.26
TC1300008463.hg.1	FLT1	Multiple_Complex	0.0054	-4.26
TC1500007794.hg.1	chaper	Unassigned	0.0011	-4.26
TC0500008941.hg.1	ARHGAP26	Multiple_Complex	0.0329	4.27
TC0100007560.hg.1		NonCoding	0.0202	-4.27
TC0700010942.hg.1	SNORA9; SNHG15	Multiple_Complex	0.0053	-4.27
TC0X00010097.hg.1	RLIM	Multiple_Complex	0.0419	-4.27
TC1000009923.hg.1		NonCoding	0.0063	-4.27
TC1900009140.hg.1		NonCoding	0.0001	-4.27
TC0800009208.hg.1	ZNF623	Coding	0.0020	4.28
TC1200012842.hg.1	ANAPC7	Multiple_Complex	0.0356	4.28
TC1500007357.hg.1	MTND3P12	Multiple_Complex	0.0047	-4.28
TC0300007386.hg.1	APEH	Multiple_Complex	0.0396	4.29
TC0100009309.hg.1	RP11-270C12.3	Multiple_Complex	0.0162	-4.29
TC0300013428.hg.1	TRA2B	Multiple_Complex	0.0417	-4.29
TC1600006674.hg.1		NonCoding	0.0375	-4.29
TC1900007109.hg.1	MIR6515	Precursor_microRNA	0.0100	-4.29
TC1900008687.hg.1	RPL37P23	Multiple_Complex	0.0233	-4.29
TC0600010873.hg.1	rorjar	NonCoding	2.30E-05	-4.3
TC0600006976.hg.1	PHACTR1	Multiple_Complex	0.0003	-4.31
TC0600007701.hg.1	PHF1	Multiple_Complex	0.0115	-4.31
TC1500008023.hg.1	ZFAND6	Multiple_Complex	0.0492	-4.31
TC1800007067.hg.1	skerwu	Coding	0.0031	-4.31
TC2200008427.hg.1	OSM	Coding	2.59E-07	-4.31
TC0500008685.hg.1	sparslerby	Unassigned	0.0089	4.32
TC0100009878.hg.1	histone.23	Unassigned	0.0001	-4.32
TC0100012780.hg.1	ENO1-IT1; RP3-477M7.2	NonCoding	0.0072	-4.32
TC0300009338.hg.1	MIR15B	Precursor_microRNA	0.0002	-4.33
TC0400008537.hg.1	SNORA24; SNHG8	Multiple_Complex	0.0041	-4.33
TC0400012142.hg.1	RP11-461L13.3	NonCoding	0.0097	-4.33
TC0800007976.hg.1	TMEM70; RPS20P21	Multiple_Complex	0.0054	-4.33
TC1200012736.hg.1	ZNF10	Multiple_Complex	0.0212	-4.33
TC1800007157.hg.1	RP11-687E1.2	NonCoding	0.0172	-4.33
TC1900009824.hg.1	DNAJB1	Multiple_Complex	0.0280	-4.33
TC0500007703.hg.1	peychaby	Coding	0.0280	4.34
TC0500007711.hg.1	cheychaby	Coding	0.0280	4.34
TC1200007441.hg.1		NonCoding	0.0038	-4.34
TC1200012295.hg.1	RP11-214K3.22	NonCoding	0.0444	-4.34
TC1400007037.hg.1	SNORD58	Small_RNA	0.0095	-4.34
TC1600006633.hg.1	SRRM2	Multiple_Complex	0.0072	4.35
TC0100017849.hg.1	ERO1B	Multiple_Complex	0.0041	-4.35
TC0200012631.hg.1		NonCoding	0.0233	-4.35
TC2200008411.hg.1	ASCC2	Multiple_Complex	0.0299	-4.35
TC0500007557.hg.1	fager	Unassigned	0.0291	-4.36
TC0600007192.hg.1	SNORD46	Small_RNA	0.0171	-4.36
TC1900009116.hg.1	R3HDM4	Multiple_Complex	0.0083	-4.36
TC2000009933.hg.1	ZFAS1	NonCoding	2.78E-05	-4.36
TC0500007642.hg.1	morzorby	Coding	0.0045	-4.37
TC0200012082.hg.1	IFT172	Multiple_Complex	0.0172	4.38
TC0100009826.hg.1	RNVU1-3	Small_RNA	0.0218	-4.38
TC0200013913.hg.1	IL1A	Coding	0.0008	-4.38
TC0X00008253.hg.1	UBE2A	Multiple_Complex	0.0234	-4.38
TC1100007016.hg.1	RP11-137N23.1	Pseudogene	0.0008	-4.38
TC1100012354.hg.1	RP11-667M19.1	Multiple_Complex	0.0356	-4.38
TC2200009241.hg.1		NonCoding	0.0159	4.39
TC1900008496.hg.1	PPP1R15A	Multiple_Complex	0.0001	-4.39
TC0800008724.hg.1		NonCoding	0.0065	-4.4
TC0500007687.hg.1	RP11-974F13.5	Pseudogene	0.0049	4.41
TC1400008382.hg.1	TNFAIP2	Multiple_Complex	0.0060	4.41
TC0500013351.hg.1	FNIP1	Multiple_Complex	0.0019	-4.41
TC0300006492.hg.1	kydarbo	Unassigned	0.0115	-4.42
TC1100010207.hg.1	SOX6; MIR6073	Multiple_Complex	0.0327	-4.42
TC1500010018.hg.1	SEMA7A	Multiple_Complex	1.91E-05	-4.43
TC0300006827.hg.1	UBE2E2	Multiple_Complex	0.0183	4.44
TC0600007306.hg.1	BTN3A3	Multiple_Complex	0.0038	4.44
TC1900010857.hg.1	RN7SL368P	NonCoding	0.0008	-4.44
TC1000006996.hg.1	RP11-573G6.9	NonCoding	0.0053	-4.45
TC1900011445.hg.1	PPP1R12C	Multiple_Complex	0.0025	4.47
TC1100009818.hg.1	sawkeeby	Unassigned	0.0151	-4.48
TC0100018168.hg.1	NPPA-AS1_2; NPPA-AS1	NonCoding	0.0122	4.49
TC1100007287.hg.1	TRIM44	Multiple_Complex	0.0019	4.49
TC2100008227.hg.1	PRDM15	Multiple_Complex	2.94E-05	4.5
TC0900008150.hg.1	TMOD1	Multiple_Complex	0.0039	-4.5
TC0900008790.hg.1	ZBTB43	Multiple_Complex	0.0148	-4.5
TC0100015645.hg.1	NBPF11	Multiple_Complex	0.0012	4.51
TC0900011524.hg.1		NonCoding	0.0060	-4.51
TC1300007153.hg.1	cheywoby	Unassigned	0.0252	-4.52
TC1100010274.hg.1	SPTY2D1	Multiple_Complex	0.0006	-4.53
TC1200010559.hg.1	VDR	Multiple_Complex	0.0419	-4.53
TC0200016706.hg.1	MRPS5	Multiple_Complex	0.0124	4.55
TC0500010843.hg.1	joypluby	Coding	0.0003	-4.55
TC1600009461.hg.1	RPS26P52	Multiple_Complex	0.0302	-4.55
TC1600010075.hg.1	SLC6A10P	Multiple_Complex	0.0081	-4.55
TC1700007558.hg.1	CCL7	Multiple_Complex	0.0012	-4.55
TC1300009769.hg.1	zeyteyby	Unassigned	0.0137	-4.56
TC0800007013.hg.1	CHMP7	Multiple_Complex	0.0136	4.57
TC2200006636.hg.1	DGCR8; MIR1306; MIR3618	Multiple_Complex	0.0077	4.57
TC1400009369.hg.1		NonCoding	0.0002	-4.58
TC0100006787.hg.1	PIK3CD	Multiple_Complex	0.0042	4.6
TC0400006930.hg.1	CPEB2	Multiple_Complex	0.0014	-4.6
TC0400010636.hg.1	OCIAD2	Multiple_Complex	0.0133	-4.6
TC1600007541.hg.1	AHSP	Multiple_Complex	0.0069	-4.6
TC0100012495.hg.1	peykobo	Coding	0.0352	-4.61
TC0200016584.hg.1	HSPE1	Multiple_Complex	0.0393	-4.61
TC0700009233.hg.1	BPGM	Unassigned	0.0209	-4.61
TC0700010005.hg.1	ZFAND2A	Multiple_Complex	0.0005	-4.61
TC0700012584.hg.1	UBE2H	Multiple_Complex	0.0195	-4.61
TC2200007271.hg.1	NCF4	Multiple_Complex	0.0051	4.62
TC0800007766.hg.1	RAB2A	Multiple_Complex	0.0273	-4.62
TC1600011451.hg.1	TCF25	Multiple_Complex	0.0071	4.63
TC0700012621.hg.1	sableeby	Unassigned	0.0129	-4.63
TC0800009952.hg.1	RP11-613H2.2	Multiple_Complex	0.0097	-4.63
TC1700008719.hg.1	KPNA2	Multiple_Complex	0.0039	-4.63
TC0200007132.hg.1	YPEL5	Multiple_Complex	0.0003	-4.64
TC0300009502.hg.1	spykarbu	Coding	0.0202	-4.64
TC1800007868.hg.1	YES1	Multiple_Complex	0.0008	-4.64
TC1200009740.hg.1	IFFO1	Multiple_Complex	0.0003	4.65
TC0300006580.hg.1	IRAK2	Multiple_Complex	0.0018	-4.65
TC1500006723.hg.1	GOLGA8Q	Multiple_Complex	0.0005	4.66
TC0200013846.hg.1	rurubo	Unassigned	0.0054	-4.66
TC0600007274.hg.1	HIST1H2BD	Coding	0.0177	-4.66
TC0800011275.hg.1	chorvawby	Unassigned	0.0327	-4.66
TC1400007596.hg.1	SNORD56B	Small_RNA	1.78E-05	-4.66
TC1400008949.hg.1		NonCoding	0.0020	-4.66
TC1900007309.hg.1	skopee	Unassigned	0.0135	-4.66
TC0100018505.hg.1	TCONS_l2_00002667	NonCoding	0.0047	4.67
TC1500010802.hg.1		NonCoding	0.0003	4.67
TC0100008271.hg.1	RNF11	Multiple_Complex	0.0155	-4.67
TC0100015333.hg.1	PTPN22	Multiple_Complex	0.0095	-4.67
TC0200010837.hg.1	ANKZF1	Multiple_Complex	0.0404	4.68
TC1600007811.hg.1	PAPD5	Multiple_Complex	0.0080	-4.68
TC2000008297.hg.1	meyvor	Unassigned	0.0168	-4.68
TC1900011667.hg.1	ZNF700	Multiple_Complex	0.0164	4.69
TC0100015204.hg.1	cherpeebu	Unassigned	0.0090	-4.69
TC1100013176.hg.1	HNRNPUL2	Multiple_Complex	0.0046	4.7
TC1200012695.hg.1	RP11-693J15.5	NonCoding	0.0309	4.7
TC0X00010096.hg.1		NonCoding	0.0046	-4.7
TC0100009447.hg.1		NonCoding	0.0103	-4.71
TC0600010938.hg.1	wajar	Unassigned	0.0366	-4.72
TC0X00010836.hg.1	RAP2C	Multiple_Complex	0.0289	-4.72
TC1200008129.hg.1	jukoby	Unassigned	0.0124	-4.72
TC1700007262.hg.1	MAP2K3	Multiple_Complex	0.0008	-4.72
TC0200009986.hg.1	ZAK; pk	Multiple_Complex	0.0432	-4.73
TC1300009332.hg.1	RBM26	Unassigned	0.0239	-4.74
TC0100013193.hg.1	HP1BP3	Multiple_Complex	0.0284	4.75
TC0500013235.hg.1	FAM53C	Multiple_Complex	0.0008	-4.76
TC0600013055.hg.1	lorjer	Unassigned	0.0325	-4.76
TC0800008723.hg.1	sneyskerbu	Coding	0.0351	-4.76
TC0800010261.hg.1	plawerby	Coding	0.0033	-4.76
TC1700007204.hg.1	SPECC1	Multiple_Complex	0.0324	4.77
TC1500007518.hg.1	RAB8B	Multiple_Complex	0.0219	-4.77
TC0100011099.hg.1	kleyplu	Unassigned	0.0224	-4.78
TC0100016060.hg.1	ELL2P1	Multiple_Complex	2.79E-08	-4.78
TC0800011548.hg.1	snordorby	Unassigned	0.0406	-4.78
TC0100010840.hg.1	EIF1P3	Pseudogene	0.0358	-4.79
TC0300011998.hg.1	OR7E100P	Multiple_Complex	0.0327	-4.79
TC1000007889.hg.1	SUPV3L1	Multiple_Complex	0.0139	-4.8
TC1500009463.hg.1	goyzo	Unassigned	0.0302	-4.8
TC0700007024.hg.1	TAX1BP1	Multiple_Complex	0.0408	-4.81
TC1200006452.hg.1	RNU4ATAC16P	Small_RNA	0.0016	-4.81
TC0300009676.hg.1	shermubu	Unassigned	0.0310	-4.82
TC0600009998.hg.1	woyglawbu	Coding	9.55E-05	-4.82
TC0400011130.hg.1	PAQR3	Multiple_Complex	0.0157	-4.83
TC0300007739.hg.1	PSMC1	Multiple_Complex	0.0198	-4.84
TC0500009581.hg.1	dawstoybu	Unassigned	0.0037	-4.84
TC0600007016.hg.1		NonCoding	5.06E-09	-4.84
TC0600007060.hg.1	MYLIP; MIR4639	Multiple_Complex	0.0495	-4.84
TC0200008588.hg.1	RP11-527J8.1	NonCoding	0.0135	-4.85
TC1000008434.hg.1	stawsho	Unassigned	0.0152	-4.86
TC1500007930.hg.1	RP11-797A18.3	NonCoding	0.0204	4.87
TC1600011458.hg.1	MIR6859-2; MIR6859-4; WASH4P	Multiple_Complex	0.0002	4.87
TC0600007836.hg.1	KCTD20	Multiple_Complex	0.0031	-4.87
TC0700007948.hg.1	SBDSP1	Multiple_Complex	0.0004	-4.87
TC1100011981.hg.1	SNORD6	Small_RNA	0.0071	-4.87
TC1900009766.hg.1	TRMT1	Multiple_Complex	0.0035	4.88
TC0800007431.hg.1	AP3M2	Multiple_Complex	0.0077	-4.88
TC1900009352.hg.1	SEMA6B	Multiple_Complex	0.0001	-4.88
TC2100007092.hg.1		NonCoding	0.0026	-4.88
TC0700009211.hg.1	EXOC4	Multiple_Complex	0.0215	4.89
TC2200007309.hg.1	SH3BP1; PDXP	Multiple_Complex	0.0161	4.89
TC0400008275.hg.1	bawsteebu	Coding	0.0383	-4.89
TC1100012016.hg.1		NonCoding	0.0008	-4.89
TC0600014256.hg.1	GABBR1	Multiple_Complex	0.0360	4.9
TC0100009143.hg.1	swuplo	Unassigned	0.0057	-4.9
TC0500012339.hg.1		NonCoding	0.0053	-4.9
TC1500006444.hg.1	BMS1P15	Multiple_Complex	0.0007	4.91
TC0200010218.hg.1	huhu	Unassigned	0.0130	-4.91
TC0100015399.hg.1	NAP1L4P1	Pseudogene	0.0022	-4.92
TC1600008772.hg.1	RP11-106D4.3	Pseudogene	0.0006	-4.92
TC0200008099.hg.1	HK2	Multiple_Complex	0.0066	-4.93
TC0500008230.hg.1	swawswubu	Unassigned	0.0015	-4.93
TC0100006565.hg.1	SKI	Multiple_Complex	0.0019	-4.94
TC1300008533.hg.1	HSPH1	Multiple_Complex	0.0240	-4.94
TC1600011189.hg.1	koyzy	Unassigned	0.0016	-4.94
TC0300013329.hg.1	RP11-531F16.4	NonCoding	0.0023	-4.95
TC0700008729.hg.1	wyflubu	Unassigned	0.0031	-4.95
TC0800006969.hg.1	DMTN	Multiple_Complex	0.0380	-4.96
TC1200008027.hg.1	RP11-305O6.4	NonCoding	0.0288	-4.97
TC2100006904.hg.1	SNORA81	Small_RNA	0.0025	-4.97
TC0100015606.hg.1	NBPF9andNOTCH2NLandNBPF10	NonCoding	0.0240	4.98
TC1600008239.hg.1	WWP2	Multiple_Complex	0.0252	4.99
TC0100009870.hg.1	HIST2H4B; HIST2H4A	Coding	0.0123	-4.99
TC0400011015.hg.1	CXCL3	Multiple_Complex	4.55E-06	-4.99
TC0800010013.hg.1		NonCoding	0.0029	-4.99
TC0X00007797.hg.1	SNORD45	Small_RNA	0.0358	-4.99
TC1300009714.hg.1	ARGLU1	Multiple_Complex	0.0024	40.2
TC0100016715.hg.1	PTGS2	Multiple_Complex	1.02E-06	-40.26
TC0800010002.hg.1	DUSP4	Multiple_Complex	1.88E-12	-41.25
TC1000009536.hg.1	IDI1	Multiple_Complex	2.52E-06	-41.28
TC1100009917.hg.1	HBB	Multiple_Complex	0.0490	-41.42
TC0100013552.hg.1	SNORD103C	Multiple_Complex	0.0144	-42.56
TC1800008776.hg.1	FECH	Multiple_Complex	7.28E-05	-43.61
TC1500007355.hg.1	AQP9	Multiple_Complex	0.0020	-44.07
TC0500012123.hg.1	VTRNA2-1	Multiple_Complex	9.12E-13	-44.67
TC0500012354.hg.1	YIPF5	Multiple_Complex	0.0015	-44.69
TC0700009232.hg.1	BPGM	Coding	1.12E-06	-44.99
TC1100010054.hg.1	NRIP3	Multiple_Complex	1.02E-06	-47.36
TC1000010341.hg.1	NAMPTP1	Pseudogene	5.61E-09	-47.41
TC0100014349.hg.1	JUN	Multiple_Complex	1.65E-10	-47.84
TC0400007836.hg.1	CXCL8	Multiple_Complex	6.06E-18	-4784.59
TC1200010299.hg.1	H3F3C	Coding	0.0071	-5
TC1400009463.hg.1	YBX1P1	Pseudogene	0.0241	-5.01
TC0700013295.hg.1	lorsleebu	Unassigned	0.0133	-5.02
TC0900011710.hg.1	C9orf78	Multiple_Complex	0.0128	-5.02
TC0700011532.hg.1	NCF1C	Multiple_Complex	0.0017	5.03
TC1000009934.hg.1		NonCoding	0.0026	-5.03
TC0200007096.hg.1	FOSL2	Multiple_Complex	0.0114	-5.04
TC0700012236.hg.1		NonCoding	0.0002	-5.04
TC1900010502.hg.1	NFKBID	Multiple_Complex	0.0015	-5.04
TC0100014846.hg.1	GTF2B	Multiple_Complex	0.0056	-5.05
TC1400010445.hg.1	AL901608.1	Precursor_microRNA	0.0035	5.06
TC0200013342.hg.1	AC133644.2	NonCoding	2.78E-05	-5.06
TC0300007071.hg.1	sorfarbo	Unassigned	0.0011	-5.06
TC0100016694.hg.1	IVNS1ABP	Multiple_Complex	0.0072	-5.07
TC0500011702.hg.1	STARD4	Multiple_Complex	6.82E-05	-5.08
TC2000006559.hg.1	CDC25B	Multiple_Complex	0.0108	5.09
TC0200012608.hg.1	PSME4	Multiple_Complex	0.0001	-5.09
TC0900006474.hg.1		NonCoding	0.0221	-5.09
TC1000011716.hg.1	USMG5; MIR1307	Multiple_Complex	0.0456	-5.09
TC0800006990.hg.1	mubly	Coding	0.0361	-5.1
TC1600006669.hg.1		NonCoding	0.0061	-5.1
TC1700010463.hg.1	RP11-893G17.4	Pseudogene	0.0133	-5.1
TSUnmapped00000834.hg.1		NonCoding	0.0061	-5.1
TC0800008941.hg.1	showaby	Unassigned	0.0240	-5.11
TC1100012428.hg.1	pkinase.69	Coding	0.0458	-5.11
TC0100015680.hg.1	NBPF9	Multiple_Complex	0.0342	5.12
TC0300013686.hg.1	gleynarbo	Unassigned	0.0262	-5.12
TC1200011310.hg.1	PHLDA1	Multiple_Complex	8.41E-06	-5.12
TC1400010335.hg.1	sworshubu	Unassigned	0.0033	-5.12
TC0300006887.hg.1	AC098614.2	Multiple_Complex	0.0008	-5.13
TC0600007275.hg.1	sorvabo	Unassigned	0.0218	-5.13
TC0700011119.hg.1	SEC61G	Multiple_Complex	0.0428	-5.13
TC0900007977.hg.1	CARD19	Multiple_Complex	0.0168	-5.13
TC0600009999.hg.1	HSPE1P26	Multiple_Complex	0.0033	-5.14
TC1000009221.hg.1	ZRANB1	Multiple_Complex	0.0354	-5.14
TC0700007274.hg.1	kochoyby	Unassigned	0.0315	-5.15
TC1200008667.hg.1	HSP90B1	Unassigned	0.0036	-5.15
TC0700008748.hg.1	tawkaw	Unassigned	0.0413	-5.16
TC0800008183.hg.1	OSGIN2	Multiple_Complex	0.0366	-5.16
TC0800008722.hg.1	dably	Unassigned	0.0046	-5.16
TC0100011459.hg.1		NonCoding	0.0486	5.17
TC0700012145.hg.1	smablee	Unassigned	0.0070	-5.17
TC0900007831.hg.1	RPS10P3	Multiple_Complex	0.0309	-5.17
TC1100012472.hg.1	HSPE1P18	Multiple_Complex	0.0162	5.18
TC0700008668.hg.1	CTA-276O3.4	Multiple_Complex	0.0309	-5.19
TC0100009760.hg.1	NUDT4P1; NUDT4P2; NUDT4	Multiple_Complex	0.0053	-5.2
TC0100009833.hg.1	NUDT4; NUDT4P1	Multiple_Complex	0.0053	-5.2
TC0X00010859.hg.1	MIR19B2	Multiple_Complex	0.0002	-5.21
TC1000007746.hg.1	ARL4AP1	Multiple_Complex	2.38E-09	-5.21
TC0800008152.hg.1	SLC2A3P4	Pseudogene	0.0039	-5.22
TC1700009997.hg.1	SNORD3B-2	Multiple_Complex	0.0001	-5.22
TC0500011584.hg.1		NonCoding	0.0067	-5.23
TC1100013094.hg.1	PTS	Multiple_Complex	0.0064	-5.23
TC1600011520.hg.1	SEPT1	Multiple_Complex	0.0028	5.24
TC0700011567.hg.1	GTF2IP7; AC005077.9	Multiple_Complex	7.60E-05	-5.24
TC1000011903.hg.1	RP11-317F20.3	NonCoding	0.0003	-5.24
TC1300008144.hg.1	TFDP1	Multiple_Complex	0.0024	-5.24
TC1600008460.hg.1		NonCoding	6.67E-05	-5.24
TC1700010007.hg.1	SNORD3C	Multiple_Complex	0.0033	-5.24
TC1900010009.hg.1	JUND	Coding	0.0017	-5.24
TC1200010451.hg.1	klojerby	Unassigned	0.0081	-5.25
TC1400007204.hg.1	CGRRF1	Multiple_Complex	1.56E-05	-5.25
TC0300010397.hg.1		NonCoding	0.0159	-5.26
TC0800011249.hg.1	RNF19A	Multiple_Complex	0.0016	-5.26
TC0800011252.hg.1	noyuya	Coding	0.0205	-5.26
TC1200010837.hg.1	GPR84	Coding	0.0012	-5.26
TC0100013053.hg.1	starawbo	Unassigned	0.0084	-5.27
TC0400012018.hg.1	GYPB	Multiple_Complex	0.0066	-5.27
TC1500010804.hg.1		NonCoding	0.0024	5.29
TC1500010813.hg.1		NonCoding	0.0024	5.29
TC1500010818.hg.1		NonCoding	0.0024	5.29
TC0600009143.hg.1	SLC16A10	Multiple_Complex	0.0448	-5.29
TC1700012126.hg.1	C17orf62	Multiple_Complex	0.0260	5.31
TC1400008923.hg.1	RNU7-41P	Unassigned	0.0001	-5.31
TC0200007205.hg.1	RASGRP3	Multiple_Complex	0.0109	-5.32
TC1800009214.hg.1	NDUFV2	Multiple_Complex	0.0226	-5.32
TC2200007406.hg.1	ATF4	Multiple_Complex	0.0013	-5.32
TC1500007403.hg.1		NonCoding	0.0368	5.33
TC0100015707.hg.1	HIST2H4A; HIST2H4B	Multiple_Complex	0.0071	-5.33
TSUnmapped00000353.hg.1	DUSP16	Coding	0.0002	-5.33
TC2200009149.hg.1	TUBGCP6	Multiple_Complex	0.0046	5.34
TC1500008105.hg.1	FAM103A1	Coding	0.0022	-5.34
TC1700007285.hg.1	UBBP4	Pseudogene	0.0375	-5.34
TC1300008702.hg.1	ELF1	Multiple_Complex	0.0428	-5.35
TC1200007861.hg.1	LRP1	Multiple_Complex	0.0156	5.37
TC1500009811.hg.1	veestee	Coding	0.0216	-5.37
TC0500013109.hg.1	ZFP62	Multiple_Complex	7.19E-05	5.39
TC0300012029.hg.1	NAA50	Multiple_Complex	0.0257	-5.39
TC0900009807.hg.1	RPS26P2	Multiple_Complex	0.0324	-5.39
TC0100009142.hg.1	PTBP2	Multiple_Complex	0.0008	-5.4
TC0800011544.hg.1	pleeverby	Unassigned	0.0226	-5.4
TC1000011939.hg.1	RP11-5G18.2	Multiple_Complex	0.0020	-5.4
TC0600007855.hg.1	FGD2	Multiple_Complex	0.0014	5.41
TC1100011083.hg.1	AHNAK	Multiple_Complex	0.0499	5.41
TC0600011267.hg.1	AL121932.1	Precursor_microRNA	0.0063	-5.41
TC0200016750.hg.1	NFE2L2	Multiple_Complex	0.0239	-5.43
TC1500007856.hg.1	CSK	Multiple_Complex	0.0003	5.44
TC0X00008242.hg.1	lorfey	Coding	0.0042	-5.44
TC0400010712.hg.1		NonCoding	0.0062	-5.45
TC0100012693.hg.1	DNAJC11	Multiple_Complex	3.69E-05	5.46
TC0900008869.hg.1	ODF2	Multiple_Complex	1.59E-05	5.46
TC0900012190.hg.1	CCDC183; RABL6	Multiple_Complex	0.0002	5.46
TC0600011125.hg.1	HIST1H2AB	Coding	6.67E-05	-5.46
TC0600013412.hg.1	HIVEP2	NonCoding	0.0434	-5.46
TC1200008597.hg.1	GAS2L3	Multiple_Complex	0.0053	-5.46
TC1800008651.hg.1	SMAD7	NonCoding	0.0009	-5.47
TC1600007437.hg.1	INO80E	Multiple_Complex	8.16E-05	5.48
TC0800012256.hg.1	CLN8	Multiple_Complex	0.0327	-5.49
TC1700012353.hg.1	PER1; MIR6883	Multiple_Complex	4.36E-06	-5.49
TC0200009740.hg.1		NonCoding	2.61E-05	-5.51
TC2200009266.hg.1	GTPBP1	Multiple_Complex	0.0204	-5.51
TC1900009769.hg.1	STX10	Multiple_Complex	0.0113	5.53
TC0100015711.hg.1	HIST2H2AB	Coding	0.0005	-5.53
TC1900007072.hg.1	CTD-3105H18.5	Multiple_Complex	0.0020	-5.53
TC0600011661.hg.1	STK38	Multiple_Complex	0.0442	5.54
TC0600013728.hg.1	plosmeyby	Unassigned	0.0008	-5.54
TC1100012021.hg.1	warchee	Unassigned	0.0123	-5.54
TC1700007994.hg.1		NonCoding	0.0233	-5.55
TC0200008507.hg.1	ARID5A	Multiple_Complex	1.15E-05	-5.57
TC0500010201.hg.1	kaskarby	Coding	0.0004	-5.57
TC1300008229.hg.1	ZMYM5	Multiple_Complex	0.0187	-5.57
TC1_KI270713v1_random00006434.hg.1		NonCoding	5.34E-07	-5.58
TC1500006475.hg.1	BMS1P16	Multiple_Complex	0.0005	5.59
TC0300006622.hg.1	PPARG	Multiple_Complex	0.0001	-5.59
TC0600007285.hg.1	HIST1H2AE	Coding	0.0198	-5.59
TC0200013376.hg.1	EIF2AK3	Multiple_Complex	0.0013	-5.62
TC0600013410.hg.1	muriyu	Coding	0.0230	-5.63
TC0700007905.hg.1	AUTS2	Multiple_Complex	0.0003	-5.63
TC0200016687.hg.1	SFXN5	Multiple_Complex	0.0048	5.65
TC0200008313.hg.1	nadorbu	Unassigned	0.0008	-5.65
TC0200007717.hg.1	AHSA2	Multiple_Complex	0.0273	5.66
TC0500013227.hg.1	CDC42SE2	NonCoding	0.0198	-5.66
TC1800009243.hg.1	SERPINB10	Multiple_Complex	0.0021	-5.67
TC0800010823.hg.1	TCEB1	Multiple_Complex	0.0049	-5.69
TC1100007247.hg.1	CAPRIN1	Multiple_Complex	0.0148	5.7
TC0100007832.hg.1	ZC3H12A; MIR6732	Multiple_Complex	0.0012	-5.7
TC1900006985.hg.1	PDE4A	Multiple_Complex	1.11E-06	-5.7
TC0500007467.hg.1	floystobu	Unassigned	0.0498	-5.71
TC2200006480.hg.1	KB-67B5.12	Multiple_Complex	0.0311	-5.71
TC1600009646.hg.1	KNOP1	Multiple_Complex	2.45E-05	5.72
TC0200007933.hg.1	zerkarbu	Unassigned	0.0065	-5.72
TC0300009163.hg.1	klardorbu	Unassigned	0.0327	-5.72
TC0700010075.hg.1	GNA12	Multiple_Complex	0.0018	-5.72
TC0700012616.hg.1	flybler	Coding	0.0034	-5.72
TC0X00008344.hg.1	SH2D1A	Multiple_Complex	0.0398	-5.72
TC1800007035.hg.1	RP11-326K13.5	NonCoding	0.0385	-5.73
TC0200010572.hg.1	ZDBF2	Multiple_Complex	1.08E-06	-5.74
TC0Y00006730.hg.1	EIF1AY	Multiple_Complex	0.0032	-5.74
TC1900007799.hg.1	swawbee	Unassigned	0.0330	-5.74
TC0500010998.hg.1	CCDC125	Multiple_Complex	0.0025	5.77
TC0600013884.hg.1	glawsnerbu	Unassigned	0.0003	-5.78
TC1100008652.hg.1	TMEM126A	Multiple_Complex	0.0406	-5.78
TC0100015430.hg.1		NonCoding	0.0034	-5.79
TC0800008549.hg.1	MAPK6PS5	Unassigned	0.0018	-5.81
TC1100009860.hg.1	RNU6-1143P	Small_RNA	0.0007	-5.81
TC0400012606.hg.1	IRF2	Multiple_Complex	0.0435	5.83
TC1500010725.hg.1	CAPN3	Multiple_Complex	0.0022	5.83
TC0500012236.hg.1	PFDN1	Multiple_Complex	0.0320	-5.83
TC0700013624.hg.1	RP11-138A9.1	NonCoding	0.0008	-5.83
TC0800008030.hg.1	kanemu	Coding	0.0226	-5.83
TC1500010808.hg.1		NonCoding	0.0028	5.84
TC0100009653.hg.1	RNVU1-4; RNVU1-20	Small_RNA	3.28E-05	-5.84
TC1000007177.hg.1	skeyklybu	Unassigned	0.0139	-5.84
TC1100006925.hg.1	PDE3B	NonCoding	0.0299	-5.84
TSUnmapped00001002.hg.1		NonCoding	3.28E-05	-5.84
TC0100011014.hg.1	RGS13	Multiple_Complex	0.0020	-5.85
TC0800007439.hg.1	POLB	Multiple_Complex	0.0019	-5.85
TC0X00006891.hg.1	GK	Multiple_Complex	0.0024	-5.85
TC0300009357.hg.1	NMD3	Multiple_Complex	0.0397	-5.86
TC1400007347.hg.1	tehiri	Coding	0.0180	-5.86
TC0200007037.hg.1	sweypybo	Unassigned	0.0216	-5.87
TC0600011260.hg.1		NonCoding	0.0026	-5.87
TC0700008495.hg.1	BUD31	Unassigned	0.0065	-5.87
TC0900009845.hg.1	kleegy	Unassigned	0.0202	-5.87
TC1600011494.hg.1	ARL6IP1	Multiple_Complex	0.0128	-5.87
TC2000008279.hg.1	PCNA	Multiple_Complex	0.0194	-5.87
TC0100014895.hg.1	ZNF644	Multiple_Complex	0.0402	-5.88
TC0100016603.hg.1		NonCoding	0.0009	-5.89
TC0500009521.hg.1	CPEB4	Multiple_Complex	0.0002	-5.91
TC1000008907.hg.1	RP11-348N5.7	NonCoding	0.0032	-5.91
TC0300013888.hg.1	TSC22D2	Multiple_Complex	0.0135	-5.92
TC0900011076.hg.1	plylo	Coding	0.0124	-5.92
TC0200016586.hg.1	HSPE1-MOB4	Coding	0.0003	-5.93
TC1300008425.hg.1	sharnor	Unassigned	0.0198	-5.94
TC1700006740.hg.1	ACAP1	Multiple_Complex	0.0016	5.96
TC0900010623.hg.1	ISCA1	Multiple_Complex	0.0007	-5.96
TC0900010825.hg.1	NINJ1	Multiple_Complex	0.0008	-5.96
TC2200009031.hg.1	CTA-29F11.1	NonCoding	6.67E-05	-5.96
TC0600013885.hg.1	sneejo	Unassigned	0.0495	-5.97
TC0800011250.hg.1	jeyskeebu	Unassigned	0.0008	-5.97
TC1200010866.hg.1	CD63	Multiple_Complex	0.0105	-5.97
TC0400007857.hg.1	AREG	Multiple_Complex	1.62E-05	-5.98
TC0Y00006487.hg.1	ZFY	Multiple_Complex	0.0280	-5.98
TC1700010820.hg.1	SLC4A1	Multiple_Complex	0.0001	-50.15
TC1900008755.hg.1	ZNF331	Multiple_Complex	2.49E-08	-51.45
TC1300006979.hg.1	RGCC	Multiple_Complex	3.16E-06	-51.46
TC1100011109.hg.1	SNORD22; SNORD29; SNORD31; SNORD30; SNORD28; SNORD27; SNORD26; SNORD25; SNHG1	Multiple_Complex	9.99E-05	-52.18
TC1000012490.hg.1	PI4K2A	Multiple_Complex	0.0010	-52.45
TC2200008710.hg.1	JOSD1	Multiple_Complex	8.03E-07	-52.51
TC0900011072.hg.1	ABCA1	Multiple_Complex	6.00E-07	-52.6
TC0100011458.hg.1	TRAF3IP3	Multiple_Complex	6.46E-10	54.58
TC0100015397.hg.1	CD58	Multiple_Complex	0.0005	-55.55
TC1600011483.hg.1	LITAF	Multiple_Complex	0.0204	-56.17
TC1000010870.hg.1	SRGN	NonCoding	0.0136	-56.85
TC0500011448.hg.1	ARRDC3	Multiple_Complex	0.0134	-57.19
TC0100009761.hg.1		NonCoding	8.48E-12	-59.24
TC0200014414.hg.1	CXCR4	Multiple_Complex	0.0089	-59.78
TC1500009904.hg.1	TLE3	Multiple_Complex	0.0068	-6
TC1200010597.hg.1	DDX23	Multiple_Complex	1.67E-05	6.02
TC0500010903.hg.1	ISCA1P1	Pseudogene	8.10E-06	-6.02
TC0100015952.hg.1	CLK2	Multiple_Complex	0.0153	6.04
TC1100008370.hg.1	ATG16L2	Multiple_Complex	0.0005	6.04
TC1400009225.hg.1	GMFB	Multiple_Complex	0.0138	-6.06
TC1500007360.hg.1	MTCYBP23	Multiple_Complex	0.0059	-6.06
TC0300012807.hg.1	SIAH2	Multiple_Complex	0.0280	-6.08
TC1900006968.hg.1	C19orf66	Multiple_Complex	3.10E-05	6.09
TC0100014894.hg.1		NonCoding	0.0367	-6.09
TC0800010427.hg.1	RB1CC1	Multiple_Complex	0.0122	-6.09
TC0300009458.hg.1	SEC62	Multiple_Complex	0.0061	-6.1
TC0600008702.hg.1		NonCoding	0.0029	-6.1
TC0200010362.hg.1	COQ10B	Multiple_Complex	0.0415	-6.11
TC1000010523.hg.1	ANTXRLP1	Multiple_Complex	0.0184	6.12
TC0X00007568.hg.1	TAF1	Multiple_Complex	0.0040	6.13
TC0100014964.hg.1	DNTTIP2	Multiple_Complex	0.0008	-6.13
TC0100006567.hg.1	klakler	Unassigned	0.0036	-6.14
TC0800009071.hg.1	CHRAC1	Multiple_Complex	0.0339	-6.14
TC0700012283.hg.1		NonCoding	3.58E-05	-6.15
TC0800010428.hg.1	swoychoyby	Coding	6.87E-05	-6.15
TC1200007579.hg.1	lawjorby	Unassigned	0.0003	-6.15
TSUnmapped00000705.hg.1	RPS25	NonCoding	0.0027	-6.15
TC0800012288.hg.1	DCTN6	Multiple_Complex	9.31E-06	-6.16
TC0500012345.hg.1	doyslaby	Unassigned	0.0088	-6.17
TC0800011541.hg.1	klarverby	Unassigned	0.0158	-6.17
TC1200010145.hg.1	BCAT1	Multiple_Complex	0.0253	-6.17
TC2200007124.hg.1	AP1B1P2	Multiple_Complex	0.0130	6.18
TC0400011383.hg.1	TSPAN5	Multiple_Complex	0.0334	-6.18
TC0700010682.hg.1	DPY19L1P1	Multiple_Complex	0.0078	-6.18
TC0200013772.hg.1	RGPD3	Coding	0.0036	-6.19
TC0900006579.hg.1	RP11-307L3.2	Pseudogene	0.0034	-6.19
TC0500006918.hg.1	GUSBP1	Multiple_Complex	0.0004	6.2
TC1100009522.hg.1	smyfer	Unassigned	0.0004	-6.2
TC1700009541.hg.1	CAMTA2	Multiple_Complex	0.0099	6.21
TC0900009274.hg.1	TUBB4B	Multiple_Complex	0.0140	-6.21
TC1000010794.hg.1	DBF4P1	Multiple_Complex	1.84E-06	-6.22
TC1800008231.hg.1	ESCO1	Multiple_Complex	0.0181	-6.22
TC1700012337.hg.1	P2RX5	Multiple_Complex	0.0010	6.23
TC0500012372.hg.1	LARS	Multiple_Complex	0.0358	6.24
TC0100009817.hg.1	RNU1-120P	Small_RNA	0.0006	-6.24
TC0400012947.hg.1	GPRIN3	Coding	0.0495	-6.24
TC0700011203.hg.1	RP11-1217F2.1	Pseudogene	0.0001	-6.24
TC2000006620.hg.1	morvor	Unassigned	0.0076	-6.24
TC0100009325.hg.1	fareebo	Unassigned	0.0016	-6.25
TC0200009806.hg.1	TANK	Multiple_Complex	0.0153	-6.25
TC1100011372.hg.1	CHKA	Multiple_Complex	0.0025	-6.25
TC1200008184.hg.1	TBC1D15	Multiple_Complex	0.0004	-6.25
TC0200008856.hg.1	bloymorbo	Unassigned	0.0073	-6.27
TC0200008919.hg.1	bonybo	Unassigned	0.0073	-6.27
TC0700007000.hg.1	HOTAIRM1	NonCoding	0.0020	-6.27
TC1700010230.hg.1	TIAF1; MYO18A	Multiple_Complex	5.65E-06	6.28
TC1600007983.hg.1	RP11-325K4.3; RP11-325K4.2	NonCoding	0.0016	-6.28
TC1900011745.hg.1	ARHGEF1	Multiple_Complex	0.0063	6.29
TC0200007900.hg.1	ARHGAP25	Multiple_Complex	0.0280	6.31
TC0700012798.hg.1	KDM7A	Multiple_Complex	0.0177	-6.31
TC0300009630.hg.1	RP11-262M14.2	Multiple_Complex	0.0009	-6.32
TC0600011173.hg.1	GUSBP2	Multiple_Complex	0.0185	6.33
TC0700007631.hg.1	SNORA22	Small_RNA	0.0018	-6.37
TC0200016403.hg.1	LPIN1; MIR548S	Multiple_Complex	0.0053	-6.38
TC0600011134.hg.1	HIST1H4D	Coding	0.0001	-6.38
TC0600012478.hg.1	choybley	Unassigned	0.0003	-6.38
TC0200013298.hg.1	ST3GAL5	Multiple_Complex	0.0032	-6.39
TC0100014531.hg.1	WLS	Multiple_Complex	0.0311	6.4
TC1600011448.hg.1	CDK10	Multiple_Complex	0.0002	6.41
TC0200008807.hg.1	RANBP2	Multiple_Complex	0.0097	-6.41
TC0700012614.hg.1	noykee	Coding	0.0012	-6.41
TC1500010803.hg.1		NonCoding	0.0017	6.42
TC0600009794.hg.1		NonCoding	0.0146	-6.42
TC0800007040.hg.1	ADAM28	Multiple_Complex	0.0395	-6.42
TC0400007837.hg.1		NonCoding	5.88E-05	-6.43
TC1700011437.hg.1	speysa	Unassigned	0.0171	-6.44
TC0700010509.hg.1	CYCS	Coding	0.0003	-6.45
TC0900011829.hg.1	RALGDS	Multiple_Complex	0.0011	-6.45
TC1000008892.hg.1	sweemorby	Coding	0.0002	-6.45
TC1400010620.hg.1	SNAPC1	Multiple_Complex	5.29E-05	-6.45
TC1400010437.hg.1		NonCoding	0.0007	6.46
TC0200014691.hg.1	FAM133DP	Multiple_Complex	0.0002	-6.46
TC0700006737.hg.1	ARL4A	Coding	9.55E-05	-6.47
TC0100015662.hg.1		NonCoding	0.0374	-6.48
TC1000012121.hg.1	OAT	Multiple_Complex	0.0047	-6.48
TC1700008736.hg.1		NonCoding	0.0002	-6.48
TC0200007746.hg.1	B3GNT2	Coding	0.0060	-6.49
TC1200007241.hg.1	globly	Coding	0.0009	-6.49
TC1400010012.hg.1	LGMN	Multiple_Complex	0.0007	-6.5
TC0700009728.hg.1	shyblaw	Unassigned	0.0023	-6.51
TC0100018257.hg.1	GNAI3	Multiple_Complex	0.0221	-6.53
TC0700013441.hg.1	IFRD1	Multiple_Complex	0.0160	-6.54
TC0600011438.hg.1	LTB	Multiple_Complex	0.0262	6.55
[truncated: 269 more rows]

## Sheet: Table S1.2
Table S1.2 DEG list from plasma model (GeneChip Human Genome U133 Plus 2.0 Array) n=892
ID	Gene Symbol	FDR P-val	Fold Change
206569_at	IL24	7.76E-39	-19.88
222592_s_at	ACSL5	8.49E-35	-4.14
207075_at	NLRP3	1.65E-34	-10.98
214866_at	PLAUR	6.27E-34	-6.48
238727_at		6.27E-34	-12.11
217739_s_at	NAMPT	3.18E-33	-3.85
211924_s_at	PLAUR	5.64E-33	-11.63
212942_s_at	CEMIP	7.54E-33	-17.09
208836_at	ATP1B3	1.18E-32	-2.64
215716_s_at	ATP2B1	5.24E-32	-4.23
231779_at	IRAK2	7.04E-32	-3.57
210845_s_at	PLAUR	7.32E-32	-11.95
225436_at	ABHD17C	1.01E-31	-7.72
201666_at	TIMP1	1.62E-31	-5.95
200782_at	ANXA5	1.63E-31	-4.18
205013_s_at	ADORA2A; SPECC1L; SPECC1L-ADORA2A	2.39E-31	-3.01
1563445_x_at	CTSLP8	5.99E-31	-6.16
1553995_a_at	NT5E	1.18E-30	-5.77
201328_at	ETS2	1.78E-30	-3.11
204470_at	CXCL1	2.25E-30	-21.23
206034_at	SERPINB8	3.32E-30	-5.77
211404_s_at	APLP2	3.32E-30	-3.31
217738_at	NAMPT	3.37E-30	-3.44
219403_s_at	HPSE	4.22E-30	-10.11
208702_x_at	APLP2	4.36E-30	-3.42
220034_at	IRAK3	4.36E-30	-6.92
219434_at	TREM1	9.49E-30	-6.92
213524_s_at	G0S2	1.11E-29	-10.36
210184_at	ITGAX	1.22E-29	-3.64
223767_at	GPR84	1.61E-29	-9.15
220122_at	MCTP1	1.74E-29	-5.27
201560_at	CLIC4	1.83E-29	-2.42
214875_x_at	APLP2	3.32E-29	-2.8
205088_at	MAMLD1	3.32E-29	-5.8
202948_at	IL1R1	3.37E-29	-10.88
211368_s_at	CASP1	4.47E-29	-2.91
201626_at	INSIG1	4.85E-29	-2.59
209833_at	CRADD	4.92E-29	-5.13
214696_at	MIR22HG	5.31E-29	-3.21
231297_at	DOT1L	8.51E-29	-3.86
210662_at	KYNU	8.90E-29	-4.47
205076_s_at	MTMR11	8.97E-29	-5.26
203137_at	WTAP	1.29E-28	-2.06
227180_at	ELOVL7	1.30E-28	-5.38
201631_s_at	IER3	1.93E-28	-6.09
209970_x_at	CASP1	1.94E-28	-2.76
211725_s_at	BID	2.05E-28	-3.02
207121_s_at	MAPK6	2.49E-28	-2.14
218451_at	CDCP1	3.25E-28	-6.48
213338_at	TMEM158	3.71E-28	-11.03
227143_s_at	BID	4.19E-28	-3.02
209927_s_at	CHTOP	4.25E-28	2.17
240165_at		4.51E-28	-3.68
216037_x_at	TCF7L2	5.07E-28	-2.54
205568_at	AQP9	5.27E-28	-4.52
202304_at	FNDC3A	5.29E-28	-2.35
1555833_a_at	IRGQ	5.82E-28	-2.87
211366_x_at	CASP1	6.46E-28	-2.78
203510_at	MET	7.13E-28	-7.87
202637_s_at	ICAM1	7.76E-28	-3.46
203939_at	NT5E	8.54E-28	-11.46
218322_s_at	ACSL5	1.08E-27	-2.09
201963_at	ACSL1	1.43E-27	-3.37
221477_s_at	LOC100129518; SOD2	1.43E-27	-3.59
216841_s_at	LOC100129518; SOD2	1.63E-27	-3.22
203508_at	TNFRSF1B	1.98E-27	-2.15
217767_at	C3	2.14E-27	-3.3
226022_at	SASH1	2.16E-27	-6.51
235740_at	MCTP1	2.38E-27	-5.49
201627_s_at	INSIG1	2.97E-27	-3.14
38037_at	HBEGF	3.70E-27	-6.08
204924_at	TLR2	4.14E-27	-9.61
203297_s_at	JARID2	4.26E-27	-2.51
225612_s_at	B3GNT5	4.26E-27	-4.97
207850_at	CXCL3	4.50E-27	-8.99
39402_at	IL1B	4.60E-27	-7.41
203561_at	FCGR2A; FCGR2C	4.76E-27	-4.54
219496_at	SOWAHC	5.92E-27	-5.83
217764_s_at	RAB31	6.08E-27	-3
215111_s_at	TSC22D1	7.71E-27	-2.79
235407_at	RABGEF1	8.23E-27	-2.81
205128_x_at	PTGS1	8.91E-27	-2.85
210118_s_at	IL1A	9.70E-27	-19.66
205888_s_at	JAKMIP2	1.02E-26	-3.7
204639_at	ADA	1.62E-26	-2.51
213532_at	ADAM17	1.63E-26	-2.16
242218_at	PPARD	1.68E-26	-3.86
216035_x_at	TCF7L2	1.95E-26	-2.27
202087_s_at	CTSL	2.50E-26	-4.46
201695_s_at	PNP	2.62E-26	-2.52
217167_x_at	GK	2.74E-26	-4.1
204493_at	BID	2.84E-26	-3.3
219736_at	TRIM36	2.95E-26	-4.83
1557915_s_at	GSTO1	3.00E-26	-2.06
224057_s_at	THAP4	3.20E-26	-2.75
227645_at	PIK3R5	3.26E-26	-2.56
214211_at	FTH1	3.96E-26	-3.17
212687_at	LIMS1	4.01E-26	-2.09
205067_at	IL1B	4.05E-26	-7.65
214681_at	GK	5.08E-26	-3.91
204011_at	SPRY2	5.11E-26	-8.16
216015_s_at	NLRP3	5.73E-26	-4.16
220417_s_at	THAP4	5.88E-26	-2.86
212297_at	ATP13A3	6.04E-26	-2.94
208581_x_at	MT1X	6.04E-26	-2.24
212185_x_at	MT2A	6.17E-26	-2.69
1553575_at	ND6	7.75E-26	-5.28
206148_at	IL3RA	8.76E-26	-2.71
214430_at	GLA	1.11E-25	-2.5
225842_at	PHLDA1	1.25E-25	-2.37
238756_at	GAS2L3	1.25E-25	-4.62
201976_s_at	MYO10	1.46E-25	-4.54
210592_s_at	SAT1	1.62E-25	-2.07
244840_x_at	DOCK4	1.70E-25	-5.85
209267_s_at	SLC39A8	1.80E-25	-2.74
238893_at	LINC00936	1.81E-25	-2.84
224374_s_at	EMILIN2	1.88E-25	-3.89
243296_at	NAMPT	2.33E-25	-4.19
222757_s_at	ZAK	2.33E-25	-4.31
218035_s_at	RBM47	2.36E-25	-3.77
217996_at	PHLDA1	2.46E-25	-4.18
204232_at	FCER1G	2.53E-25	-3.53
200663_at	CD63	2.56E-25	-2.68
214146_s_at	PPBP	2.73E-25	-2.56
211367_s_at	CASP1	2.76E-25	-3.39
226281_at	DNER	2.76E-25	-6.24
215966_x_at	GK3P	2.78E-25	-4.54
203471_s_at	PLEK	2.98E-25	-3.84
1560060_s_at	VPS37C	2.98E-25	-3
225262_at	FOSL2	3.54E-25	-2.14
201489_at	PPIF	3.85E-25	-3.6
219053_s_at	VPS37C	3.93E-25	-3.08
227034_at	SOWAHC	3.93E-25	-7.04
212698_s_at	SEPT10	4.30E-25	-6.09
220346_at	MTHFD2L	4.83E-25	-3.12
212761_at	TCF7L2	4.93E-25	-2.53
222881_at	HPSE	5.49E-25	-4.41
209277_at	TFPI2	6.06E-25	-19.26
201670_s_at	MARCKS	6.64E-25	-4.43
203066_at	CHST15	6.64E-25	-3.45
209073_s_at	LOC101928143; NUMB	6.90E-25	-3.27
238613_at	ZAK	7.32E-25	-3.18
209281_s_at	ATP2B1	7.74E-25	-3.18
64488_at	IRGQ	8.88E-25	-2.46
202974_at	MPP1	9.04E-25	-2.47
212501_at	CEBPB	9.59E-25	-3.08
220091_at	SLC2A6	9.63E-25	-2.8
227140_at	INHBA	9.95E-25	-10.96
1552703_s_at	CARD16; CASP1	1.08E-24	-2.7
213005_s_at	KANK1	1.10E-24	-4.36
212859_x_at	MT1E	1.15E-24	-2.08
203936_s_at	MMP9	1.28E-24	-4.26
223519_at	ZAK	1.40E-24	-4.31
209906_at	C3AR1	1.47E-24	-4.6
202877_s_at	CD93	1.49E-24	-7.14
226459_at	PIK3AP1	1.49E-24	-2.39
242335_at	SLC25A37	1.67E-24	-2.67
217388_s_at	KYNU	1.71E-24	-4.31
206336_at	CXCL6	1.73E-24	-15.41
1558691_a_at	DOCK4	1.74E-24	-4.45
212930_at	ATP2B1	1.94E-24	-4.35
221641_s_at	ACOT9	2.09E-24	-2.22
206461_x_at	MT1H	2.21E-24	-2.05
201329_s_at	ETS2	2.21E-24	-3.26
200985_s_at	CD59	2.39E-24	-2.07
206026_s_at	TNFAIP6	2.40E-24	-10.04
201669_s_at	MARCKS	2.86E-24	-3.84
231899_at	ZC3H12C	2.87E-24	-5.91
204575_s_at	MMP19	2.97E-24	-5.48
211776_s_at	EPB41L3	3.02E-24	-8.66
200984_s_at	CD59	3.05E-24	-2.15
221877_at	IRGQ	3.05E-24	-2.54
212681_at	EPB41L3	3.08E-24	-8.77
206710_s_at	EPB41L3	3.08E-24	-10.45
204614_at	SERPINB2	3.10E-24	-4.04
206011_at	CASP1	3.31E-24	-2.8
217997_at	PHLDA1	3.44E-24	-5.52
224358_s_at	MS4A7	4.04E-24	-6.41
224791_at	ASAP1	4.50E-24	-2.08
213817_at	IRAK3	4.58E-24	-5.72
204112_s_at	HNMT	4.61E-24	-8.12
225316_at	MFSD2A	4.82E-24	-3.55
213113_s_at	SLC43A3	5.04E-24	-2.34
208438_s_at	FGR	5.30E-24	-2.66
225897_at	MARCKS	5.50E-24	-4.29
213624_at	SMPDL3A	5.58E-24	-3.29
204385_at	KYNU	6.31E-24	-4.21
207852_at	CXCL5	6.60E-24	-8.49
223344_s_at	MS4A7	7.12E-24	-5.34
208949_s_at	LGALS3	7.74E-24	-2.25
203821_at	HBEGF	8.46E-24	-6.76
205476_at	CCL20	9.82E-24	-8.87
214390_s_at	BCAT1	1.02E-23	-3.12
235458_at	HAVCR2	1.16E-23	-3.06
202912_at	ADM	1.22E-23	-4.69
224996_at	ASPH	1.22E-23	-4.45
229865_at	FNDC3B	1.26E-23	-3.5
207545_s_at	LOC101928143; NUMB	1.34E-23	-3.48
200983_x_at	CD59	1.37E-23	-2.24
229510_at	MS4A14	1.43E-23	-4.55
211600_at	PTPRO	1.53E-23	-2.33
221345_at	FFAR2	1.53E-23	-2.57
225924_at	FNIP2	1.53E-23	-2.39
212335_at	GNS	1.99E-23	-2.4
227080_at	ZNF697	1.99E-23	-7.54
222939_s_at	SLC16A10	2.08E-23	-3.94
1554406_a_at	CLEC7A	2.13E-23	-3.29
210663_s_at	KYNU	2.15E-23	-4.02
207275_s_at	ACSL1	2.19E-23	-3.76
207387_s_at	GK	2.19E-23	-4.23
202897_at	SIRPA	2.22E-23	-4.84
226763_at	SESTD1	2.27E-23	-2.54
204971_at	CSTA	2.35E-23	-5.33
203298_s_at	JARID2	2.36E-23	-2.35
212298_at	NRP1	2.48E-23	-10.77
218854_at	DSE	2.55E-23	-2.88
202878_s_at	CD93	2.75E-23	-11.97
201325_s_at	EMP1	2.85E-23	-4.4
218839_at	HEY1	3.10E-23	-4.04
212334_at	GNS	3.14E-23	-2.12
1558871_at	LOC105377276	3.38E-23	-5.51
205220_at	HCAR3	4.07E-23	-7.79
208248_x_at	APLP2	4.12E-23	-2.47
217998_at	PHLDA1	4.12E-23	-2.29
222150_s_at	GSAP	4.12E-23	-2.18
237867_s_at	PID1	4.38E-23	-4.13
1555756_a_at	CLEC7A	4.42E-23	-5.42
202006_at	PTPN12	4.72E-23	-2.56
218627_at	DRAM1	5.02E-23	-3.4
214720_x_at	SEPT10	5.82E-23	-3.23
225342_at	AK4	5.97E-23	-5.52
205322_s_at	MTF1	6.07E-23	-2.16
201089_at	ATP6V1B2	6.32E-23	-2.21
219607_s_at	MS4A4A	6.91E-23	-2.42
36711_at	MAFF	7.43E-23	-2.44
225662_at	ZAK	7.81E-23	-5.39
209803_s_at	PHLDA2	8.94E-23	-4.52
228181_at	SLC30A1	9.38E-23	-3.57
208704_x_at	APLP2	9.53E-23	-2.41
215813_s_at	PTGS1	1.11E-22	-3.41
205003_at	DOCK4	1.11E-22	-5.5
205681_at	BCL2A1	1.25E-22	-3.63
203460_s_at	PSEN1	1.28E-22	-2.31
216705_s_at	ADA	1.29E-22	-2.33
223343_at	MS4A7	1.29E-22	-6.57
222303_at		1.50E-22	-2.78
222934_s_at	CLEC4E	1.50E-22	-2.57
1552701_a_at	CARD16	1.70E-22	-3.17
204015_s_at	DUSP4	1.86E-22	-2.61
204748_at	PTGS2	1.89E-22	-18.34
225032_at	FNDC3B	1.90E-22	-2.35
210844_x_at	CTNNA1	1.97E-22	-2.24
1553551_s_at	ND2	1.98E-22	-2.03
217979_at	TSPAN13	2.03E-22	-3.15
217975_at	WBP5	2.21E-22	-4.17
230170_at	OSM	2.32E-22	-4.28
217999_s_at	PHLDA1	2.45E-22	-3.92
200765_x_at	CTNNA1	2.47E-22	-2.47
201200_at	CREG1	2.84E-22	-3.12
205896_at	SLC22A4	3.27E-22	-3.35
205306_x_at	KMO	3.31E-22	-4.2
206522_at	MGAM	3.51E-22	-4.7
204115_at	GNG11	3.66E-22	-2.39
213902_at	ASAH1	3.83E-22	-2.03
215078_at	LOC100129518; SOD2	4.11E-22	-3.45
217763_s_at	RAB31	4.22E-22	-2.94
1555167_s_at	NAMPT	4.23E-22	-3.8
205872_x_at	PDE4DIP	4.49E-22	-3.12
206025_s_at	TNFAIP6	4.49E-22	-8.31
211138_s_at	KMO	4.49E-22	-4.27
226460_at	FNIP2	4.49E-22	-2.7
202872_at	ATP6V1C1	4.60E-22	-3.15
205767_at	EREG	4.72E-22	-6.97
221676_s_at	CORO1C	4.72E-22	-2.84
209135_at	ASPH	4.79E-22	-4.15
202071_at	SDC4	5.41E-22	-3.02
225665_at	ZAK	6.33E-22	-6.89
207610_s_at	ADGRE2	6.40E-22	-5.45
202626_s_at	LYN	6.48E-22	-2.18
225188_at	RAPH1	6.54E-22	-3.12
210367_s_at	PTGES	6.83E-22	-5.99
214183_s_at	TKTL1	6.83E-22	-4.96
208923_at	CYFIP1	7.13E-22	-2.95
202638_s_at	ICAM1	7.28E-22	-3.75
235593_at	ZEB2	7.60E-22	-3.47
218559_s_at	MAFB	7.63E-22	-7.74
201858_s_at	SRGN	7.79E-22	-2.15
209545_s_at	RIPK2	7.82E-22	-2.58
212458_at	SPRED2	8.95E-22	-4.9
1554899_s_at	FCER1G	9.82E-22	-3.87
221858_at	TBC1D12	9.90E-22	-3.54
227150_at	MTF1	9.93E-22	-2.06
201324_at	EMP1	1.09E-21	-3.79
1560492_at		1.09E-21	-2.45
219558_at	ATP13A3	1.25E-21	-3.31
222670_s_at	MAFB	1.29E-21	-4.62
211030_s_at	SLC6A6	1.30E-21	-2.71
202043_s_at	SMS	1.34E-21	-2.06
204348_s_at	AK4	1.52E-21	-4.15
209270_at	LAMB3	1.59E-21	-2.53
228153_at	RNF144B	1.69E-21	-3.66
209037_s_at	EHD1	1.90E-21	-3.17
211764_s_at	UBE2D1	2.42E-21	-2.16
203889_at	SCG5	2.54E-21	-8.27
224790_at	ASAP1	2.55E-21	-2.31
1554997_a_at	PTGS2	2.91E-21	-26.92
201192_s_at	PITPNA	2.97E-21	-2.08
205027_s_at	MAP3K8	3.04E-21	-2.63
221840_at	PTPRE	3.12E-21	-2.36
211434_s_at	CCRL2	3.21E-21	-4.81
210340_s_at	CSF2RA	3.25E-21	-3.7
200764_s_at	CTNNA1	3.36E-21	-2.23
203775_at	SLC25A13	3.42E-21	-3.01
44783_s_at	HEY1	3.83E-21	-4.73
223484_at	C15orf48	3.95E-21	-3.68
216316_x_at	GK; GK3P	4.07E-21	-2.96
225955_at	METRNL	4.16E-21	-2.22
235421_at	MAP3K8	4.60E-21	-2.18
210665_at	TFPI	4.62E-21	-3.83
213142_x_at	GSAP	5.13E-21	-2.14
240103_at		5.44E-21	-4.96
219093_at	PID1	5.51E-21	-7.16
210517_s_at	AKAP12	5.68E-21	-14.49
214452_at	BCAT1	5.74E-21	-4.52
231367_s_at		6.15E-21	-2.34
209616_s_at	CES1; CES1P1	6.73E-21	-4.97
200788_s_at	PEA15	6.75E-21	-2.06
208303_s_at	CRLF2	6.76E-21	-3.21
220088_at	C5AR1	8.47E-21	-7.49
222231_s_at	LRRC59	9.83E-21	-2.05
230127_at		1.02E-20	-3.84
1553994_at	NT5E	1.03E-20	-3.53
204363_at	F3	1.03E-20	-21.02
231270_at	CA13	1.12E-20	-2.59
215977_x_at	GK	1.12E-20	-3.99
202510_s_at	TNFAIP2	1.23E-20	-2.59
215223_s_at	LOC100129518; SOD2	1.32E-20	-3.08
223278_at	GJB2	1.42E-20	-11.1
236898_at		1.50E-20	-4.03
201490_s_at	PPIF	1.53E-20	-3.58
224657_at	ERRFI1	1.89E-20	-2.82
223380_s_at	LATS2	2.13E-20	-2.02
212636_at	QKI	2.17E-20	-3.17
202625_at	LYN	2.22E-20	-2.51
221211_s_at	MAP3K7CL	2.31E-20	-2.69
219622_at	RAB20	2.47E-20	-2.19
210895_s_at	CD86	2.54E-20	-3.99
205891_at	ADORA2B	2.55E-20	-3.78
215049_x_at	CD163	2.58E-20	-3.27
210511_s_at	INHBA	2.61E-20	-8.75
219938_s_at	PSTPIP2	2.61E-20	-3.04
205686_s_at	CD86	2.78E-20	-2.78
200731_s_at	PTP4A1	2.87E-20	-2.03
214590_s_at	UBE2D1	3.18E-20	-2.37
226099_at	ELL2	3.34E-20	-2.42
226184_at	FMNL2	3.46E-20	-3.48
218833_at	ZAK	3.87E-20	-2.55
221485_at	B4GALT5	3.94E-20	-2.3
203504_s_at	ABCA1	4.41E-20	-4.09
203058_s_at	PAPSS2	4.56E-20	-3.2
240723_at		4.79E-20	2.01
226179_at	SLC25A37	4.97E-20	-2.2
208510_s_at	PPARG	6.15E-20	-3.03
204271_s_at	EDNRB	6.34E-20	-3.5
222496_s_at	RBM47	6.88E-20	-3.73
211026_s_at	MGLL	7.11E-20	-3.48
207674_at	FCAR	7.33E-20	-12.56
226489_at	TMCC3	7.43E-20	-2.82
210664_s_at	TFPI	7.53E-20	-4.39
1557609_s_at	TBC1D12	7.73E-20	-2.42
213002_at	MARCKS	7.82E-20	-3.43
225285_at	BCAT1	7.84E-20	-3.15
205921_s_at	SLC6A6	7.86E-20	-2.25
239835_at	KBTBD8	8.36E-20	-2.54
203921_at	CHST2	8.63E-20	-2.66
221039_s_at	ASAP1	9.22E-20	-2.27
226517_at	BCAT1	9.25E-20	-3.21
1555259_at	ZAK	9.37E-20	-2.4
239704_at	RNF144B	9.53E-20	-2.08
210942_s_at	ST3GAL6	9.80E-20	-4.91
1569583_at	EREG	9.80E-20	-5.04
213355_at	ST3GAL6	9.89E-20	-4.61
212154_at	SDC2	1.06E-19	-8.24
213324_at	SRC	1.10E-19	-2.35
210896_s_at	ASPH	1.20E-19	-4.47
230263_s_at	DOCK5	1.20E-19	-4.39
208893_s_at	DUSP6	1.24E-19	-4.43
223168_at	RHOU	1.34E-19	-5.3
226497_s_at	FLT1	1.37E-19	-3.33
226498_at	FLT1	1.59E-19	-4.23
228937_at	LACC1	1.69E-19	-3.8
230748_at	SLC16A6	1.73E-19	-6.46
1559910_at		1.73E-19	-5.98
222442_s_at	ARL8B	1.79E-19	-2.17
222692_s_at	FNDC3B	1.80E-19	-2.07
202391_at	BASP1	1.92E-19	-2.57
225102_at	MGLL	2.06E-19	-2.54
225186_at	RAPH1	2.12E-19	-2.62
203695_s_at	DFNA5	2.19E-19	-3.6
209684_at	RIN2	2.22E-19	-3.62
207528_s_at	SLC7A11	2.51E-19	-3.66
205349_at	GNA15	2.62E-19	-2.77
238762_at	LOC105379287; MTHFD2L	2.63E-19	-3.47
223241_at	SNX8	2.70E-19	-2.48
227484_at	SRGAP1	2.81E-19	-2.68
211506_s_at	CXCL8	2.88E-19	-4.47
209191_at	TUBB6	2.90E-19	-3.47
209278_s_at	TFPI2	2.93E-19	-14.84
1554026_a_at	MYO10	3.11E-19	-3.74
212124_at	ZMIZ1	3.21E-19	-2.17
207433_at	IL10	3.25E-19	-2.43
1563468_at		3.25E-19	-3.79
203888_at	THBD	3.92E-19	-6.64
1559975_at	BTG1	4.22E-19	-3.28
219582_at	OGFRL1	4.23E-19	-3.17
201041_s_at	DUSP1	4.25E-19	-2.22
227361_at	HS3ST3B1	4.50E-19	-2.29
211287_x_at	CSF2RA	4.62E-19	-3.46
203470_s_at	PLEK	4.74E-19	-2.37
212657_s_at	IL1RN	5.49E-19	-3.97
224480_s_at	GPAT3	5.62E-19	-3.85
226189_at	ITGB8	5.64E-19	-4.38
203645_s_at	CD163	6.06E-19	-3.77
202833_s_at	SERPINA1	6.51E-19	-5.82
226390_at	STARD4	7.07E-19	-2.1
206176_at	BMP6	7.39E-19	-2.39
226034_at	DUSP4	8.38E-19	-2.11
208891_at	DUSP6	8.65E-19	-5.6
215047_at	TRIM58	9.28E-19	-2.13
223454_at	CXCL16	1.01E-18	-2.99
203060_s_at	PAPSS2	1.03E-18	-3.68
226810_at	OGFRL1	1.04E-18	-2.42
224836_at	TP53INP2	1.06E-18	-2.18
228372_at	C10orf128	1.06E-18	-2.98
211429_s_at	SERPINA1	1.11E-18	-4.23
201625_s_at	INSIG1	1.12E-18	-2.88
223687_s_at	LY6K	1.13E-18	-2.08
213258_at	TFPI	1.17E-18	-4.76
222900_at	NRIP3	1.18E-18	-3.05
230361_at	MROH1	1.23E-18	-2.13
217762_s_at	RAB31	1.34E-18	-2.41
230690_at	TUBB1	1.42E-18	-2.08
239519_at		1.76E-18	-3.1
222409_at	CORO1C	1.85E-18	-2.8
209544_at	RIPK2	1.94E-18	-2.25
235146_at	TMCC3	1.98E-18	-3.98
202241_at	TRIB1	2.04E-18	-2.89
220416_at	ATP8B4	2.16E-18	-7.9
212820_at	DMXL2	2.31E-18	-6.89
226264_at	SUSD1	2.51E-18	-2.26
202859_x_at	CXCL8	2.52E-18	-2.2
225189_s_at	RAPH1	2.80E-18	-3.21
209882_at	RIT1	2.93E-18	-2.02
209457_at	DUSP5	3.02E-18	-2.71
215671_at	PDE4B	3.32E-18	-2.08
211286_x_at	CSF2RA	3.33E-18	-2.87
1569203_at	CXCL2	3.37E-18	-3.11
202874_s_at	ATP6V1C1	3.52E-18	-2.39
215767_at	ZNF804A	3.93E-18	-2.27
204088_at	P2RX4	3.99E-18	-2.53
233748_x_at	PRKAG2	4.94E-18	-2.01
210427_x_at	ANXA2	5.17E-18	-2.2
204647_at	HOMER3	5.54E-18	-2.04
210510_s_at	NRP1	5.59E-18	-2.64
204255_s_at	VDR	5.74E-18	-2.26
215101_s_at	CXCL5	5.76E-18	-11.99
213503_x_at	ANXA2	6.22E-18	-2.21
203574_at	NFIL3	6.28E-18	-2.57
216180_s_at	SYNJ2	6.33E-18	-2.03
229521_at	CCDC71L	6.57E-18	-3.24
201590_x_at	ANXA2	6.70E-18	-2.25
222753_s_at	SPCS3	6.86E-18	-2.23
209774_x_at	CXCL2	8.08E-18	-7.62
226952_at	EAF1	8.46E-18	-2.05
223754_at	C2orf88	8.49E-18	-2.22
232465_at		9.36E-18	-2.58
202377_at	LEPROT	9.40E-18	-2.42
207315_at	CD226	9.78E-18	-2.92
210087_s_at	MPZL1	9.78E-18	-2.44
1558404_at	LINC00622	1.01E-17	-3.07
238469_at	OGFRL1	1.03E-17	-3.63
207113_s_at	TNF	1.05E-17	-10.37
211307_s_at	FCAR	1.12E-17	-7.32
219788_at	PILRA	1.13E-17	-2.57
206548_at		1.14E-17	-3.51
206715_at	TFEC	1.17E-17	-3.99
205114_s_at	CCL3; CCL3L1; CCL3L3	1.17E-17	-8.62
1552398_a_at	CLEC12A	1.20E-17	-3.16
201943_s_at	CPD	1.22E-17	-2.48
209301_at	CA2	1.34E-17	-2.76
223596_at	SLC12A6	1.50E-17	-2.57
202445_s_at	NOTCH2	1.53E-17	-2.59
219869_s_at	SLC39A8	1.68E-17	-3.27
201468_s_at	NQO1	1.74E-17	-2.13
204249_s_at	LMO2	1.85E-17	-2.27
212902_at	SEC24A	2.05E-17	-2.5
203213_at	CDK1	2.08E-17	2.57
211816_x_at	FCAR	2.09E-17	-3.37
230323_s_at	TMEM45B	2.38E-17	-3.63
222693_at	FNDC3B	2.47E-17	-2.21
240038_at		2.47E-17	-2.3
208075_s_at	CCL7	2.63E-17	-8.83
222218_s_at	PILRA	2.64E-17	-2.74
202794_at	INPP1	2.66E-17	-2.26
225922_at	FNIP2	2.77E-17	-2.71
208703_s_at	APLP2	2.87E-17	-2.75
221620_s_at	APOO	2.93E-17	2.06
240796_at		2.93E-17	-2.39
203305_at	F13A1	3.03E-17	-2.04
225056_at	SIPA1L2	3.09E-17	-2.08
223809_at	RGS18	3.41E-17	-2.3
204588_s_at	SLC7A7	3.75E-17	-2.6
203603_s_at	ZEB2	3.88E-17	-2.89
202375_at	SEC24D	4.33E-17	-2.72
223918_at	MEIKIN	4.96E-17	-2.13
210754_s_at	LYN	5.12E-17	-2.08
226226_at	TMEM45B	5.25E-17	-2.02
216370_s_at	TKTL1	6.35E-17	-2.01
219911_s_at	SLCO4A1	6.83E-17	-2.17
204838_s_at	MLH3	6.84E-17	-2.34
202195_s_at	TMED5	7.51E-17	-2.1
200665_s_at	SPARC	7.88E-17	-2.09
203789_s_at	SEMA3C	8.70E-17	-2.23
203719_at	ERCC1	9.02E-17	-2.44
1558299_at		9.33E-17	-2.44
235549_at	RNF144B	9.36E-17	-2.32
226066_at	MITF	9.75E-17	-4.69
242649_x_at	HMGN2P46	1.00E-16	-2.52
226364_at	HIP1	1.01E-16	-3.02
202422_s_at	ACSL4	1.03E-16	-2.45
1567107_s_at	TPM4	1.08E-16	-2.13
214974_x_at	CXCL5	1.09E-16	-7.42
206701_x_at	EDNRB	1.17E-16	-2.2
210559_s_at	CDK1	1.19E-16	2.36
212158_at	SDC2	1.27E-16	-8.92
204604_at	CDK14	1.32E-16	-2.34
228376_at	GGTA1P	1.33E-16	-2.16
229354_at	AHRR	1.33E-16	-2.71
219210_s_at	RAB8B	1.40E-16	-2.2
232504_at	LOC285628	1.63E-16	-3.65
235568_at	MCEMP1	1.74E-16	-2.41
231274_s_at		1.76E-16	-2.11
236313_at	CDKN2B	1.87E-16	-2.7
205685_at	CD86	1.88E-16	-2.26
223553_s_at	DOK3	1.97E-16	-3.52
204526_s_at	TBC1D8	2.03E-16	-2.75
208892_s_at	DUSP6	2.03E-16	-4.49
228245_s_at	LOC728715; OVOS; OVOS2	2.17E-16	-2.3
206214_at	PLA2G7	2.27E-16	-5.33
1554014_at	CHD2	2.37E-16	-2.18
203680_at	PRKAR2B	2.40E-16	-2.17
1566342_at	SOD2	2.58E-16	-2.27
228846_at	MXD1	2.76E-16	-2.72
210519_s_at	NQO1	2.79E-16	-2.78
203320_at	SH2B3	2.93E-16	-2.02
244375_at		3.04E-16	2.27
224414_s_at	CARD6	3.21E-16	-2.79
225283_at	ARRDC4	3.66E-16	-3.25
207038_at	SLC16A6	3.83E-16	-3.72
225872_at	SLC35F5	3.83E-16	-2.08
205920_at	SLC6A6	3.96E-16	-2.41
239914_at		3.96E-16	-2.19
204273_at	EDNRB	4.22E-16	-2.9
203139_at	DAPK1	4.45E-16	-2.25
209840_s_at	LRRN3	4.59E-16	2.11
225639_at	SKAP2	5.34E-16	-2.16
223461_at	TBC1D7	5.47E-16	-2.59
229011_at	EMP1	6.49E-16	-2.28
202252_at	RAB13	6.57E-16	-2.86
218469_at	GREM1	6.78E-16	-9.29
214073_at	CTTN	7.49E-16	-2.35
229900_at	CD109	7.74E-16	-2.2
227314_at	ITGA2	8.09E-16	-2.45
218468_s_at	GREM1	8.17E-16	-8.27
205746_s_at	ADAM17	9.24E-16	-2.41
227530_at	AKAP12	9.34E-16	-3.01
207016_s_at	ALDH1A2	1.00E-15	-3.63
204204_at	SLC31A2	1.02E-15	-2.23
210423_s_at	SLC11A1	1.06E-15	-2.35
242037_at	ASPH	1.15E-15	-2.17
210512_s_at	VEGFA	1.16E-15	-4.86
205786_s_at	ITGAM	1.16E-15	-2.37
204715_at	PANX1	1.23E-15	-2.22
215910_s_at	FNDC3A	1.32E-15	-2.13
205307_s_at	KMO	1.37E-15	-2.04
222717_at	SDPR	1.38E-15	-2.17
226982_at	ELL2	1.40E-15	-2.16
227107_at	PANX1	1.54E-15	-2.08
221920_s_at	SLC25A37	1.59E-15	-3.11
202671_s_at	LOC105372824; PDXK	1.68E-15	-2.3
232653_at		1.84E-15	-2.45
204081_at	NRGN	1.86E-15	-2.15
223405_at	NPL	1.89E-15	-2.19
202543_s_at	GMFB	2.32E-15	-2.38
206167_s_at	ARHGAP6	2.32E-15	-2.31
226629_at	SLC43A2	2.53E-15	-2.4
219557_s_at	NRIP3	2.70E-15	-3.09
227038_at	SGMS2	2.70E-15	-3.12
219593_at	SLC15A3	2.75E-15	-2.01
222838_at	SLAMF7	2.80E-15	-2.52
204254_s_at	VDR	2.86E-15	-2.16
244075_at		3.02E-15	2.07
214455_at	HIST1H2BC	3.64E-15	-2.51
1555659_a_at	TREML1	4.61E-15	-2.08
202708_s_at	HIST2H2BE	4.76E-15	-2.22
227013_at	LATS2	4.85E-15	-2.79
212606_at	WDFY3	5.04E-15	-2.61
1556054_at		5.06E-15	2.39
206110_at	HIST1H3H	5.47E-15	-2.65
212659_s_at	IL1RN	5.58E-15	-3.13
239825_at		5.71E-15	-2.2
218718_at	PDGFC	5.94E-15	-3.46
218136_s_at	SLC25A37	6.32E-15	-2.21
212531_at	LCN2	6.71E-15	-2.35
1554095_at	RBM33	6.76E-15	-2.36
218613_at	PSD3	6.87E-15	-2.25
201952_at	ALCAM	7.19E-15	-2.26
235592_at		7.46E-15	-2.4
204401_at	KCNN4	7.49E-15	-2.01
239572_at	GJA3	7.53E-15	-2.02
37028_at	PPP1R15A	8.43E-15	-2.16
203214_x_at	CDK1	8.72E-15	2.31
210594_x_at	MPZL1	9.51E-15	-2.1
204926_at	INHBA	9.78E-15	-2.11
205207_at	IL6	1.03E-14	-16.43
229715_at	NCR3LG1	1.06E-14	-2.3
222689_at	ACER3	1.08E-14	-2.59
219257_s_at	SPHK1	1.17E-14	-2.12
228918_at	SLC43A2	1.40E-14	-4.11
203887_s_at	THBD	1.50E-14	-7.98
202888_s_at	ANPEP	1.61E-14	-5.59
210004_at	OLR1	1.76E-14	-8.03
216598_s_at	CCL2	1.85E-14	-8.77
228176_at	S1PR3	1.92E-14	-2.56
226560_at	SGPP2	1.92E-14	-2.53
217507_at	SLC11A1	2.09E-14	-2.08
206115_at	EGR3	2.10E-14	-2.34
203535_at	S100A9	2.14E-14	-3.91
224218_s_at	TRPS1	2.31E-14	-2.67
209921_at	SLC7A11	2.49E-14	-3.09
235086_at	THBS1	2.49E-14	-13.43
224341_x_at	TLR4	2.91E-14	-3.25
217678_at	SLC7A11	3.16E-14	-3.11
237252_at	THBD	3.23E-14	-3.48
219951_s_at	DZANK1	3.28E-14	-2.16
203971_at	SLC31A1	3.45E-14	-2.09
207085_x_at	CSF2RA	3.47E-14	-3.76
212077_at	CALD1	3.54E-14	-2.45
228152_s_at	DDX60L	3.66E-14	-2.68
1556378_a_at	LOC101927424; LOC101929800; LOC440896	4.19E-14	-2.12
224823_at	MYLK	4.68E-14	-2.21
227718_at	PURB	4.72E-14	-2.6
224523_s_at	CMSS1	4.81E-14	-2.33
1568768_s_at	BRE-AS1	4.82E-14	-2.34
204103_at	CCL4	5.10E-14	-6.52
222435_s_at	UBE2J1	5.35E-14	-2.16
205863_at	S100A12	5.39E-14	-3.58
243675_at		5.57E-14	-2.19
200878_at	EPAS1	5.63E-14	-2.08
204472_at	GEM	6.01E-14	-3.43
205403_at	IL1R2	6.16E-14	-2.52
229778_at	SPX	6.31E-14	-3.16
222688_at	ACER3	6.57E-14	-2.07
212989_at	SGMS1	7.18E-14	-2.27
204069_at	MEIS1	7.61E-14	-2.04
239942_at	GNG11	8.00E-14	-2.07
212157_at	SDC2	9.12E-14	-2.72
1553133_at	C9orf72	1.06E-13	-2.09
203042_at	LAMP2	1.10E-13	-2.17
242727_at	ARL5B	1.11E-13	-3.67
204122_at	TYROBP	1.13E-13	-3.21
219915_s_at	SLC16A10	1.16E-13	-2.08
202014_at	PPP1R15A	1.17E-13	-2.41
1563745_a_at	ZMIZ1-AS1	1.22E-13	-2.07
203505_at	ABCA1	1.23E-13	-2.04
206631_at	PTGER2	1.28E-13	-2.22
204622_x_at	NR4A2	1.28E-13	-2.2
205603_s_at	DIAPH2	1.32E-13	-2.59
221698_s_at	CLEC7A	1.51E-13	-2.93
202381_at	ADAM9	1.63E-13	-3.56
206756_at	CHST7	1.65E-13	-2.24
216243_s_at	IL1RN	1.66E-13	-3.31
226837_at	SPRED1	1.68E-13	-2.58
235745_at	ERN1	1.78E-13	-2.01
220253_s_at	LRP12	1.96E-13	-2.34
225173_at	ARHGAP18	2.05E-13	-2.75
201951_at	ALCAM	2.05E-13	-2.02
205330_at	MN1	2.11E-13	-2.55
223019_at	FAM129B	2.16E-13	-2.12
201940_at	CPD	2.18E-13	-2.08
221802_s_at	SHTN1	2.27E-13	-3.75
225045_at	CCDC88A	2.45E-13	-2.1
230972_at	ANKRD9	2.58E-13	-2.18
235751_s_at	VMO1	2.62E-13	-2.82
243271_at		2.69E-13	2.22
231990_at	USP15	2.69E-13	-2.1
208018_s_at	HCK	3.04E-13	-4.07
207201_s_at	SLC22A1	3.13E-13	-2.67
1569352_at	FNIP2	3.22E-13	-3
216016_at	NLRP3	3.26E-13	-2.56
216248_s_at	NR4A2	3.34E-13	-2.12
236345_at	TBXAS1	3.45E-13	-2.46
205726_at	DIAPH2	3.57E-13	-2.32
244579_at		3.61E-13	-2.28
222687_s_at	ACER3	4.30E-13	-2.06
217785_s_at	YKT6	4.40E-13	-2.02
225847_at	NCEH1	4.54E-13	-3.86
214446_at	ELL2	4.58E-13	-2.46
226545_at	CD109	4.61E-13	-2.23
200730_s_at	PTP4A1	4.70E-13	-2.14
205239_at	AREG	4.96E-13	-2.78
201422_at	IFI30	5.06E-13	-2.89
205191_at	RP2	5.77E-13	-2.07
221210_s_at	NPL	6.05E-13	-2.64
210692_s_at	SLC43A3	6.07E-13	-2.22
209959_at	NR4A3	6.37E-13	-2.26
207815_at	PF4V1	6.63E-13	-2.59
204857_at	MAD1L1	6.91E-13	-2.13
242853_at		7.20E-13	-2.78
227792_at	ITPRIPL2	7.31E-13	-2.79
219890_at	CLEC5A	7.38E-13	-9.46
224321_at	TMEFF2	7.42E-13	4.86
205126_at	VRK2	7.58E-13	-2.16
221078_s_at	CCDC88A	7.58E-13	-2.29
202862_at	FAH	9.35E-13	-2.03
204735_at	PDE4A	9.66E-13	-2.25
207233_s_at	MITF	9.84E-13	-2.17
220740_s_at	SLC12A6	1.01E-12	-2.11
232068_s_at	TLR4	1.02E-12	-3.13
232835_at		1.02E-12	-2.27
221841_s_at	KLF4	1.03E-12	-2.25
237133_at		1.20E-12	-2.18
201108_s_at	THBS1	1.29E-12	-6.44
243299_at		1.31E-12	-2.78
203355_s_at	PSD3	1.48E-12	-2.9
212658_at	LHFPL2	1.64E-12	-2.07
230462_at	NUMB	1.65E-12	-2.39
228195_at	C2orf88	1.80E-12	-2.26
226865_at	PLXDC2	1.81E-12	-2.37
205442_at	MFAP3L	1.96E-12	-2.52
209949_at	NCF2	1.96E-12	-2.67
209928_s_at	MSC	2.73E-12	-2.08
205425_at	HIP1	2.91E-12	-2.23
240137_at		2.98E-12	-2.12
229242_at	TNFSF15	3.01E-12	-7.79
1553142_at	LACC1	3.18E-12	-2.88
213415_at	CLIC2	3.27E-12	-2.06
221704_s_at	VPS37B	3.29E-12	-2.04
201798_s_at	MYOF	3.41E-12	-3.44
1554508_at	PIK3AP1	3.44E-12	-2.17
201278_at	DAB2	3.48E-12	-2.15
212762_s_at	TCF7L2	3.67E-12	-2.09
202437_s_at	CYP1B1	4.10E-12	-3.41
226397_s_at	PHACTR1	4.15E-12	-2.04
230333_at		4.26E-12	-2.11
204794_at	DUSP2	5.47E-12	-2.07
226818_at	MPEG1	5.75E-12	-2.59
208092_s_at	FAM49A	6.21E-12	-2.19
218276_s_at	SAV1	6.50E-12	-2.06
205990_s_at	WNT5A	6.87E-12	-2.31
203485_at	RTN1	6.97E-12	-2.16
236495_at		7.01E-12	-3.69
1554285_at	HAVCR2	7.34E-12	-2.26
230380_at	THAP2	7.63E-12	-2.32
201809_s_at	ENG	9.37E-12	-2.25
212473_s_at	MICAL2	1.03E-11	-2.08
221085_at	TNFSF15	1.08E-11	-8.39
220322_at	IL36G	1.15E-11	-3.93
208791_at	CLU	1.16E-11	-2
201506_at	TGFBI	1.16E-11	-3.48
210772_at	FPR2	1.43E-11	-2.36
210119_at	KCNJ15	1.75E-11	-2.97
204059_s_at	ME1	1.95E-11	-2.4
209344_at	TPM4	1.96E-11	-2.08
201942_s_at	CPD	1.99E-11	-2.15
204439_at	IFI44L	2.08E-11	2.7
219631_at	LRP12	2.88E-11	-2.27
224402_s_at	FCRL4	2.89E-11	2.07
202435_s_at	CYP1B1	2.94E-11	-3.28
202085_at	TJP2	3.41E-11	-2.13
240061_at		3.54E-11	-2.13
204627_s_at	ITGB3	3.61E-11	-2.24
232757_at		3.63E-11	-2.17
242836_at		3.69E-11	-2.18
232472_at		3.92E-11	-2.04
226722_at	FAM20C	4.01E-11	-2.69
210146_x_at	LILRB2	4.18E-11	-2.94
202856_s_at	SLC16A3	4.37E-11	-2.67
1556499_s_at	COL1A1	4.37E-11	-2.32
231736_x_at	MGST1	4.56E-11	-3.39
214453_s_at	IFI44	4.62E-11	2.2
242397_at		4.72E-11	-3.03
1565162_s_at	MGST1	5.00E-11	-4.33
203549_s_at	LPL	5.06E-11	-3.03
224918_x_at	MGST1	5.23E-11	-3.63
211302_s_at	PDE4B	5.39E-11	-2.08
240481_at		6.31E-11	2.14
203827_at	WIPI1	7.19E-11	-2.26
201280_s_at	DAB2	7.35E-11	-2.19
211864_s_at	MYOF	7.73E-11	-2.8
201005_at	CD9	8.61E-11	-2.95
238692_at	BTBD11	8.85E-11	-2.37
218676_s_at	PCTP	9.01E-11	-2.5
202436_s_at	CYP1B1	1.17E-10	-3.02
227099_s_at	C11orf96	2.12E-10	-2.63
217901_at	DSG2	2.12E-10	-2.09
223798_at	SLC41A2	2.52E-10	-2.03
214469_at	HIST1H2AE	2.76E-10	-2.06
217853_at	TNS3	3.25E-10	-2.76
213469_at	PGAP1	3.39E-10	-2.96
225202_at	RHOBTB3	3.45E-10	-2.13
203923_s_at	CYBB	3.68E-10	-2.03
212230_at	PLPP3	4.23E-10	-2.26
232383_at	TFEC	4.37E-10	-2.57
218880_at	FOSL2	4.43E-10	-2.49
1555878_at	RPS24	5.01E-10	3.07
204361_s_at	SKAP2	5.90E-10	-2.1
244356_at		6.86E-10	-2.36
206683_at	ZNF165	7.34E-10	-2.7
204151_x_at	AKR1C1	7.85E-10	-2.45
210229_s_at	CSF2	8.15E-10	-4.53
236220_at	SLC16A10	8.50E-10	-2.71
213975_s_at	LYZ	8.66E-10	-3.55
217299_s_at	NBN	9.89E-10	-2.09
202946_s_at	BTBD3	1.01E-09	-2.01
225567_at	INAFM2	1.22E-09	-2.03
231956_at	RNF213	1.65E-09	2.06
208601_s_at	TUBB1	1.79E-09	-2.35
201109_s_at	THBS1	1.85E-09	-5.95
201694_s_at	EGR1	2.38E-09	-2.21
205098_at	CCR1	2.79E-09	-3.39
242234_at	XAF1	3.07E-09	2.12
203922_s_at	CYBB	3.33E-09	-2.18
244841_at	SEC24A	3.73E-09	-2.16
213836_s_at	WIPI1	3.74E-09	-2.54
222528_s_at	SLC25A37	3.82E-09	-2.58
228536_at	PRMT9	4.54E-09	-2.02
201110_s_at	THBS1	4.92E-09	-5.8
209722_s_at	SERPINB9	5.56E-09	-2.05
202976_s_at	RHOBTB3	6.10E-09	-2.11
1555745_a_at	LYZ	6.57E-09	-3.24
224009_x_at	DHRS9	7.24E-09	-2.39
206765_at	KCNJ2	9.33E-09	-2.06
208047_s_at	NAB1	1.02E-08	-2.26
229450_at	IFIT3	1.06E-08	2.13
213638_at	PHACTR1	1.38E-08	-2.05
210904_s_at	IL13RA1	1.58E-08	-2.46
206239_s_at	SPINK1	2.13E-08	-3.07
216915_s_at	PTPN12	2.20E-08	-2.34
203980_at	FABP4	2.86E-08	-2.55
211612_s_at	IL13RA1	2.88E-08	-2.4
201743_at	CD14	3.36E-08	-9.24
202917_s_at	S100A8	3.89E-08	-3.51
224596_at	SLC44A1	3.94E-08	-2.44
224595_at	SLC44A1	3.99E-08	-2.07
1554638_at	ZFYVE16	4.60E-08	-2.04
228486_at	SLC44A1	5.82E-08	-2.63
229061_s_at	SLC25A13	6.92E-08	-2.01
205099_s_at	CCR1	7.54E-08	-2.35
236314_at	EPM2AIP1	1.41E-07	2.14
234306_s_at	SLAMF7	1.91E-07	-2.15
230233_at		2.03E-07	-2.04
230808_at	FNTA	2.88E-07	2.1
207978_s_at	NR4A3	3.23E-07	-2.19
219159_s_at	SLAMF7	4.27E-07	-2.42
201888_s_at	IL13RA1	6.04E-07	-2.21
203153_at	IFIT1	6.70E-07	2.04
202609_at	EPS8	6.95E-07	-2.94
244539_at		9.16E-07	2
203548_s_at	LPL	1.86E-06	-2.52
227385_at	PLPP6	3.05E-06	2.04
215236_s_at	PICALM	4.35E-06	-2.04
242918_at	NASP	5.46E-06	2.09
1554036_at	ZBTB24	7.20E-06	-2.06
1562364_at	GVINP1	7.49E-06	2.16
221463_at	CCL24	1.36E-05	-2.23
226444_at		1.36E-05	2.27
204475_at	MMP1	1.87E-05	-4.59
228455_at	RBM15	2.00E-05	2.26
230741_at	P2RX7	2.26E-05	-2.2
236237_at		2.62E-05	2.12
204619_s_at	VCAN	3.90E-05	-2.93
206157_at	PTX3	5.44E-05	-2.18
204620_s_at	VCAN	9.70E-05	-3.39
221731_x_at	VCAN	0.0001	-3.7
215646_s_at	VCAN	0.0002	-3.6
235643_at	SAMD9L	0.0003	2.33
211571_s_at	VCAN	0.0004	-2.67
223940_x_at	MALAT1	0.0006	2.2
244045_at		0.0006	2.02
224568_x_at	MALAT1	0.0019	2.47
221092_at	IKZF3	0.0037	2.24

## Sheet: Table S1.3
Table S1.3 DEG list from THP-1 monocyte model (Human Clariom D Assay) n=4863
ID	Gene Symbol	Group	Description	FDR P-val	Fold Change
TC0900007467.hg.1	RP11-12A20.6	Pseudogene		8.36E-07	11.05
TC0400011848.hg.1		NonCoding		0.0001	-6.57
TC0500009199.hg.1	zeesteybu	NonCoding	Transcript Identified by AceView	0.0002	-3.85
TC1700012042.hg.1	MIR4740	Precursor_microRNA	microRNA 4740	0.0002	-5.65
TC0200015781.hg.1	AC053503.6	NonCoding	putative novel transcript	0.0003	-5.35
TC1100013109.hg.1	GRAMD1B	Multiple_Complex	GRAM domain containing 1B	0.0003	3.96
TC1500009214.hg.1	TGM5	Multiple_Complex	transglutaminase 5	0.0004	3.97
TC1600008952.hg.1		NonCoding		0.0005	-5.01
TC0700007005.hg.1	HOXA10-AS	NonCoding	HOXA10 antisense RNA	0.0015	3.93
TC0100011378.hg.1	RASSF5	Multiple_Complex	Ras association (RalGDS/AF-6) domain family member 5	0.0015	4.27
TC0100012338.hg.1	Y_RNA	NonCoding	Y RNA [Source:RFAM;Acc:RF00019]	0.0015	7.44
TC0300007757.hg.1		NonCoding		0.0015	-3.56
TC0500007881.hg.1	JMY	Multiple_Complex	junction mediating and regulatory protein, p53 cofactor	0.0015	4.3
TC0500007918.hg.1		NonCoding		0.0015	-117.98
TC0800007477.hg.1	RP11-359P18.5	Multiple_Complex		0.0015	-2.97
TC0800009093.hg.1		NonCoding		0.0015	-3.95
TC0800009609.hg.1	RP11-148O21.4	NonCoding	novel transcript, antisense to BLK	0.0015	-3.62
TC0900011315.hg.1		NonCoding		0.0015	-4.46
TC2200009249.hg.1		NonCoding		0.0015	-4.1
TC0100013574.hg.1	PEF1	Multiple_Complex	penta-EF-hand domain containing 1	0.0015	4.92
TC0100013819.hg.1		NonCoding		0.0018	-3.3
TC0300012628.hg.1	RP11-231L11.1; swordubu	NonCoding	novel transcript; Transcript Identified by AceView	0.0018	-2.88
TC1200012255.hg.1	tohure	Coding	Transcript Identified by AceView	0.0018	-2.52
TC2000007083.hg.1	ID1	Multiple_Complex	inhibitor of DNA binding 1, dominant negative helix-loop-helix protein	0.0018	6.15
TC2200008333.hg.1		NonCoding		0.0018	-2.8
TC0200016639.hg.1	HS1BP3-IT1	NonCoding	HS1BP3 intronic transcript 1	0.0020	-4.36
TC0700012587.hg.1		NonCoding		0.0020	4.46
TC0900011104.hg.1	LOC340512; RP11-508N12.2	NonCoding	uncharacterized LOC340512; novel transcript	0.0020	-2.77
TC1300008768.hg.1	slorcha	Unassigned	Transcript Identified by AceView	0.0020	-3.43
TC1900006644.hg.1	AC005786.5	NonCoding	novel transcript	0.0020	-4
TC0100017470.hg.1	plarkubo	Unassigned	Transcript Identified by AceView	0.0022	-3.46
TC0200012132.hg.1		NonCoding		0.0022	-2.91
TC0200014339.hg.1		NonCoding		0.0022	-3.68
TC0300007856.hg.1		NonCoding		0.0022	-3.49
TC0300012281.hg.1	ZXDC	Multiple_Complex	ZXD family zinc finger C	0.0022	3.09
TC0300012471.hg.1		NonCoding		0.0022	-5.89
TC0400006467.hg.1		NonCoding		0.0022	-2.72
TC0400011342.hg.1	shawflor	NonCoding	Transcript Identified by AceView	0.0022	-2.81
TC0500006492.hg.1		NonCoding		0.0022	-4.4
TC0500008196.hg.1	AC113407.1	Precursor_microRNA		0.0022	-5.19
TC0600011041.hg.1		NonCoding		0.0022	-2.98
TC0600013755.hg.1		NonCoding		0.0022	-3.82
TC0600013939.hg.1		NonCoding		0.0022	-3.27
TC0700008122.hg.1	Y_RNA	NonCoding	Y RNA [Source:RFAM;Acc:RF00019]	0.0022	3.61
TC0700008125.hg.1	Y_RNA	NonCoding	Y RNA [Source:RFAM;Acc:RF00019]	0.0022	3.61
TC0700008534.hg.1		NonCoding		0.0022	-2.68
TC0700011912.hg.1		NonCoding		0.0022	-3.26
TC0900009308.hg.1	EHMT1	Multiple_Complex	euchromatic histone-lysine N-methyltransferase 1	0.0022	3.34
TC0900010186.hg.1	plartorbu	Multiple_Complex	Transcript Identified by AceView	0.0022	3.77
TC0900012105.hg.1	RP11-885N19.6	NonCoding	putative novel transcript	0.0022	-3.41
TC0M00006447.hg.1	MT-TA; MT-TN	Multiple_Complex	mitochondrially encoded tRNA alanine [Source:HGNC Symbol;Acc:HGNC:7475]; mitochondrially encoded tRNA asparagine [Source:HGNC Symbol;Acc:HGNC:7493]	0.0022	-4.16
TC0X00008961.hg.1	meyjo	Coding	Transcript Identified by AceView	0.0022	-5.28
TC0X00011201.hg.1		NonCoding		0.0022	-3.94
TC0Y00006597.hg.1	RNA5-8SP6	Ribosomal	5.8S ribosomal pseudogene 6 [Source:HGNC Symbol;Acc:HGNC:41960]	0.0022	4.13
TC1100007913.hg.1	MARK2	Multiple_Complex	MAP/microtubule affinity-regulating kinase 2	0.0022	4.69
TC1100009770.hg.1	MIR4298	Precursor_microRNA	microRNA 4298	0.0022	-4.6
TC1200012808.hg.1	R3HDM2	Multiple_Complex	R3H domain containing 2	0.0022	3.05
TC1700006635.hg.1	AC091153.4	NonCoding	novel transcript, antisense to PELP1	0.0022	-3.37
TC1700008496.hg.1		NonCoding		0.0022	-3.6
TC1800008854.hg.1	RP11-879F14.1	NonCoding	novel transcript	0.0022	-3.59
TSUnmapped00000841.hg.1		NonCoding		0.0022	3.61
TC1000009591.hg.1		NonCoding		0.0022	-2.87
TC0500011243.hg.1	Y_RNA	NonCoding	Y RNA [Source:RFAM;Acc:RF00019]	0.0024	3.59
TC0700009937.hg.1		NonCoding		0.0024	-3.84
TC1200009461.hg.1	EP400; SNORA49	Multiple_Complex	E1A binding protein p400; small nucleolar RNA, H/ACA box 49	0.0024	5.24
TC2200007964.hg.1	plujey	Coding	Transcript Identified by AceView	0.0024	2.89
TC0100013504.hg.1		NonCoding		0.0024	-2.61
TC0400006841.hg.1	sweygu	Coding	Transcript Identified by AceView	0.0024	-4.19
TC1500006549.hg.1	maharu	Coding	Transcript Identified by AceView	0.0024	-3.03
TC0300009666.hg.1	SNORA63	Small_RNA	Small nucleolar RNA SNORA63 [Source:RFAM;Acc:RF00092]	0.0024	-2.84
TC0400006978.hg.1		NonCoding		0.0024	-2.97
TC0600011913.hg.1	NFKBIE	Multiple_Complex	nuclear factor of kappa light polypeptide gene enhancer in B-cells inhibitor, epsilon	0.0024	3.35
TC0300006511.hg.1	AC024162.2	Multiple_Complex		0.0024	-3.26
TC0400008529.hg.1		NonCoding		0.0024	-2.64
TC0400009857.hg.1		NonCoding		0.0024	-5.65
TC0600008327.hg.1		NonCoding		0.0024	-3.92
TC0900011769.hg.1	FAM78A	Multiple_Complex	family with sequence similarity 78, member A	0.0024	5.55
TC1000007723.hg.1	RP11-135D11.2	NonCoding	novel transcript	0.0024	-3.11
TC1400007273.hg.1	AL161757.1	Precursor_microRNA		0.0024	-2.99
TC1400009102.hg.1	Y_RNA	NonCoding	Y RNA [Source:RFAM;Acc:RF00019]	0.0024	3.92
TC1600010078.hg.1	RP11-19N8.4	NonCoding	novel transcript	0.0024	-3.18
TC2000007859.hg.1	RBM38	Multiple_Complex	RNA binding motif protein 38	0.0024	3.15
TC2200007049.hg.1		NonCoding		0.0024	-3.07
TC2200008586.hg.1		NonCoding		0.0024	-3.67
TC0500007350.hg.1	ISL1	Unassigned	Transcript Identified by AceView, Entrez Gene ID(s) 3670	0.0024	-3.17
TC0700011636.hg.1		NonCoding		0.0024	-4.94
TC0900011749.hg.1		NonCoding		0.0024	-3.39
TC2100007185.hg.1		NonCoding		0.0024	-2.54
TC0900007469.hg.1	RP11-12A20.7	Pseudogene		0.0025	3.25
TC2200008874.hg.1	NFAM1	Multiple_Complex	NFAT activating protein with ITAM motif 1	0.0026	4.15
TC0500006680.hg.1	RP11-417J1.6	NonCoding	tec	0.0026	-4.26
TC0700012127.hg.1	RN7SKP86	NonCoding	RNA, 7SK small nuclear pseudogene 86 [Source:HGNC Symbol;Acc:HGNC:45810]	0.0026	10.27
TC1000009098.hg.1		NonCoding		0.0027	-4.76
TC1500007775.hg.1	RNU2-65P	Small_RNA	RNA, U2 small nuclear 65, pseudogene [Source:HGNC Symbol;Acc:HGNC:48558]	0.0027	-2.52
TC1700008232.hg.1	PDK2	Multiple_Complex	pyruvate dehydrogenase kinase, isozyme 2	0.0027	4.68
TC1600011235.hg.1	GALNS	Multiple_Complex	galactosamine (N-acetyl)-6-sulfatase	0.0027	3.57
TC1300008005.hg.1		NonCoding		0.0027	-4.08
TC0100014184.hg.1		NonCoding		0.0028	-3.34
TC0500012438.hg.1	U3	Multiple_Complex	Small nucleolar RNA U3 [Source:RFAM;Acc:RF00012]	0.0028	-3.26
TC0600009316.hg.1	RP11-129H15.4	Multiple_Complex		0.0028	-3.44
TC0Y00006596.hg.1		NonCoding		0.0028	11.21
TC1200011880.hg.1	FAM222A-AS1	NonCoding	FAM222A antisense RNA 1	0.0028	-2.83
TC1900009916.hg.1	CTD-2013N17.7	NonCoding	novel transcript	0.0028	-3.58
TC1900011093.hg.1	MAMSTR	Multiple_Complex	MEF2 activating motif and SAP domain containing transcriptional regulator	0.0028	-2.43
TC0700012562.hg.1	CYCSP20	Multiple_Complex	cytochrome c, somatic pseudogene 20 [Source:HGNC Symbol;Acc:HGNC:24394]	0.0028	-2.77
TC0600009516.hg.1	Y_RNA	NonCoding	Y RNA [Source:RFAM;Acc:RF00019]	0.0028	3.8
TC0400011177.hg.1	dersnaby	Unassigned	Transcript Identified by AceView	0.0028	-3.07
TC0700010803.hg.1		NonCoding		0.0028	-3.25
TC1500007619.hg.1	SMAD6	Multiple_Complex	SMAD family member 6	0.0028	3.84
TC0100010493.hg.1		NonCoding		0.0029	-3.51
TC0100008737.hg.1		NonCoding		0.0029	-3.78
TC0400009842.hg.1	ENPP7P9	Pseudogene	ectonucleotide pyrophosphatase/phosphodiesterase 7 pseudogene 9 [Source:HGNC Symbol;Acc:HGNC:48692]	0.0029	-4.11
TC0600008379.hg.1	MTRNR2L9	Multiple_Complex	MT-RNR2-like 9	0.0029	8.73
TC0700006712.hg.1	Y_RNA	NonCoding	Y RNA [Source:RFAM;Acc:RF00019]	0.0029	3.45
TC0X00011295.hg.1	RP13-188A5.1	NonCoding	novel transcript	0.0029	-3.8
TC1100009329.hg.1	goflarbu	Coding	Transcript Identified by AceView	0.0029	2.4
TC1100010545.hg.1		NonCoding		0.0029	-3.2
TC1100010546.hg.1	COMMD9	Multiple_Complex	COMM domain containing 9	0.0029	3.26
TC1900008743.hg.1	FAM90A27P	Multiple_Complex	family with sequence similarity 90, member A27, pseudogene	0.0029	-2.87
TC1200010284.hg.1	DENND5B	Multiple_Complex	DENN/MADD domain containing 5B	0.0029	3.05
TC0800007753.hg.1	RP11-27P7.1; skerkor	NonCoding	putative novel transcript; Transcript Identified by AceView	0.0030	-4
TC0900007947.hg.1	stertuby	Unassigned	Transcript Identified by AceView	0.0030	-3.36
TC0X00008685.hg.1	veydu	Coding	Transcript Identified by AceView	0.0030	-3.22
TC1400010751.hg.1		NonCoding		0.0030	-3.85
TC1900007110.hg.1	RAD23A	Multiple_Complex	RAD23 homolog A, nucleotide excision repair protein	0.0030	3.43
TC1200011677.hg.1	Y_RNA	NonCoding	Y RNA [Source:RFAM;Acc:RF00019]	0.0031	5.28
TC0100008534.hg.1		NonCoding		0.0031	-2.48
TC0200010901.hg.1		NonCoding		0.0031	-3.56
TC0300010032.hg.1		NonCoding		0.0031	-2.78
TC0400008541.hg.1	LOC729218; RP11-384K6.6; TCONS_l2_00020705; TCONS_00008208; TCONS_00008207; RNU6-1054P	Multiple_Complex	uncharacterized LOC729218; Jeck2013, Salzman2013 ALT_ACCEPTOR, ncRNA, OVEXON, upstream_start best transcript TCONS_l2_00020705; Jeck2013 ALT_ACCEPTOR, ncRNA, OVEXON, upstream_start best transcript TCONS_l2_00020705; Salzman2013 ALT_ACCEPTOR, ALT_DONOR, downstream_end, ncRNA, OVEXON, upstream_start best transcript TCONS_00008208; Salzman2013 ALT_ACCEPTOR, ALT_DONOR, INTERNAL, intronic, ncRNA best …	0.0031	2.79
TC0700010218.hg.1	LOC100130530	Unassigned	Transcript Identified by AceView, Entrez Gene ID(s) 100130530	0.0031	-2.52
TC1700012319.hg.1		NonCoding		0.0031	-8.52
TC1900006491.hg.1	kluzo	Coding	Transcript Identified by AceView	0.0031	-3.65
TC0300008299.hg.1		NonCoding		0.0031	-2.57
TC0700007031.hg.1	JAZF1	NonCoding	Memczak2013 ANTISENSE, coding, INTERNAL, intronic best transcript NM_175061	0.0031	-6.56
TC0800011751.hg.1		NonCoding		0.0031	-3.04
TC0100006927.hg.1		NonCoding		0.0032	-3.01
TC0100007086.hg.1	beepabu	Unassigned	Transcript Identified by AceView	0.0032	-4.45
TC1000012390.hg.1	zupyby	Coding	Transcript Identified by AceView	0.0033	-2.51
TC1100008123.hg.1	ADRBK1	Multiple_Complex	adrenergic, beta, receptor kinase 1	0.0033	2.66
TC0200009364.hg.1		NonCoding		0.0033	-5.53
TC0400008701.hg.1	PGBD4P4	Multiple_Complex	piggyBac transposable element derived 4 pseudogene 4 [Source:HGNC Symbol;Acc:HGNC:44076]	0.0033	-3.06
TC0300007191.hg.1	RN7SL517P	NonCoding	RNA, 7SL, cytoplasmic 517, pseudogene [Source:HGNC Symbol;Acc:HGNC:46533]	0.0033	2.81
TC0100017375.hg.1	SNORA36B; MIR664A	Multiple_Complex	small nucleolar RNA, H/ACA box 36B; microRNA 664a	0.0033	-3.15
TC1900011128.hg.1	flowo	Coding	Transcript Identified by AceView	0.0033	-2.89
TSUnmapped00000293.hg.1	RCC2	NonCoding	regulator of chromosome condensation 2	0.0033	3.77
TC0600013704.hg.1	choyglawbu	Multiple_Complex	Transcript Identified by AceView	0.0033	-2.62
TC1000012317.hg.1		NonCoding		0.0033	3.22
TC1900008613.hg.1	CTB-147C22.9	NonCoding	novel transcript, antisense to KLK6, KLK7, KLK8 and KLK9	0.0033	-2.8
TC1900011673.hg.1	CCDC130	Multiple_Complex	coiled-coil domain containing 130	0.0033	3.15
TC1600008313.hg.1		NonCoding		0.0034	-2.88
TC1400009288.hg.1		NonCoding		0.0034	-3.07
TC1400010514.hg.1	IGHV3-43	Coding	immunoglobulin heavy variable 3-43	0.0034	-2.91
TC1700006705.hg.1	ALOX15P1	Multiple_Complex	arachidonate 15-lipoxygenase pseudogene 1	0.0034	-2.64
TC2200009287.hg.1	MIRLET7BHG; MIRLET7A3; MIRLET7B; MIR4763	Multiple_Complex	MIRLET7B host gene; microRNA let-7a-3; microRNA let-7b; microRNA 4763	0.0034	-2.72
TC0300006937.hg.1		NonCoding		0.0035	-3.44
TC0400007818.hg.1		NonCoding		0.0035	-2.56
TC0400012687.hg.1	LOC100506272; RP11-565A3.2; fogaw	NonCoding	uncharacterized LOC100506272; Transcript Identified by AceView; novel transcript	0.0035	-3.66
TC0800008999.hg.1	CTD-2342N23.1	NonCoding	TEC	0.0035	-2.61
TC0X00008748.hg.1	harera	Coding	Transcript Identified by AceView	0.0035	-3.03
TC1100011886.hg.1	RAB38	Coding	RAB38, member RAS oncogene family	0.0035	3.36
TC1900011370.hg.1	RNU6-980P	Small_RNA	RNA, U6 small nuclear 980, pseudogene [Source:HGNC Symbol;Acc:HGNC:47943]	0.0035	-2.85
TC0600011288.hg.1		NonCoding		0.0035	-2.85
TC0700012237.hg.1		NonCoding		0.0035	-2.71
TC0900010290.hg.1	RP11-154P18.2	Pseudogene		0.0035	2.29
TC1100013151.hg.1	SAA3P	Multiple_Complex	serum amyloid A3 pseudogene	0.0035	-2.2
TC1100007663.hg.1		NonCoding		0.0036	-3.12
TC1400007226.hg.1		NonCoding		0.0036	-2.67
TC0X00007375.hg.1	LOC100129876	Unassigned	Transcript Identified by AceView, Entrez Gene ID(s) 100129876	0.0036	-4.28
TC1900007320.hg.1	DDA1	Multiple_Complex	DET1 and DDB1 associated 1	0.0036	2.72
TC1500007901.hg.1	SNX33	Multiple_Complex	sorting nexin 33	0.0036	2.52
TC0X00009363.hg.1		NonCoding		0.0036	-2.48
TC0300007625.hg.1	C3orf67-AS1	NonCoding	C3orf67 antisense RNA 1	0.0036	-2.81
TC0700007809.hg.1	AC104057.1	Coding	Uncharacterized protein [Source:UniProtKB/TrEMBL;Acc:A0A096LNS6]	0.0036	3.29
TC1200012373.hg.1		NonCoding		0.0036	-3.33
TC1400008880.hg.1		NonCoding		0.0036	-2.57
TC1900007018.hg.1	CTC-510F12.3	Unassigned	TEC	0.0036	-2.7
TC0700007392.hg.1	OGDH	Multiple_Complex	oxoglutarate (alpha-ketoglutarate) dehydrogenase (lipoamide)	0.0037	2.95
TC0100015977.hg.1	SNORA80E	Small_RNA	small nucleolar RNA, H/ACA box 80E	0.0037	-3.1
TC0500008712.hg.1	MIR4461	Precursor_microRNA	microRNA 4461	0.0037	-13.12
TC0500013241.hg.1	PCDHB5	Coding	protocadherin beta 5	0.0037	4.27
TC0600011060.hg.1	lafloyby	Coding	Transcript Identified by AceView	0.0037	-2.74
TC0700010564.hg.1	HOXA10; HOXA9; MIR196B	Multiple_Complex	homeobox A10; homeobox A9; microRNA 196b	0.0037	2.97
TC0900009065.hg.1		NonCoding		0.0037	-2.81
TC1000008338.hg.1	nahoro	Unassigned	Transcript Identified by AceView	0.0037	-2.8
TC1100007204.hg.1		NonCoding		0.0037	-2.82
TC1600007992.hg.1	ARL2BP	Multiple_Complex	ADP-ribosylation factor like GTPase 2 binding protein	0.0037	2.5
TC1700012380.hg.1	SPAG5	Multiple_Complex	sperm associated antigen 5	0.0037	2.63
TC0600012412.hg.1	RP11-801I18.1	NonCoding	novel transcript	0.0037	-2.73
TC0X00010517.hg.1	RNU6-496P	Multiple_Complex	RNA, U6 small nuclear 496, pseudogene [Source:HGNC Symbol;Acc:HGNC:47459]	0.0037	-4.18
TC0100012788.hg.1	GPR157	Multiple_Complex	G protein-coupled receptor 157	0.0037	-3.22
TC0100013652.hg.1	RN7SKP16	NonCoding	RNA, 7SK small nuclear pseudogene 16 [Source:HGNC Symbol;Acc:HGNC:45740]	0.0037	2.88
TC0300012433.hg.1	RP11-39E3.4	Multiple_Complex		0.0037	-2.55
TC0400010109.hg.1	RP11-799M12.2	NonCoding	novel transcript, antisense to CC2D2A	0.0037	3.11
TC1400006641.hg.1	TRAJ14	Coding	T cell receptor alpha joining 14	0.0037	-4.46
TC1800008798.hg.1		NonCoding		0.0037	-3.24
TC0200011453.hg.1	AC079779.5	NonCoding	novel transcript	0.0038	-2.56
TC0X00011175.hg.1		NonCoding		0.0038	-2.42
TC1800009061.hg.1		NonCoding		0.0038	-2.61
TC0100007534.hg.1	loyplu	Unassigned	Transcript Identified by AceView	0.0039	3.17
TC0200009191.hg.1	AC013474.4	Multiple_Complex		0.0039	2.42
TC0600014258.hg.1	HLA-B	Multiple_Complex	major histocompatibility complex, class I, B	0.0039	4.35
TSUnmapped00000425.hg.1	ZKSCAN7	Coding	zinc finger with KRAB and SCAN domains 7	0.0039	2.81
TC1900008983.hg.1	CTC-360J11.5	Multiple_Complex		0.0039	-3.74
TC1900008173.hg.1		NonCoding		0.0039	-5.22
TC1500008994.hg.1	LOC100129838	Unassigned	Transcript Identified by AceView, Entrez Gene ID(s) 100129838	0.0039	2.32
TC0100016085.hg.1		NonCoding		0.0039	-3.15
TC0600014307.hg.1	RP3-331H24.7	NonCoding	TEC	0.0039	-3.64
TC0700012566.hg.1		NonCoding		0.0039	-3.24
TC1000011026.hg.1	USP54	Multiple_Complex	ubiquitin specific peptidase 54	0.0039	4.01
TC1500010369.hg.1	MFGE8	Multiple_Complex	milk fat globule-EGF factor 8 protein	0.0039	2.93
TC0200015638.hg.1		NonCoding		0.0040	-3.47
TC0700013622.hg.1	RP11-309L24.2	NonCoding	novel transcript, antisense to FLNC	0.0040	-2.62
TC0900009909.hg.1	DCTN3	Multiple_Complex	dynactin 3 (p22)	0.0040	2.56
TC1000009955.hg.1	washy	Unassigned	Transcript Identified by AceView	0.0040	-3.85
TC1400007296.hg.1	RN7SL598P	NonCoding	RNA, 7SL, cytoplasmic 598, pseudogene [Source:HGNC Symbol;Acc:HGNC:46614]	0.0040	4.31
TC1400010089.hg.1	AL133167.2	Precursor_microRNA		0.0040	-2.9
TC2200008964.hg.1		NonCoding		0.0040	-3.14
TC0500007547.hg.1		NonCoding		0.0041	-2.66
TC0X00007050.hg.1		NonCoding		0.0041	-2.7
TC0100011354.hg.1		NonCoding		0.0042	-2.95
TC1100012631.hg.1	klarjorby	Multiple_Complex	Transcript Identified by AceView	0.0042	2.69
TC0200010092.hg.1		NonCoding		0.0042	-2.87
TC0400008739.hg.1	PES1P1	Pseudogene	pescadillo ribosomal biogenesis factor 1 pseudogene 1 [Source:HGNC Symbol;Acc:HGNC:44058]	0.0042	-2.17
TC0500010837.hg.1	MIR548AE2	Precursor_microRNA	microRNA 548ae-2	0.0042	3.93
TC0700011379.hg.1	Metazoa_SRP	NonCoding	Metazoan signal recognition particle RNA [Source:RFAM;Acc:RF00017]	0.0042	-2.72
TC0900012144.hg.1	AL161626.1	Multiple_Complex		0.0042	7.3
TC1900012050.hg.1	PPP6R1	Multiple_Complex	protein phosphatase 6, regulatory subunit 1	0.0042	2.93
TC2000008121.hg.1	C20orf96	Multiple_Complex	chromosome 20 open reading frame 96	0.0042	2.25
TC2100006725.hg.1		NonCoding		0.0042	-2.53
TC0400011583.hg.1		NonCoding		0.0042	-2.85
TC0500013426.hg.1	TBC1D9B	Multiple_Complex	TBC1 domain family, member 9B (with GRAM domain)	0.0042	3.41
TC0700008941.hg.1	RP5-1049N15.2	Multiple_Complex		0.0042	-3.2
TC0Y00007265.hg.1	CDY19P	Multiple_Complex	chromodomain protein, Y-linked 19 pseudogene [Source:HGNC Symbol;Acc:HGNC:23863]	0.0042	-3.09
TC1200012096.hg.1		NonCoding		0.0042	-2.49
TC2200008186.hg.1	CHCHD10	Multiple_Complex	coiled-coil-helix-coiled-coil-helix domain containing 10	0.0042	2.94
TC0400011360.hg.1		NonCoding		0.0042	-2.32
TC0X00008577.hg.1	SRD5A1P1	Multiple_Complex	steroid-5-alpha-reductase, alpha polypeptide 1 pseudogene 1 (3-oxo-5 alpha-steroid delta 4-dehydrogenase alpha pseudogene)	0.0042	-2.38
TC1700006557.hg.1		NonCoding		0.0042	2.48
TC1600006668.hg.1		NonCoding		0.0043	-2.96
TC0100013053.hg.1	starawbo	Unassigned	Transcript Identified by AceView	0.0043	-3.07
TC0300007155.hg.1	LOC391530	Unassigned	Transcript Identified by AceView, Entrez Gene ID(s) 391530	0.0043	-3.2
TC1200010589.hg.1	SNORA2C; MIR1291	Multiple_Complex	small nucleolar RNA, H/ACA box 2C; microRNA 1291	0.0043	-3.17
TC0100010227.hg.1	CD1D	Coding	CD1d molecule	0.0043	4.32
TC0600006670.hg.1		NonCoding		0.0043	-3.47
TC0600010503.hg.1		NonCoding		0.0043	-2.66
TC0700011652.hg.1		NonCoding		0.0043	-3.09
TC1900007941.hg.1	LOC728752; CTD-2630F21.1	Multiple_Complex	uncharacterized LOC728752; Transcript Identified by AceView, Entrez Gene ID(s) 728752; novel transcript, antisense to ZNF566	0.0043	2.69
TC1800006603.hg.1	kitaru	Coding	Transcript Identified by AceView	0.0043	-4.09
TC0100016906.hg.1	RP11-567E21.3	NonCoding	putative novel transcript	0.0043	-2.3
TC1100006606.hg.1		NonCoding		0.0043	-3.15
TC1200009086.hg.1	RN7SL508P	NonCoding	RNA, 7SL, cytoplasmic 508, pseudogene [Source:HGNC Symbol;Acc:HGNC:46524]	0.0043	3.38
TC1800007824.hg.1		NonCoding		0.0043	-3.22
TC0300008698.hg.1	RP11-59J16.2	NonCoding	novel transcript	0.0043	-2.71
TC0500008675.hg.1		NonCoding		0.0043	-3.09
TC1700007823.hg.1		NonCoding		0.0043	-3.02
TC2100007943.hg.1		NonCoding		0.0044	-2.63
TC0500009148.hg.1		NonCoding		0.0044	-3.38
TC2200008688.hg.1	dorzoy	Coding	Transcript Identified by AceView	0.0044	3.38
TC0300012794.hg.1	LINC01214	NonCoding	long intergenic non-protein coding RNA 1214	0.0045	-3.11
TC0600014344.hg.1	RP1-287H17.1	NonCoding	putative novel transcript	0.0045	-2.99
TC1400008284.hg.1	MIR300	Precursor_microRNA	microRNA 300	0.0045	-3.87
TC1500009820.hg.1	RP11-352G18.2; klyzo	Multiple_Complex	Transcript Identified by AceView; novel transcript, antisense to DIS3L	0.0045	-2.59
TC1700007748.hg.1	vorslu	Coding	Transcript Identified by AceView	0.0045	2.21
TC0100012056.hg.1		NonCoding		0.0045	2.36
TC2200007224.hg.1		NonCoding		0.0045	-2.08
TC1600008326.hg.1	AC009127.1	Precursor_microRNA		0.0045	3.45
TC0300012889.hg.1	KCNAB1-AS2	NonCoding	KCNAB1 antisense RNA 2	0.0045	-2.71
TC1900008874.hg.1	MIR8061	Precursor_microRNA	microRNA 8061	0.0045	-3.69
TC0200014394.hg.1	AC064850.4	Pseudogene		0.0045	2.33
TC0300008802.hg.1	guboybu	Multiple_Complex	Transcript Identified by AceView	0.0045	2.46
TC0900008756.hg.1		NonCoding		0.0045	-2.82
TC0900009339.hg.1	WASH1	Multiple_Complex	WAS protein family homolog 1	0.0045	2.43
TC1100012763.hg.1	MIR3167	Precursor_microRNA	microRNA 3167	0.0045	-2.98
TC2000007885.hg.1		NonCoding		0.0045	-2.89
TC1600009005.hg.1		NonCoding		0.0046	-4.44
TC0100016059.hg.1	LOC646268; RP11-404O13.1	NonCoding	hCG1654703; novel transcript	0.0046	-3.77
TC0600008895.hg.1	RP3-453D15.1	NonCoding		0.0046	-2.4
TC1900006499.hg.1	ARID3A	Multiple_Complex	AT rich interactive domain 3A (BRIGHT-like)	0.0047	2.66
TC2100007547.hg.1	MGC39584; RP11-555K2.3	NonCoding	uncharacterized LOC441058; novel transcript; uncharacterized LOC441058 [Source:EntrezGene;Acc:441058]	0.0047	2.43
TC0800010366.hg.1	RNU6-295P	Small_RNA	RNA, U6 small nuclear 295, pseudogene [Source:HGNC Symbol;Acc:HGNC:47258]	0.0047	-3.37
TC1300008500.hg.1	Metazoa_SRP	NonCoding	Metazoan signal recognition particle RNA [Source:RFAM;Acc:RF00017]	0.0047	6.24
TC1400009069.hg.1	RP11-369C8.1; shoypu	NonCoding	novel transcript; Transcript Identified by AceView	0.0047	-3.53
TC1800006981.hg.1		NonCoding		0.0047	-2.89
TC1800007342.hg.1	leeploy	Coding	Transcript Identified by AceView	0.0047	-3.08
TC0100011993.hg.1	MAP10	Coding	microtubule-associated protein 10	0.0047	2.74
TC1500008937.hg.1	snopey	Coding	Transcript Identified by AceView	0.0047	3.75
TC0800006890.hg.1	tawly	Unassigned	Transcript Identified by AceView	0.0047	-3.98
TC1200007260.hg.1		NonCoding		0.0047	-2.33
TC1300008536.hg.1		NonCoding		0.0047	-3.92
TC0200011615.hg.1		NonCoding		0.0048	-2.67
TC0800008227.hg.1	RP11-388K12.3	Pseudogene		0.0048	-3.39
TC0X00007179.hg.1	SSXP9	Multiple_Complex	SSX family pseudogene 9 [Source:HGNC Symbol;Acc:HGNC:30645]	0.0048	-3.16
TC1700011203.hg.1		NonCoding		0.0048	-3.96
TC0600012158.hg.1		NonCoding		0.0048	-3.45
TC0200007224.hg.1		NonCoding		0.0048	-5.55
TC0700009462.hg.1	MTRNR2L6	Coding	MT-RNR2-like 6	0.0048	4.32
TC1400008124.hg.1	RP11-433J8.2	NonCoding	novel transcript	0.0048	-3.35
TC0800007226.hg.1	RNA5SP263	Ribosomal	5S ribosomal pseudogene 263 [Source:HGNC Symbol;Acc:HGNC:43163]	0.0049	-3.5
TC0X00010665.hg.1	LINC01402	NonCoding	long intergenic non-protein coding RNA 1402	0.0049	-3.23
TC0200008149.hg.1		NonCoding		0.0049	-2.53
TC1000009851.hg.1	FRMD4A	Multiple_Complex	FERM domain containing 4A	0.0049	4.08
TC1500007506.hg.1		NonCoding		0.0049	-5.18
TC1700006901.hg.1		NonCoding		0.0049	-3.88
TC1100012277.hg.1	RP11-89C3.3	NonCoding	novel transcript	0.0050	-4.73
TC1600006842.hg.1	C16orf72	Multiple_Complex	chromosome 16 open reading frame 72	0.0050	2.43
TC1800008422.hg.1	RP11-344B2.3; glawker	NonCoding	Transcript Identified by AceView; novel transcript, sense intronic to FAM59A	0.0051	-2.87
TC0200010804.hg.1		NonCoding		0.0051	-4.51
TC0100015409.hg.1		NonCoding		0.0051	-2.54
TC0200011933.hg.1		NonCoding		0.0051	-2.91
TC0300011758.hg.1	HMGN1P7	Multiple_Complex	high mobility group nucleosome binding domain 1 pseudogene 7 [Source:HGNC Symbol;Acc:HGNC:39350]	0.0051	-2.54
TC0400006539.hg.1	flusperby	Multiple_Complex	Transcript Identified by AceView	0.0051	-2.78
TC1600011386.hg.1	ORAI3	Multiple_Complex	ORAI calcium release-activated calcium modulator 3	0.0051	3.09
TC1800008517.hg.1	stersu	Coding	Transcript Identified by AceView	0.0051	-2.46
TC1200007403.hg.1	RP11-73B8.3	Multiple_Complex		0.0051	-2.43
TC1600009952.hg.1	YPEL3	Multiple_Complex	yippee like 3	0.0051	2.54
TC2000006934.hg.1		NonCoding		0.0051	-2.46
TC2000007608.hg.1	klorbaw; RP1-66N13.4	NonCoding	Transcript Identified by AceView; novel transcript	0.0051	-3.73
TC0X00010217.hg.1		NonCoding		0.0052	-2.84
TC0100013398.hg.1		NonCoding		0.0052	-2.12
TC0800007408.hg.1	RPS29P2	Multiple_Complex	ribosomal protein S29 pseudogene 2	0.0052	-2.57
TC0100009950.hg.1	ZNF687	Multiple_Complex	zinc finger protein 687	0.0052	2.49
TC0400006771.hg.1	bloyfleeby	Coding	Transcript Identified by AceView	0.0052	-3.69
TC0700006567.hg.1	TTYH3	Multiple_Complex	tweety family member 3	0.0052	6.02
TC1100006834.hg.1	vaslorby	Unassigned	Transcript Identified by AceView	0.0052	-3.1
TC1600009203.hg.1	flusnor	Coding	Transcript Identified by AceView	0.0052	3.42
TC1300006590.hg.1		NonCoding		0.0052	-2.73
TC0700012573.hg.1	RP11-448A19.1	NonCoding	novel transcript	0.0053	2.62
TC0100008605.hg.1	zumobo	Unassigned	Transcript Identified by AceView	0.0053	-3.05
TC0100008676.hg.1	skawporbu	Coding	Transcript Identified by AceView	0.0053	-3.79
TC0200010276.hg.1	zeenoybo	Unassigned	Transcript Identified by AceView	0.0053	-3.26
TC0300007262.hg.1	nerferbo	Unassigned	Transcript Identified by AceView	0.0053	-3.81
TC0900009731.hg.1	bysuby	Coding	Transcript Identified by AceView	0.0053	-2.62
TC0900010971.hg.1	TBC1D2	Multiple_Complex	TBC1 domain family, member 2	0.0053	5.21
TC1400009488.hg.1		NonCoding		0.0053	-2.89
TC1600006724.hg.1	RP11-95P2.4	Multiple_Complex		0.0053	-3.41
TC2100007123.hg.1		NonCoding		0.0053	-3.69
TC0100018003.hg.1		NonCoding		0.0054	-2.8
TC0Y00006504.hg.1		NonCoding		0.0054	-3.23
TC1200007370.hg.1	RP11-630C16.1; sernaw	NonCoding	novel transcript; Transcript Identified by AceView	0.0054	-2.48
TC1900011696.hg.1	CTD-2291D10.4	NonCoding	novel transcript	0.0054	4.18
TC0200008508.hg.1		NonCoding		0.0054	-2.12
TC0Y00006901.hg.1	gleybee	Coding	Transcript Identified by AceView	0.0054	2.34
TC0Y00007033.hg.1	AC010970.2	Multiple_Complex		0.0054	-8.86
TC1900009992.hg.1	AC005796.2	Unassigned	TEC	0.0054	-2.63
TC0100012901.hg.1	KIAA2013	Multiple_Complex	KIAA2013	0.0054	3.02
TC0400006513.hg.1	CTBP1-AS2	Multiple_Complex	CTBP1 antisense RNA 2 (head to head)	0.0054	2.5
TC1400010050.hg.1		NonCoding		0.0054	-2.71
TC1500007972.hg.1	CRABP1	Multiple_Complex	cellular retinoic acid binding protein 1	0.0054	3.21
TC1100009626.hg.1	AP004550.1; vomor	NonCoding	putative novel transcript; Transcript Identified by AceView	0.0055	-2.8
TC0100012454.hg.1	SDF4	Multiple_Complex	stromal cell derived factor 4	0.0055	2.33
TC0400007997.hg.1	RP11-576N17.2	Multiple_Complex		0.0055	-2.38
TC0500008986.hg.1		NonCoding		0.0055	-3.63
TC1200009413.hg.1		NonCoding		0.0055	-3.69
TC1600010469.hg.1		NonCoding		0.0055	-4.11
TC0300012618.hg.1		NonCoding		0.0055	-3.02
TC0900010516.hg.1		NonCoding		0.0055	-3.07
TC2000008180.hg.1		NonCoding		0.0055	-2.71
TC0100007076.hg.1	flawrobu	Unassigned	Transcript Identified by AceView	0.0055	-2.69
TC0100012602.hg.1	CEP104	Multiple_Complex	centrosomal protein 104kDa	0.0055	2.69
TC0100016452.hg.1	LOC102724601; RP11-160H22.5	NonCoding	uncharacterized LOC102724601; putative novel transcript	0.0055	-3.47
TC0100017138.hg.1		NonCoding		0.0055	-4.88
TC0X00010378.hg.1	MTND6P13	Multiple_Complex	mitochondrially encoded NADH:ubiquinone oxidoreductase core subunit 6 pseudogene 13 [Source:HGNC Symbol;Acc:HGNC:39476]	0.0055	-2.71
TC1800008500.hg.1	gerpley	Coding	Transcript Identified by AceView	0.0055	-2.65
TC1900008587.hg.1		NonCoding		0.0055	-4.74
TC0100010193.hg.1	PRCC	Multiple_Complex	papillary renal cell carcinoma (translocation-associated)	0.0055	2.85
TC0100015600.hg.1		NonCoding		0.0055	-2.8
TC0200016215.hg.1		NonCoding		0.0055	-2.78
TC0500007026.hg.1	CTD-2345H1.1	Pseudogene		0.0055	-2.47
TC0500009893.hg.1		NonCoding		0.0055	-2.93
TC1000009835.hg.1	RP11-730A19.9	Multiple_Complex		0.0055	-2.81
TC1500008686.hg.1		NonCoding		0.0055	-2.17
TC0200007461.hg.1	joyjoybu	Unassigned	Transcript Identified by AceView	0.0055	-2.23
TC0900008708.hg.1	LHX2	Coding	LIM homeobox 2	0.0055	4.66
TC1300009316.hg.1	RP11-203P2.2; rerpa	NonCoding	putative novel transcript; Transcript Identified by AceView	0.0056	-3.03
TC0100011821.hg.1	CTD-2090I13.1	Multiple_Complex	novel transcript	0.0056	-2.91
TC0100012409.hg.1	MIR6723	Precursor_microRNA	microRNA 6723	0.0056	-4.63
TC1700011139.hg.1		NonCoding		0.0056	-3.01
TC1100011648.hg.1	smawmeeby	Coding	Transcript Identified by AceView	0.0056	2.59
TC1200012776.hg.1	ST8SIA1	Multiple_Complex	ST8 alpha-N-acetyl-neuraminide alpha-2,8-sialyltransferase 1	0.0056	-3.94
TC0100010216.hg.1		NonCoding		0.0056	-2.27
TC0200016044.hg.1	MIR1471	Precursor_microRNA	microRNA 1471	0.0056	-3.38
TC0800007283.hg.1	RNA5SP264	Ribosomal	5S ribosomal pseudogene 264 [Source:HGNC Symbol;Acc:HGNC:43164]	0.0056	-3.39
TC0800009702.hg.1	toykoy	Unassigned	Transcript Identified by AceView	0.0056	-3.66
TC0900008188.hg.1		NonCoding		0.0056	-2.34
TC0X00008700.hg.1		NonCoding		0.0056	-2.87
TC1000010270.hg.1	RP11-342D11.3	NonCoding	putative novel transcript	0.0056	-2.39
TC1600006783.hg.1	jarro	Unassigned	Transcript Identified by AceView	0.0056	-2.77
TC1700006925.hg.1		NonCoding		0.0056	-3.87
TC1700010387.hg.1	CTC-304I17.4; sperrey	NonCoding	novel transcript, sense intronic ASIC2; Transcript Identified by AceView	0.0056	-3.23
TC1700011110.hg.1		NonCoding		0.0056	-2.43
TC1700012347.hg.1	GPS2	Multiple_Complex	G protein pathway suppressor 2	0.0056	2.68
TC2100006868.hg.1	AP000237.1	Precursor_microRNA		0.0056	2.92
TC2100008433.hg.1		NonCoding		0.0056	-3.13
TC0500012038.hg.1	Y_RNA	NonCoding	Y RNA [Source:RFAM;Acc:RF00019]	0.0056	2.14
TC1400009774.hg.1		NonCoding		0.0056	-3.14
TC1700011652.hg.1	FAM104A	Multiple_Complex	family with sequence similarity 104, member A	0.0056	2.48
TC0500008459.hg.1	AC008565.1	Multiple_Complex		0.0056	-2.69
TC0100007594.hg.1		NonCoding		0.0057	-3.15
TC0200010387.hg.1	stykly	Unassigned	Transcript Identified by AceView	0.0057	-3.71
TC0200012992.hg.1	AC016700.6	Multiple_Complex		0.0057	-2.57
TC0500006699.hg.1		NonCoding		0.0057	-2.86
TC0Y00007196.hg.1		NonCoding		0.0057	-2.71
TC1200011981.hg.1		NonCoding		0.0057	-3.41
TC1400007839.hg.1		NonCoding		0.0057	-2.27
TC0200016620.hg.1	LINC01248	NonCoding	long intergenic non-protein coding RNA 1248	0.0057	-2.93
TC1400010381.hg.1	RP11-477I4.4	NonCoding	novel transcript	0.0057	-2.17
TC0900011410.hg.1		NonCoding		0.0057	-3.21
TC0200010796.hg.1	CTDSP1	Multiple_Complex	CTD small phosphatase 1	0.0058	2.02
TC1000009429.hg.1		NonCoding		0.0058	-3.34
TC0500009091.hg.1		NonCoding		0.0058	-2.77
TC0600008332.hg.1	flospeyby	Unassigned	Transcript Identified by AceView	0.0058	-2.47
TC2200009078.hg.1	LOC284933; gator; CTA-299D3.8	NonCoding	uncharacterized LOC284933; Transcript Identified by AceView; novel transcript	0.0058	-2.44
TC1500009136.hg.1		NonCoding		0.0058	-2.64
TC0200012553.hg.1		NonCoding		0.0058	-3.19
TC0600012593.hg.1		NonCoding		0.0058	-4.7
TC0800007213.hg.1	RP11-566H8.3; tyshor	Multiple_Complex	novel transcript; Transcript Identified by AceView	0.0058	-2.49
TC0600010340.hg.1		NonCoding		0.0058	-2.83
TC1500010572.hg.1		NonCoding		0.0058	-2.34
TC0200014605.hg.1		NonCoding		0.0059	-3.63
TC0100006676.hg.1	meynobu	Coding	Transcript Identified by AceView	0.0059	2.21
TC0100012408.hg.1		NonCoding		0.0059	-6.26
TC0300007735.hg.1	papeybu	Unassigned	Transcript Identified by AceView	0.0059	-3.89
TC0600013774.hg.1	RP11-317M22.1	Multiple_Complex		0.0059	-3.09
TC0700007866.hg.1		NonCoding		0.0059	-2.83
TC0X00008956.hg.1	karjo	Coding	Transcript Identified by AceView	0.0059	-3.38
TC1000008819.hg.1		NonCoding		0.0059	-2.89
TC1000011074.hg.1		NonCoding		0.0059	-2.79
TC1200007814.hg.1		NonCoding		0.0059	-2.46
TC0100006546.hg.1	pleegybu	Coding	Transcript Identified by AceView	0.0059	-2.81
TC2100006471.hg.1	FP671120.4	Precursor_microRNA		0.0059	5
TC0900010617.hg.1	forteyby	Coding	Transcript Identified by AceView	0.0059	-2.68
TC0500007563.hg.1	CTD-2244C20.2	NonCoding	putative novel transcript	0.0059	-2.64
TC0500012123.hg.1	VTRNA2-1	Multiple_Complex	vault RNA 2-1	0.0059	-4.82
TC0600010788.hg.1		NonCoding		0.0060	-3.35
TC1000009581.hg.1	yanaro	Multiple_Complex	Transcript Identified by AceView	0.0060	-2.52
TC0500009076.hg.1	SLC26A2	Multiple_Complex	solute carrier family 26 (anion exchanger), member 2	0.0060	2.37
TC1200006994.hg.1		NonCoding		0.0060	-2.11
TC0700007397.hg.1		NonCoding		0.0060	-2.22
TC2200008440.hg.1	RP4-539M6.21	NonCoding	novel transcript, sense intonic to	0.0061	2.35
TC0200006455.hg.1		NonCoding		0.0061	-2.57
TC1400009240.hg.1	MIR4308	Precursor_microRNA	microRNA 4308	0.0061	-3.21
TC1700010989.hg.1		NonCoding		0.0061	-2.79
TC0100012072.hg.1		NonCoding		0.0061	-4.2
TC0200016696.hg.1	TCONS_l2_00015845	Multiple_Complex	Salzman2013 ANNOTATED, INTERNAL, ncRNA, OVEXON best transcript TCONS_l2_00015845	0.0061	-2.17
TC0400007404.hg.1	RP11-362I1.1	NonCoding	Novel transcript	0.0061	-3.56
TC0600012871.hg.1	TRAF3IP2	Multiple_Complex	TRAF3 interacting protein 2	0.0061	2.27
TC0200012095.hg.1	SUPT7L	Multiple_Complex	SPT7-like STAGA complex gamma subunit	0.0062	2.54
TC0300008077.hg.1		NonCoding		0.0062	-9.96
TC0300013128.hg.1	AC055714.1	Precursor_microRNA		0.0062	-2.92
TC0200012912.hg.1		NonCoding		0.0062	-3.18
TC1800008673.hg.1	RNA5SP457	Ribosomal	5S ribosomal pseudogene 457 [Source:HGNC Symbol;Acc:HGNC:43357]	0.0062	-3.31
TC0900007887.hg.1		NonCoding		0.0062	-2.71
TC1600008432.hg.1	RP11-252E2.2	NonCoding	novel transcript	0.0062	-2.19
TC1800008760.hg.1	SNORA73	Small_RNA	Small nucleolar RNA SNORA73 family [Source:RFAM;Acc:RF00045]	0.0062	-2.86
TC1900010596.hg.1		NonCoding		0.0062	-2.24
TC2100008227.hg.1	PRDM15	Multiple_Complex	PR domain containing 15	0.0062	2.6
TC0600008944.hg.1		NonCoding		0.0062	-4.27
TC0600014095.hg.1	RPP21	Multiple_Complex	ribonuclease P/MRP 21kDa subunit	0.0063	2.85
TC1200011878.hg.1	RN7SKP250	NonCoding	RNA, 7SK small nuclear pseudogene 250 [Source:HGNC Symbol;Acc:HGNC:45974]	0.0063	2.78
TC1500008111.hg.1	MIR4515	Precursor_microRNA	microRNA 4515	0.0063	-2.36
TC0700006880.hg.1	RNA5SP227	Ribosomal	5S ribosomal pseudogene 227 [Source:HGNC Symbol;Acc:HGNC:43127]	0.0064	-2.98
TC0100013514.hg.1		NonCoding		0.0064	-3.52
TC1200008933.hg.1	TPCN1	Multiple_Complex	two pore segment channel 1	0.0064	5.07
TC1100011257.hg.1	EFEMP2	Multiple_Complex	EGF containing fibulin-like extracellular matrix protein 2	0.0064	2.89
TC1400006919.hg.1		NonCoding		0.0064	-3.13
TC0500012098.hg.1	C5orf66-AS2	NonCoding	C5orf66 antisense RNA 2	0.0064	-2.42
TC0700011854.hg.1	AC084368.1	Precursor_microRNA		0.0064	-3.82
TC1200012863.hg.1	CCDC92	NonCoding	coiled-coil domain containing 92	0.0064	2.9
TC0500010483.hg.1		NonCoding		0.0064	-2.48
TC0400009300.hg.1	LINC01612	NonCoding	long intergenic non-protein coding RNA 1612	0.0064	-2.21
TC0600010357.hg.1		NonCoding		0.0064	2.47
TC0700009432.hg.1	TRBV11-2	NonCoding	T cell receptor beta variable 11-2 [Source:HGNC Symbol;Acc:HGNC:12181]; T cell receptor beta variable 11-2	0.0064	-2.27
TC0700013141.hg.1		NonCoding		0.0064	-3.48
TC0900009885.hg.1		NonCoding		0.0064	-2.24
TC1100013230.hg.1	BCL9L	Multiple_Complex	B-cell CLL/lymphoma 9-like	0.0064	3.74
TC1600011310.hg.1	RP11-356C4.6	Pseudogene		0.0064	-2.11
TC0X00008951.hg.1	chojo	Coding	Transcript Identified by AceView	0.0064	-3.27
TC1800008490.hg.1	joso	Coding	Transcript Identified by AceView	0.0065	3.59
TC0500008471.hg.1	loyfley	Coding	Transcript Identified by AceView	0.0065	-2.7
TC1300008028.hg.1		NonCoding		0.0065	-2.68
TC1700012318.hg.1	fosker; snowey	Multiple_Complex	Transcript Identified by AceView	0.0065	-2.33
TC1900006520.hg.1	ATP5D	Multiple_Complex	ATP synthase, H+ transporting, mitochondrial F1 complex, delta subunit	0.0065	2.87
TC1900010457.hg.1	ZNF30-AS1	NonCoding	ZNF30 antisense RNA 1	0.0065	-2.01
TC0400011248.hg.1	flawbybo	Unassigned	Transcript Identified by AceView	0.0065	-3.67
TC0600007729.hg.1		NonCoding		0.0065	-2.41
TC1600007988.hg.1	CPNE2	Multiple_Complex	copine II	0.0065	2.77
TC1800007834.hg.1	florplar	Coding	Transcript Identified by AceView	0.0065	-2.35
TSUnmapped00000801.hg.1	VPS11	Coding	VPS11, CORVET/HOPS core subunit [Source:HGNC Symbol;Acc:HGNC:14583]	0.0066	2.28
TC0X00010171.hg.1	ACA64	Small_RNA	Small nucleolar RNA ACA64 [Source:RFAM;Acc:RF01225]	0.0067	-2.46
TC0800007342.hg.1		NonCoding		0.0067	-2.6
TC1900009091.hg.1		NonCoding		0.0067	-3.11
TC1700006829.hg.1		NonCoding		0.0067	-2.71
TC0300009818.hg.1	sunarbu	Unassigned	Transcript Identified by AceView	0.0067	-4.23
TC0900010225.hg.1		NonCoding		0.0067	-3.14
TC0X00009262.hg.1	SUPT20HL2	Multiple_Complex	SPT20 homolog, SAGA complex component-like 2	0.0067	-2.59
TC0X00011121.hg.1	GABRE; MIR224; MIR452	Multiple_Complex	gamma-aminobutyric acid (GABA) A receptor, epsilon; microRNA 224; microRNA 452	0.0067	2.56
TC1000008413.hg.1	AL139340.1	Precursor_microRNA		0.0067	-2.51
TC1200006843.hg.1	AC078950.1	Precursor_microRNA		0.0067	-2.51
TC1800006462.hg.1		NonCoding		0.0067	-2.32
TC0700008698.hg.1	RP4-778K6.3	NonCoding	putative novel transcript	0.0068	-2.28
TC0900008933.hg.1	TOR1B	Multiple_Complex	torsin family 1, member B (torsin B)	0.0068	2.91
TC1100009473.hg.1	RN7SKP279	NonCoding	RNA, 7SK small nuclear pseudogene 279 [Source:HGNC Symbol;Acc:HGNC:46003]	0.0068	2.17
TC0200015584.hg.1		NonCoding		0.0068	-2.39
TC1200006971.hg.1	AC007528.2	Precursor_microRNA		0.0068	-2.02
TC1600007649.hg.1		NonCoding		0.0068	20.52
TC1500010909.hg.1	STARD5	Multiple_Complex	StAR-related lipid transfer domain containing 5	0.0068	2.48
TC0800008009.hg.1		NonCoding		0.0068	-3.07
TC0200014478.hg.1	AC016706.1	Precursor_microRNA		0.0069	-3.38
TC1000011338.hg.1	CTSLP1	Multiple_Complex	cathepsin L pseudogene 1 [Source:HGNC Symbol;Acc:HGNC:2539]	0.0069	-2.83
TC0100016557.hg.1		NonCoding		0.0069	-2.39
TC1000006642.hg.1		NonCoding		0.0069	-2.93
TC1500008457.hg.1		NonCoding		0.0070	-2.36
TC0X00010346.hg.1	TRMT2B	Multiple_Complex	tRNA methyltransferase 2 homolog B	0.0070	2.28
TC2000007815.hg.1	RP11-380D15.2	Multiple_Complex		0.0070	-2.97
TC1000007403.hg.1	RET	Multiple_Complex	ret proto-oncogene	0.0070	2.22
TC2000007852.hg.1	RP4-813D12.3; shatu	NonCoding	novel transcript; Transcript Identified by AceView	0.0071	-2.08
TC0300007868.hg.1		NonCoding		0.0071	-3.25
TC0600012143.hg.1		NonCoding		0.0071	-2.34
TC0600010019.hg.1		NonCoding		0.0071	-3.83
TC1100010010.hg.1	blacher	Unassigned	Transcript Identified by AceView	0.0071	-3.57
TC1900010253.hg.1	CTC-459F4.5	NonCoding	novel transcript	0.0072	-3.6
TC1700007395.hg.1	jyslar	Unassigned	Transcript Identified by AceView	0.0072	-2.41
TC1100008981.hg.1	Y_RNA	NonCoding	Y RNA [Source:RFAM;Acc:RF00019]	0.0072	3.17
TC0100007763.hg.1	Y_RNA	NonCoding	Y RNA [Source:RFAM;Acc:RF00019]	0.0073	3.89
TC0400008994.hg.1	PRSS48	Coding	protease, serine, 48	0.0073	-2.62
TC0400010156.hg.1	LOC101929123; RP11-576E20.1	NonCoding	uncharacterized LOC101929123; novel transcript	0.0073	-2.39
TC0400010818.hg.1	AC095061.1	Precursor_microRNA		0.0073	-2.2
TC0600012605.hg.1		NonCoding		0.0073	-2.76
TC0X00006532.hg.1		NonCoding		0.0073	-2.32
TC1100008788.hg.1	SCARNA9	Multiple_Complex	small Cajal body-specific RNA 9	0.0073	-2.24
TC1200009727.hg.1	dygeyby	Coding	Transcript Identified by AceView	0.0073	-2.59
TC1800008754.hg.1	LINC01415; TCONS_00026208; RP11-397A16.2	NonCoding	long intergenic non-protein coding RNA 1415 [Source:HGNC Symbol;Acc:HGNC:50709]; Salzman2013 ANNOTATED, ncRNA, OVERLAPTX, OVEXON best transcript TCONS_00026208; novel transcript	0.0073	-2.25
TC1900011847.hg.1	LRG1	Multiple_Complex	leucine-rich alpha-2-glycoprotein 1	0.0073	3.48
TC1700006751.hg.1	POLR2A	Multiple_Complex	polymerase (RNA) II (DNA directed) polypeptide A, 220kDa	0.0073	2.83
TC1800006558.hg.1	L3MBTL4-AS1	NonCoding	L3MBTL4 antisense RNA 1	0.0073	-2.59
TC1300007233.hg.1	koychy	Coding	Transcript Identified by AceView	0.0073	-3.06
TCUn_GL000218v100006433.hg.1	LOC389834; AL354822.1	Multiple_Complex	ankyrin repeat domain 57 pseudogene	0.0074	2.14
TC1200010961.hg.1	NDUFA4L2	Multiple_Complex	NADH dehydrogenase (ubiquinone) 1 alpha subcomplex, 4-like 2	0.0074	2.32
TC1900006565.hg.1	CSNK1G2	Multiple_Complex	casein kinase 1, gamma 2	0.0074	2.32
TC0800010264.hg.1	ploywerby	Unassigned	Transcript Identified by AceView	0.0074	3.56
TC1000012243.hg.1		NonCoding		0.0074	-4.89
TC1100011179.hg.1		NonCoding		0.0074	-2.22
TC1400007248.hg.1	RP11-813I20.2; kawzer	NonCoding	Transcript Identified by AceView; novel transcript	0.0074	-2.41
TC2100008257.hg.1	slorver; sloyver	Multiple_Complex	Transcript Identified by AceView	0.0074	-2.59
TC0300009548.hg.1	blawkoybu	Coding	Transcript Identified by AceView	0.0074	-3.36
TC1400009206.hg.1		NonCoding		0.0074	-2.64
TC0200008771.hg.1		NonCoding		0.0074	-2.32
TC0400007639.hg.1	RP11-622J8.1; spugaw	NonCoding	novel transcript; Transcript Identified by AceView	0.0075	-3.52
TC0400010148.hg.1	kysmeeby	Coding	Transcript Identified by AceView	0.0075	-3.65
TC0500010451.hg.1		NonCoding		0.0075	-2.18
TC0600009916.hg.1	skeyverby	Coding	Transcript Identified by AceView	0.0075	-2.32
TC1100007456.hg.1	MIR3160-2	Multiple_Complex	microRNA 3160-2	0.0075	-2.33
TC2100008112.hg.1		NonCoding		0.0075	-2.6
TC0100012850.hg.1	sparnarbu	Coding	Transcript Identified by AceView	0.0075	-3.3
TC0600007735.hg.1		NonCoding		0.0075	-3.64
TC0700010465.hg.1	leycheeby	Coding	Transcript Identified by AceView	0.0075	-2.9
TC1100009396.hg.1	MIR7641-2; RNA5SP352; AP001524.1	Multiple_Complex	Homo sapiens microRNA 7641-2 (MIR7641-2), microRNA.; 5S ribosomal pseudogene 352 [Source:HGNC Symbol;Acc:HGNC:43252]	0.0075	3.42
TC1400007729.hg.1		NonCoding		0.0075	-2.36
TC1400008752.hg.1	CIDEB	Multiple_Complex	cell death-inducing DFFA-like effector b	0.0075	2.75
TC1400009412.hg.1	RP11-973N13.5	Multiple_Complex		0.0075	2.24
TC1900008339.hg.1		NonCoding		0.0075	-2.94
TC2000008740.hg.1	swarsor	Coding	Transcript Identified by AceView	0.0075	-2.51
TC2200007283.hg.1	AL022314.1	Precursor_microRNA		0.0075	-8.01
TC0200008063.hg.1	DGUOK	Multiple_Complex	deoxyguanosine kinase	0.0076	2.16
TC1900011006.hg.1	SNAR-E	Multiple_Complex	small ILF3/NF90-associated RNA E	0.0076	-2.37
TC0100007742.hg.1		NonCoding		0.0076	-2.52
TC0100015831.hg.1	FLG2	Coding	filaggrin family member 2	0.0076	-2.3
TC0300010876.hg.1	RP4-672N11.1	NonCoding	novel transcript	0.0076	-3.4
TC0X00009819.hg.1		NonCoding		0.0076	-2.6
TC1000012318.hg.1		NonCoding		0.0076	-2.62
TC1600008497.hg.1		NonCoding		0.0076	-2.87
TC0300012971.hg.1	SCARNA7	Small_RNA	small Cajal body-specific RNA 7	0.0076	-2.53
TC1600009142.hg.1		NonCoding		0.0076	-2.57
TC1600009260.hg.1	EEF2KMT	Multiple_Complex	eukaryotic elongation factor 2 lysine methyltransferase	0.0076	2.61
TC1600009326.hg.1	USP7	Multiple_Complex	ubiquitin specific peptidase 7 (herpes virus-associated)	0.0076	4.03
TC0100010317.hg.1		NonCoding		0.0076	-2.51
TC0500007036.hg.1	HPRT1P2	Multiple_Complex	hypoxanthine phosphoribosyltransferase 1 pseudogene 2 [Source:HGNC Symbol;Acc:HGNC:5160]	0.0076	-2.58
TC1600010851.hg.1		NonCoding		0.0077	-3.18
TC1900006445.hg.1	swybley	Multiple_Complex	Transcript Identified by AceView	0.0078	-2.19
TC1900008320.hg.1		NonCoding		0.0078	-2.17
TC1700010391.hg.1		NonCoding		0.0078	-2.99
TC0X00007618.hg.1	Xist_exon1	NonCoding	X-chromosome inactivation gene exon 1 [Source:RFAM;Acc:RF01880]	0.0079	-2.82
TC0400009986.hg.1	fleeglu	Coding	Transcript Identified by AceView	0.0079	-2.87
TC0400009987.hg.1	kleestoyby	Coding	Transcript Identified by AceView	0.0079	-2.87
TC1000010356.hg.1	chyklubu	Coding	Transcript Identified by AceView	0.0079	-3
TC0700010554.hg.1		NonCoding		0.0079	-2.3
TC1400006459.hg.1	CTD-2314B22.1	NonCoding	novel transcript	0.0079	-2.83
TC0400007239.hg.1	tiki	Coding	Transcript Identified by AceView	0.0079	-2.55
TC1600007312.hg.1	IL4R	Multiple_Complex	interleukin 4 receptor	0.0079	3.02
TC1700011155.hg.1	AC091154.1	Precursor_microRNA		0.0079	-5.02
TC1900008474.hg.1		NonCoding		0.0079	-3.11
TC1300009258.hg.1	mupa	Coding	Transcript Identified by AceView	0.0079	2.12
TC1200011911.hg.1	PPTC7	Multiple_Complex	PTC7 protein phosphatase homolog	0.0079	3.01
TC1100010572.hg.1		NonCoding		0.0079	-2.95
TC1200009237.hg.1	RP11-282O18.7	NonCoding	novel transcript, antisense to CDK2AP1	0.0079	-2.77
TC1900008833.hg.1	CNOT3	Multiple_Complex	CCR4-NOT transcription complex subunit 3	0.0079	4.42
TC0100008587.hg.1		NonCoding		0.0080	-2.21
TC0300007963.hg.1		NonCoding		0.0080	-4.26
TC0600010523.hg.1		NonCoding		0.0080	-3.5
TC0700007945.hg.1	MIR4650-2; MIR4650-1	Precursor_microRNA	microRNA 4650-2; microRNA 4650-1	0.0080	-2.59
TC0900008153.hg.1	plosawby	Coding	Transcript Identified by AceView	0.0080	-3.07
TC1100011870.hg.1	RP11-648O15.1	Multiple_Complex		0.0080	-2.7
TC1200012376.hg.1		NonCoding		0.0080	-3.03
TC1700012312.hg.1	LOC105371919; RP11-353N14.2	NonCoding	uncharacterized LOC105371919; novel transcript	0.0080	-2.75
TSUnmapped00000359.hg.1	SLC2A6	Coding	solute carrier family 2 (facilitated glucose transporter), member 6 [Source:HGNC Symbol;Acc:HGNC:11011]	0.0080	2.35
TC0300011666.hg.1		NonCoding		0.0080	-3.45
TC0600006665.hg.1		NonCoding		0.0080	-3.03
TC0800012100.hg.1		NonCoding		0.0080	-3.38
TC1200008372.hg.1		NonCoding		0.0080	-2.66
TC1700010298.hg.1	CRLF3	NonCoding	Memczak2013 ALT_ACCEPTOR, ALT_DONOR, coding, INTERNAL, intronic best transcript NM_015986	0.0080	-2.84
TC2000007650.hg.1		NonCoding		0.0080	-2.1
TC0700010011.hg.1		NonCoding		0.0080	-2.04
TC1200011804.hg.1		NonCoding		0.0080	-2.49
TC0700007050.hg.1	munuya	Unassigned	Transcript Identified by AceView	0.0080	3.22
TC0900007325.hg.1	RP11-160N1.9	NonCoding	novel transcript	0.0080	-2.44
TC1100007347.hg.1	RP11-124G5.1	Multiple_Complex		0.0080	-3.36
TC0800008827.hg.1	RP11-103H7.3	NonCoding	novel transcript	0.0080	-2.03
TC1800006554.hg.1		NonCoding		0.0081	-2.8
TC0100017777.hg.1	RP11-488L4.1	NonCoding		0.0081	-2.82
TC0500010714.hg.1		NonCoding		0.0081	-2.34
TC1600008650.hg.1	chura	NonCoding	Transcript Identified by AceView	0.0081	-2.3
TC1700009540.hg.1	SPAG7	Multiple_Complex	sperm associated antigen 7	0.0081	2.35
TC0400009620.hg.1		NonCoding		0.0082	2.33
TC1800008939.hg.1		NonCoding		0.0082	-2.11
TC0200010526.hg.1		NonCoding		0.0082	-4.56
TC0700011123.hg.1		NonCoding		0.0082	-2.71
TC1200008763.hg.1		NonCoding		0.0082	-2.99
TC1500009437.hg.1	doypee; RP11-313P18.1	Multiple_Complex	Transcript Identified by AceView; novel transcript, antisense to SCG3	0.0082	-2.55
TSUnmapped00000507.hg.1	REXO4	Coding	REX4 homolog, 3'-5' exonuclease [Source:HGNC Symbol;Acc:HGNC:12820]	0.0082	-2.55
TC1900007676.hg.1		NonCoding		0.0082	-2.96
TC1300007117.hg.1		NonCoding		0.0082	-4.53
TC0200009926.hg.1		NonCoding		0.0082	-2.72
TC1000010541.hg.1		NonCoding		0.0083	-3.15
TC0700006825.hg.1		NonCoding		0.0083	-2.73
TC1600009178.hg.1		NonCoding		0.0084	-3.88
TC0800007567.hg.1	LOC101929268; RP11-770E5.1	NonCoding	uncharacterized LOC101929268; novel transcript	0.0084	-4
TC1400008415.hg.1	ZFYVE21	Multiple_Complex	zinc finger, FYVE domain containing 21	0.0085	3.29
TC1600007484.hg.1	PRR14	Multiple_Complex	proline rich 14	0.0085	2.81
TC0100013724.hg.1	CSF3R	Multiple_Complex	colony stimulating factor 3 receptor	0.0086	4.46
TC0200008741.hg.1		NonCoding		0.0086	-3.11
TC0200010314.hg.1	RP11-764E7.1	NonCoding	novel transcript	0.0086	-2.46
TC0200010786.hg.1	AC097483.1	Precursor_microRNA		0.0086	-2.37
TC0300007532.hg.1	AC092057.1	Precursor_microRNA		0.0086	-2.37
TC0300011044.hg.1	DALRD3	Multiple_Complex	DALR anticodon binding domain containing 3	0.0086	2.19
TC0500008473.hg.1	AC022101.1	Precursor_microRNA		0.0086	-2.37
TC0500009410.hg.1	AC008514.1	Precursor_microRNA		0.0086	-2.37
TC0600007459.hg.1	OR12D2	Multiple_Complex	olfactory receptor, family 12, subfamily D, member 2 (gene/pseudogene)	0.0086	-2.38
TC0X00008067.hg.1		NonCoding		0.0086	-2.91
TC1100009537.hg.1	AP004371.1	Precursor_microRNA		0.0086	-2.37
TC1100010553.hg.1		NonCoding		0.0086	-3.81
TC1900008447.hg.1	SNAR-C2; SNAR-C5; SNAR-C1	Multiple_Complex	Homo sapiens small ILF3/NF90-associated RNA C2 (SNAR-C2), small nuclear RNA.; Homo sapiens small ILF3/NF90-associated RNA C5 (SNAR-C5), small nuclear RNA.; Homo sapiens small ILF3/NF90-associated RNA C1 (SNAR-C1), small nuclear RNA.	0.0086	-2.25
TC1900008450.hg.1	SNAR-C5	Multiple_Complex	small ILF3/NF90-associated RNA C5	0.0086	-2.25
TC1900008455.hg.1	SNAR-C2; SNAR-C1	Multiple_Complex	small ILF3/NF90-associated RNA C2; small ILF3/NF90-associated RNA C1	0.0086	-2.25
TC1300009735.hg.1	voderby	Unassigned	Transcript Identified by AceView	0.0086	-2.34
TC0900010185.hg.1	LOC100129770	NonCoding	Transcript Identified by AceView, Entrez Gene ID(s) 100129770	0.0086	2.28
TC2000008402.hg.1	RN7SKP111	NonCoding	RNA, 7SK small nuclear pseudogene 111 [Source:HGNC Symbol;Acc:HGNC:45835]	0.0086	6.24
TC0600007120.hg.1	vorflorby	NonCoding	Transcript Identified by AceView	0.0086	-2.28
TC0200006641.hg.1		NonCoding		0.0087	-2.85
TC0800012335.hg.1		NonCoding		0.0087	-2.68
TC1500009315.hg.1	AC087433.1	Precursor_microRNA		0.0087	-2.15
TC0900011876.hg.1		NonCoding		0.0087	-2.37
TC0800011894.hg.1	SNORA40	Small_RNA	Small nucleolar RNA SNORA40 [Source:RFAM;Acc:RF00561]	0.0088	-3.66
TC1200007185.hg.1	OVCH1-AS1	NonCoding	OVCH1 antisense RNA 1	0.0088	2.53
TC0100018087.hg.1	RP11-107G24.3	Multiple_Complex		0.0088	-2.86
TC0400008839.hg.1		NonCoding		0.0088	-2.91
TC0500010179.hg.1	U8	Small_RNA	U8 small nucleolar RNA [Source:RFAM;Acc:RF00096]	0.0088	-3.08
TC0900008555.hg.1	sporshee	Unassigned	Transcript Identified by AceView	0.0088	-2.83
TC1000007471.hg.1	ALOX5	Multiple_Complex	arachidonate 5-lipoxygenase	0.0088	4.45
TC1900009444.hg.1	CTD-3128G10.7	NonCoding	novel transcript, sense intronic C3	0.0088	2.63
TC0400007335.hg.1	darsmoby	Coding	Transcript Identified by AceView	0.0088	-2.47
TC0400011158.hg.1		NonCoding		0.0088	-2.78
TC0500011595.hg.1	RNA5SP188	Ribosomal	5S ribosomal pseudogene 188 [Source:HGNC Symbol;Acc:HGNC:43088]	0.0088	-2.32
TC0500012258.hg.1	AC005609.20	NonCoding	novel transcript, antisense to PCDHA10	0.0088	-5.03
TC0900011421.hg.1	AL365274.1	Precursor_microRNA		0.0088	-2.78
TC1800008925.hg.1	AC027506.1	Precursor_microRNA		0.0088	-2.78
TC0100018024.hg.1		NonCoding		0.0088	-3.08
TC0700007958.hg.1	Y_RNA	NonCoding	Y RNA [Source:RFAM;Acc:RF00019]	0.0088	2.84
TC0700007960.hg.1	Y_RNA	NonCoding	Y RNA [Source:RFAM;Acc:RF00019]	0.0088	2.84
TC0700007962.hg.1	Y_RNA	NonCoding	Y RNA [Source:RFAM;Acc:RF00019]	0.0088	2.84
TC0700008015.hg.1	Y_RNA	NonCoding	Y RNA [Source:RFAM;Acc:RF00019]	0.0088	2.84
TC1900007026.hg.1	SWSAP1	Coding	SWIM-type zinc finger 7 associated protein 1	0.0088	3.03
TC0600010740.hg.1	RP3-512B11.3	NonCoding	novel transcript, antisense to DSP	0.0089	-2.03
TC0100012026.hg.1	U8	Small_RNA	U8 small nucleolar RNA [Source:RFAM;Acc:RF00096]	0.0089	-4.23
TC0100018252.hg.1		NonCoding		0.0089	-3.4
TC0500010335.hg.1		NonCoding		0.0089	2.46
TC0600007803.hg.1		NonCoding		0.0089	-2.2
TC0700007949.hg.1	POM121	Multiple_Complex	POM121 transmembrane nucleoporin	0.0089	3.8
TC1700010764.hg.1		NonCoding		0.0089	-2.89
TC1800008708.hg.1	RNU1-46P	Small_RNA	RNA, U1 small nuclear 46, pseudogene [Source:HGNC Symbol;Acc:HGNC:48388]	0.0089	-3.55
TC1900007268.hg.1	AP1M1	NonCoding	Memczak2013 ALT_ACCEPTOR, ALT_DONOR, coding, INTERNAL, intronic best transcript NM_032493	0.0089	-2.32
TC1900007367.hg.1	LOC102725254; AC068499.10; klersoy	NonCoding	uncharacterized LOC102725254; Transcript Identified by AceView; novel transcript, antisense to PDE4C	0.0089	-2.31
TC1900010371.hg.1	RN7SKP22	NonCoding	RNA, 7SK small nuclear pseudogene 22 [Source:HGNC Symbol;Acc:HGNC:45746]	0.0089	4.89
TC2200008055.hg.1	PI4KA	Multiple_Complex	phosphatidylinositol 4-kinase, catalytic, alpha	0.0089	2.81
TC1000010607.hg.1		NonCoding		0.0089	-4.16
TC1500010489.hg.1		NonCoding		0.0090	-2.32
TC1700008042.hg.1		NonCoding		0.0090	-3.54
TC1700008288.hg.1		NonCoding		0.0090	-3.5
TC0400011030.hg.1	porko	Coding	Transcript Identified by AceView	0.0090	-3.85
TC1300009810.hg.1	ANKRD10	Multiple_Complex	ankyrin repeat domain 10	0.0090	2.67
TC0100008034.hg.1	ZNF691	Multiple_Complex	zinc finger protein 691	0.0090	2.8
TC0100008636.hg.1	derbo	Unassigned	Transcript Identified by AceView	0.0090	-3.05
TC0100015840.hg.1	LCE1C	Coding	late cornified envelope 1C	0.0090	2.73
TC0200007879.hg.1		NonCoding		0.0090	-2.37
TC0200013222.hg.1	MTND6P7	Multiple_Complex	mitochondrially encoded NADH:ubiquinone oxidoreductase core subunit 6 pseudogene 7 [Source:HGNC Symbol;Acc:HGNC:39470]	0.0090	-2.41
TC0900011980.hg.1	SEC16A	Multiple_Complex	SEC16 homolog A, endoplasmic reticulum export factor	0.0090	3.15
TC1000010446.hg.1	ZNF239	Multiple_Complex	zinc finger protein 239	0.0090	2.76
TC1600007533.hg.1		NonCoding		0.0090	-2.76
TC1600009199.hg.1	SLX4	Multiple_Complex	SLX4 structure-specific endonuclease subunit	0.0090	2.15
TC1700012260.hg.1	COASY	Multiple_Complex	CoA synthase	0.0090	3.75
TC1900006525.hg.1	C19orf24	Multiple_Complex	chromosome 19 open reading frame 24	0.0090	2.7
TC2000009643.hg.1		NonCoding		0.0090	-2.97
TC0600011968.hg.1	RP11-550C4.6; globloy	NonCoding	Transcript Identified by AceView; putative novel transcript	0.0090	-2.24
TC1100008907.hg.1		NonCoding		0.0090	-2.21
TC1200011040.hg.1	RP11-769N19.2; sperney	NonCoding	novel transcript, sense intronic to FAM19A2; Transcript Identified by AceView	0.0090	-2.42
TC0100008548.hg.1	RPS15AP7	Multiple_Complex	ribosomal protein S15a pseudogene 7 [Source:HGNC Symbol;Acc:HGNC:35648]	0.0090	-2.17
TC0500011074.hg.1	LOC102724392; RP11-136K7.2	NonCoding	uncharacterized LOC102724392; novel transcript	0.0090	-2.51
TC0700011982.hg.1	GATS	Multiple_Complex	GATS, stromal antigen 3 opposite strand	0.0090	2.46
TC1100012182.hg.1	wasimi	Unassigned	Transcript Identified by AceView	0.0090	-3.69
TC1600008936.hg.1	RGS11	Multiple_Complex	regulator of G-protein signaling 11	0.0090	-2.46
TC1800007783.hg.1		NonCoding		0.0090	-2.35
TC1900008620.hg.1		NonCoding		0.0090	-2.09
TC0300006654.hg.1		NonCoding		0.0090	-2.67
TC0Y00006783.hg.1	AC009947.2	Multiple_Complex		0.0090	-2.49
TC2100007179.hg.1		NonCoding		0.0090	-2.21
TC0600010251.hg.1		NonCoding		0.0090	-2.85
TC0100016058.hg.1		NonCoding		0.0090	-2.59
TC0600014046.hg.1		NonCoding		0.0090	2.58
TC0700008798.hg.1		NonCoding		0.0090	-2.33
TC0900009196.hg.1		NonCoding		0.0090	-2.28
TC0X00010756.hg.1	AL359973.1	Precursor_microRNA		0.0090	-11.77
TC1200008834.hg.1		NonCoding		0.0090	-2.45
TC1200008946.hg.1	jawbleebu	Unassigned	Transcript Identified by AceView	0.0090	2.96
TC1400007969.hg.1		NonCoding		0.0090	-3.81
TC1500007848.hg.1	UBL7-AS1	NonCoding	UBL7 antisense RNA 1 (head to head)	0.0090	2.43
TC0600007663.hg.1	LOC102725019; XXbac-BPG254F23.7	NonCoding	uncharacterized LOC102725019; novel transcript	0.0091	-2.09
TC1000008609.hg.1		NonCoding		0.0091	-2.07
TC1300008482.hg.1		NonCoding		0.0091	-2.76
TC1300009468.hg.1		NonCoding		0.0091	-2.64
TC2200007881.hg.1	IGKV1OR22-5	Multiple_Complex	immunoglobulin kappa variable 1/OR22-5 (pseudogene)	0.0091	-2.63
TC0100009426.hg.1		NonCoding		0.0091	-3.12
TC1000008016.hg.1	RP11-344N10.4	Multiple_Complex		0.0091	-2.38
TC0600008811.hg.1		NonCoding		0.0091	-3.24
TC1900008454.hg.1	SNAR-C3	Multiple_Complex	small ILF3/NF90-associated RNA C3	0.0091	-2.58
TC0200008066.hg.1	blakawbu	Coding	Transcript Identified by AceView	0.0091	3.07
TC1000010977.hg.1	ririmu	Coding	Transcript Identified by AceView	0.0091	-2.63
TC1800008344.hg.1		NonCoding		0.0091	-3.6
TC0200012990.hg.1	woklar	Unassigned	Transcript Identified by AceView	0.0092	2.28
TC0X00009336.hg.1		NonCoding		0.0092	-3.3
TC1400008320.hg.1		NonCoding		0.0092	-2.44
TC1600006786.hg.1		Coding		0.0092	-2.85
TC1600007362.hg.1	ATXN2L	Multiple_Complex	ataxin 2-like	0.0092	2.64
TC0200013775.hg.1		NonCoding		0.0092	-2.47
TC2000009825.hg.1	rosira	Coding	Transcript Identified by AceView	0.0092	-3.41
TC0100008083.hg.1	saboy	Coding	Transcript Identified by AceView	0.0092	-2.01
TC0500008968.hg.1		NonCoding		0.0092	-2.59
TC0X00007557.hg.1	MED12	Multiple_Complex	mediator complex subunit 12	0.0092	2.44
TC1000012472.hg.1	FAM25A	Coding	family with sequence similarity 25, member A	0.0092	-2.06
TC1200012859.hg.1	RHOF	Multiple_Complex	ras homolog family member F (in filopodia)	0.0092	2.7
TC1800006979.hg.1		NonCoding		0.0092	-2.1
TC0600006862.hg.1	RP11-69L16.4	NonCoding	novel transcript	0.0093	3.6
TC0X00008078.hg.1	MID2	Multiple_Complex	midline 2	0.0093	2.55
TC1000010130.hg.1		NonCoding		0.0093	-2.19
TC0100015003.hg.1	RP11-57H12.5	NonCoding	novel transcript, antisense to RWDD3	0.0093	-2.9
TC1700007000.hg.1	floysla	Unassigned	Transcript Identified by AceView	0.0093	-3.24
TC2000006579.hg.1		NonCoding		0.0093	-3.31
TC2000008116.hg.1	AL360078.1	Precursor_microRNA		0.0093	-3.05
TC1600006671.hg.1		NonCoding		0.0093	-3.57
TSUnmapped00000842.hg.1		NonCoding		0.0093	-3.57
TC0200010935.hg.1		NonCoding		0.0093	-2.29
TC1100010990.hg.1	MRPL16	Multiple_Complex	mitochondrial ribosomal protein L16	0.0093	2.91
TC1800007856.hg.1		NonCoding		0.0093	-2.93
TC1600011472.hg.1	NMRAL1	Multiple_Complex	NmrA-like family domain containing 1	0.0093	2.12
TC0600011419.hg.1	MIR6891	Precursor_microRNA	microRNA 6891	0.0093	-2.08
TC0300007481.hg.1	blerfoybo	Multiple_Complex	Transcript Identified by AceView	0.0094	-3.18
TC0400009504.hg.1	glersparby	Unassigned	Transcript Identified by AceView	0.0094	2.57
TC0900008843.hg.1		NonCoding		0.0094	-3.28
TC1700009315.hg.1		NonCoding		0.0094	-2.92
TC1700012076.hg.1	ARHGDIA	Multiple_Complex	Rho GDP dissociation inhibitor (GDI) alpha	0.0094	2.95
TC0800009136.hg.1	MIR4472-1	Precursor_microRNA	microRNA 4472-1	0.0095	-3.17
TC1000007732.hg.1		NonCoding		0.0095	-3.51
TC1400006855.hg.1		NonCoding		0.0096	-3.02
TC1600006546.hg.1	perspee	Multiple_Complex	Transcript Identified by AceView	0.0096	-2.75
TC1700012152.hg.1		NonCoding		0.0096	2.45
TC0800009017.hg.1		NonCoding		0.0096	-2.21
TC0100010044.hg.1	CHTOP	Multiple_Complex	chromatin target of PRMT1	0.0096	2.86
TC0400006578.hg.1	SH3BP2	Multiple_Complex	SH3-domain binding protein 2	0.0096	2.96
TC0400008519.hg.1		NonCoding		0.0096	-2.64
TC0700010532.hg.1		NonCoding		0.0096	-3.16
TC0900010010.hg.1	stasaby	Unassigned	Transcript Identified by AceView	0.0096	-2.57
TC1100011826.hg.1	RP11-882I15.1	Multiple_Complex		0.0096	-2.4
TC2100006469.hg.1	RNA5-8S5	Ribosomal	RNA, 5.8S ribosomal 5	0.0096	2.47
TC2100006476.hg.1	RNA5-8S5	Ribosomal	RNA, 5.8S ribosomal 5	0.0096	2.47
TC2100006485.hg.1	RNA5-8S5	Ribosomal	RNA, 5.8S ribosomal 5	0.0096	2.47
TC22_KI270733v1_random00006442.hg.1	RNA5-8S5	Ribosomal	RNA, 5.8S ribosomal 5	0.0096	2.47
TC2200006874.hg.1	DDTL; DDT	Coding	D-dopachrome tautomerase-like; D-dopachrome tautomerase	0.0096	2.39
TC0X00010509.hg.1	GNG5P2	Pseudogene	guanine nucleotide binding protein (G protein), gamma 5 pseudogene 2	0.0096	2.29
TC1900009414.hg.1	waflee	Unassigned	Transcript Identified by AceView	0.0096	3.3
TC0300013592.hg.1	LOC100505920; RP11-513G11.4; meeswerby	NonCoding	uncharacterized LOC100505920; Transcript Identified by AceView; novel transcript	0.0096	-2.43
TC0500008967.hg.1	RP11-278J6.4	Unassigned	TEC	0.0096	2.36
TC0100018381.hg.1	RP11-206L10.3; TCONS_00002275	NonCoding	Jeck2013 ALT_DONOR, downstream_end, ncRNA, OVEXON best transcript TCONS_00002275; novel transcript	0.0096	2.15
TC0X00009426.hg.1	juvo	Multiple_Complex	Transcript Identified by AceView	0.0096	-2.81
TC0200016061.hg.1	AC068134.6	NonCoding	putative novel transcript	0.0096	-3.02
TC0900010535.hg.1	AL354682.1	Precursor_microRNA		0.0096	-2.39
TC1500006712.hg.1	Y_RNA	NonCoding	Y RNA [Source:RFAM;Acc:RF00019]	0.0096	-2.84
TC1600007813.hg.1		NonCoding		0.0096	-2.9
TC1900008782.hg.1	MIR520B	Precursor_microRNA	microRNA 520b	0.0096	-2.91
TSUnmapped00000780.hg.1	AC254952.2	NonCoding		0.0096	-2.84
TC0200012838.hg.1	Y_RNA	NonCoding	Y RNA [Source:RFAM;Acc:RF00019]	0.0097	2.83
TC1300007301.hg.1		NonCoding		0.0097	-2.86
TC0600009569.hg.1	Y_RNA	NonCoding	Y RNA [Source:RFAM;Acc:RF00019]	0.0097	3.84
TC0200007959.hg.1		NonCoding		0.0098	-2.96
TC0600013021.hg.1		NonCoding		0.0098	-2.78
TC1700006833.hg.1		NonCoding		0.0098	-2.17
TC0100016668.hg.1		NonCoding		0.0098	-2.54
TC0200009368.hg.1		NonCoding		0.0098	-3.09
TC0200012174.hg.1		NonCoding		0.0098	-2.67
TC0400007651.hg.1		NonCoding		0.0098	-3.05
TC0600010707.hg.1	NRN1	Multiple_Complex	neuritin 1	0.0098	2.42
TC1100007828.hg.1	RP11-810P12.7	Unassigned	TEC	0.0098	-2.02
TC1600008714.hg.1		NonCoding		0.0098	2.43
TC0100009018.hg.1	fawnoybu	NonCoding	Transcript Identified by AceView	0.0098	-2.05
TC0100018309.hg.1	FCGR2C	Multiple_Complex	Fc fragment of IgG, low affinity IIc, receptor for (CD32) (gene/pseudogene)	0.0098	2.55
TC0100010311.hg.1		NonCoding		0.0098	-2.31
TC0900006914.hg.1		NonCoding		0.0098	-2.51
TC1300008277.hg.1	FAS-AS1	NonCoding	FAS antisense RNA 1 conserved region [Source:RFAM;Acc:RF02116]	0.0098	-2.75
TC0800011001.hg.1	kabeyby	Coding	Transcript Identified by AceView	0.0098	3.16
TC1100007950.hg.1		NonCoding		0.0098	-2.6
TSUnmapped00000614.hg.1	ZNF660	NonCoding	zinc finger protein 660	0.0098	2.62
TC0300012555.hg.1		NonCoding		0.0098	-2.67
TC1400006622.hg.1	TRAJ59	Coding	T cell receptor alpha joining 59 (non-functional)	0.0098	-5.29
TC0100014417.hg.1		NonCoding		0.0099	-2.23
TC0100013998.hg.1	HECTD3	Multiple_Complex	HECT domain containing E3 ubiquitin protein ligase 3	0.0099	3.78
TC0700007277.hg.1	LINC00265	NonCoding	long intergenic non-protein coding RNA 265	0.0099	2.63
TC0500009884.hg.1	CTD-2194D22.5	Unassigned	tec	0.0099	-2.35
TC1700010135.hg.1	PDLIM1P3	Pseudogene	PDZ and LIM domain 1 pseudogene 3 [Source:HGNC Symbol;Acc:HGNC:48946]	0.0099	-2.21
TC0100014139.hg.1	karpawbu	Coding	Transcript Identified by AceView	0.0099	-2.43
TC0X00008407.hg.1	FAM45B	Multiple_Complex	family with sequence similarity 45, member A pseudogene	0.0100	-2.35
TC0400009994.hg.1	bleydabo	Coding	Transcript Identified by AceView	0.0100	-3.44
TSUnmapped00000313.hg.1	CCDC84	NonCoding	coiled-coil domain containing 84	0.0100	2.15
TC1700009582.hg.1	BTF3P14	Unassigned	Transcript Identified by AceView, Entrez Gene ID(s) 100132641	0.0100	-2.34
TC1400006433.hg.1		NonCoding		0.0100	6.13
TC0100015535.hg.1	koyplar	Coding	Transcript Identified by AceView	0.0100	2.45
TC0400011965.hg.1		NonCoding		0.0100	-2.85
TC1200007716.hg.1	veyjoyby	Coding	Transcript Identified by AceView	0.0101	2.77
TC0100012899.hg.1	RNU5E-4P	Multiple_Complex	RNA, U5E small nuclear 4, pseudogene [Source:HGNC Symbol;Acc:HGNC:42513]	0.0101	-3.17
TC1600007612.hg.1	RP11-19N8.3	Multiple_Complex		0.0102	2.17
TC0200012332.hg.1		NonCoding		0.0102	-2.9
TC0M00006436.hg.1	MT-TD	Multiple_Complex	mitochondrially encoded tRNA aspartic acid [Source:HGNC Symbol;Acc:HGNC:7478]	0.0102	2.58
TC0X00007549.hg.1		NonCoding		0.0102	-2.14
TC1400007741.hg.1		NonCoding		0.0102	-2.14
TC1000006789.hg.1		NonCoding		0.0102	-2.44
TC0800008255.hg.1	RP11-267M23.3	NonCoding	novel transcript	0.0102	-2.57
TC0200012640.hg.1	C2orf63	Unassigned	Transcript Identified by AceView, Entrez Gene ID(s) 130162	0.0102	-2.71
TC0900007376.hg.1	smawtoybu	Coding	Transcript Identified by AceView	0.0102	-2.91
TC1800008044.hg.1	RNA5SP449	Ribosomal	5S ribosomal pseudogene 449 [Source:HGNC Symbol;Acc:HGNC:43349]	0.0102	-2.44
TC0600011688.hg.1		NonCoding		0.0102	-2.77
TC1100011575.hg.1	jeeglawbu	Unassigned	Transcript Identified by AceView	0.0102	3.12
TC0300012224.hg.1	floberbu	Unassigned	Transcript Identified by AceView	0.0103	-3.98
TC0400009898.hg.1	snugaw	Coding	Transcript Identified by AceView	0.0103	-4.11
TC1200011783.hg.1		NonCoding		0.0103	-3.33
TC0200010836.hg.1	ZFAND2B	Multiple_Complex	zinc finger, AN1-type domain 2B	0.0103	3.49
TC0300011526.hg.1	leerawbu	Coding	Transcript Identified by AceView	0.0103	-3.05
TC0400006456.hg.1		NonCoding		0.0103	-3.61
TC0500010062.hg.1		NonCoding		0.0103	-2.64
TC0800007430.hg.1	skerwerby	Multiple_Complex	Transcript Identified by AceView	0.0103	-2.58
TC0800010220.hg.1		NonCoding		0.0103	-3.27
TC1100012329.hg.1		NonCoding		0.0103	-3.02
TC1500007441.hg.1		NonCoding		0.0103	-3.29
TC1800008664.hg.1	RP11-110H1.4	NonCoding	novel transcript, sense intronic to C18orf32	0.0103	2.93
TC0400010931.hg.1	RP11-704M14.2	Multiple_Complex		0.0103	-2.75
TC0400006689.hg.1	MAN2B2	Multiple_Complex	mannosidase, alpha, class 2B, member 2	0.0103	2.66
TC0200016137.hg.1		NonCoding		0.0103	-2.68
TC0800012133.hg.1		NonCoding		0.0103	-2.26
TC1900009168.hg.1		NonCoding		0.0103	-2.38
TC0200008992.hg.1		NonCoding		0.0104	-3.52
TC1100011272.hg.1		NonCoding		0.0104	-2.56
TC0300009676.hg.1	shermubu	Unassigned	Transcript Identified by AceView	0.0104	4.25
TC0300011109.hg.1	TMEM115	Multiple_Complex	transmembrane protein 115	0.0104	3.13
TC0400009706.hg.1	porsperby	Coding	Transcript Identified by AceView	0.0104	2.04
TC0800007185.hg.1	RBPMS	Multiple_Complex	RNA binding protein with multiple splicing	0.0104	2.86
TC0X00009997.hg.1	pygee	Coding	Transcript Identified by AceView	0.0104	-2.29
TC1200010099.hg.1		NonCoding		0.0104	-2.4
TC1200010283.hg.1	RP11-771K4.1	NonCoding	novel transcript	0.0104	-2.54
TC1400009819.hg.1	goyryby	Unassigned	Transcript Identified by AceView	0.0104	-2.85
TC1700010703.hg.1	NKIRAS2	NonCoding	Memczak2013 ANTISENSE, coding, INTERNAL, UTR3 best transcript NM_001001349	0.0104	2.67
TC0500009945.hg.1		NonCoding		0.0104	-4
TC1000007477.hg.1	dyklorbu	Unassigned	Transcript Identified by AceView	0.0104	3.24
TC0200007545.hg.1		NonCoding		0.0104	-5.89
TC1200006758.hg.1		NonCoding		0.0104	-2.1
TC1200012697.hg.1	RN7SL737P	NonCoding	RNA, 7SL, cytoplasmic 737, pseudogene [Source:HGNC Symbol;Acc:HGNC:46753]	0.0104	2.72
TC2000008460.hg.1	ENSAP1	Multiple_Complex	endosulfine alpha pseudogene 1 [Source:HGNC Symbol;Acc:HGNC:16588]	0.0104	-2.62
TC0400012092.hg.1		NonCoding		0.0104	-3.66
TC0500006883.hg.1	RP11-321E2.9	Pseudogene		0.0104	-2.56
TC2200007577.hg.1	teerey	Coding	Transcript Identified by AceView	0.0105	2.32
TC0200008807.hg.1	RANBP2	Multiple_Complex	RAN binding protein 2	0.0105	2.2
TC0100013515.hg.1	golawbu	Coding	Transcript Identified by AceView	0.0105	-3
TC0100017487.hg.1		NonCoding		0.0105	-3.29
TC0200007368.hg.1		NonCoding		0.0105	2.56
TC0400009470.hg.1		NonCoding		0.0105	-2.78
TC0700006938.hg.1	RNA5SP228	Ribosomal	5S ribosomal pseudogene 228 [Source:HGNC Symbol;Acc:HGNC:43128]	0.0105	-2.1
TC1800006942.hg.1		NonCoding		0.0105	-2.49
TC2000008008.hg.1	weytar	Coding	Transcript Identified by AceView	0.0105	3.24
TC0400006613.hg.1		NonCoding		0.0105	-3.35
TC2200007932.hg.1	PI4KAP1	Multiple_Complex	phosphatidylinositol 4-kinase, catalytic, alpha pseudogene 1	0.0105	2.23
TC0100009524.hg.1	VANGL1	Multiple_Complex	VANGL planar cell polarity protein 1	0.0105	4.1
TC0100010013.hg.1	IVL	Multiple_Complex	involucrin	0.0105	-2.6
TC0400009349.hg.1		NonCoding		0.0105	-3.11
TC0700009663.hg.1	klablybu	Coding	Transcript Identified by AceView	0.0105	-3.34
TC0800011411.hg.1		NonCoding		0.0105	-2.33
TC2000009411.hg.1	deesybu	Unassigned	Transcript Identified by AceView	0.0105	2.65
TC0100015263.hg.1	RP5-1180E21.4	NonCoding	novel transcript, antisense to CEPT1	0.0105	-2.47
TC1200012584.hg.1	TAPBPL	Multiple_Complex	TAP binding protein-like	0.0105	2.7
TC0800008005.hg.1		NonCoding		0.0106	-2.77
TC2200006988.hg.1	bloypey	Unassigned	Transcript Identified by AceView	0.0106	-3.5
TC0900006755.hg.1		NonCoding		0.0106	-3.13
TC1300008521.hg.1	ferchy	Coding	Transcript Identified by AceView	0.0106	2.58
TC0700011687.hg.1	AC005009.1	NonCoding	novel transcript	0.0106	-3.12
TC0X00010947.hg.1		NonCoding		0.0106	-2.08
TC1900006439.hg.1	CICP19	Multiple_Complex	capicua transcriptional repressor pseudogene 19 [Source:HGNC Symbol;Acc:HGNC:48829]	0.0106	-2.27
TC2200008143.hg.1	swawybo	Unassigned	Transcript Identified by AceView	0.0106	-2.12
TC1000011079.hg.1	RPL39P25	Multiple_Complex	ribosomal protein L39 pseudogene 25	0.0106	-2.55
TC1500006613.hg.1	varder	Unassigned	Transcript Identified by AceView	0.0106	-2.36
TC0300008191.hg.1		NonCoding		0.0106	-2.3
TC0300012731.hg.1		NonCoding		0.0106	-3.5
TC0700011321.hg.1		NonCoding		0.0106	-2.31
TC0800012245.hg.1	ZNF250	Multiple_Complex	zinc finger protein 250	0.0106	2.22
TC1600011490.hg.1	PKD1P5	Multiple_Complex	polycystic kidney disease 1 (autosomal dominant) pseudogene 5	0.0106	2.94
TC0100018379.hg.1	LOC100132287; LOC100132062; RP4-669L17.10	Multiple_Complex	uncharacterized LOC100132287; uncharacterized LOC100132062; Transcript Identified by AceView, Entrez Gene ID(s) 388312; 100132287, RefSeq ID(s) NR_028322; novel transcript	0.0107	2.07
TC0700006978.hg.1	roblar	Unassigned	Transcript Identified by AceView	0.0107	-3.56
TC0800010401.hg.1		NonCoding		0.0107	-2.17
TC0300008997.hg.1		NonCoding		0.0107	-3.33
TC0500007051.hg.1	RP11-5N11.2; pergoy	NonCoding	novel transcript; Transcript Identified by AceView	0.0107	-2.08
TC1900007164.hg.1		NonCoding		0.0107	-2.75
TC2000008884.hg.1	cheesawbu	Coding	Transcript Identified by AceView	0.0107	-3.01
TC1000008387.hg.1	ACTA2-AS1	NonCoding	ACTA2 antisense RNA 1	0.0107	-2.84
TC1200012379.hg.1	AC079949.1	Multiple_Complex		0.0107	4.08
TC1300009791.hg.1		NonCoding		0.0107	-3.13
TC0200016074.hg.1	NGEF	Multiple_Complex	neuronal guanine nucleotide exchange factor	0.0107	-2.33
TC0400009939.hg.1	RN7SKP36	NonCoding	RNA, 7SK small nuclear pseudogene 36 [Source:HGNC Symbol;Acc:HGNC:45760]	0.0107	3.11
TC1300009371.hg.1		NonCoding		0.0108	-5.38
TC0900011626.hg.1	CIZ1	Multiple_Complex	CDKN1A interacting zinc finger protein 1	0.0108	2.4
TC1700009001.hg.1	myskee	Coding	Transcript Identified by AceView	0.0108	-2.63
TC0300012629.hg.1	ACPL2	NonCoding	Memczak2013 ANTISENSE, coding, INTERNAL, intronic best transcript NM_152282	0.0110	-2.54
TC1900007313.hg.1	USE1	Multiple_Complex	unconventional SNARE in the ER 1 homolog (S. cerevisiae)	0.0110	2.06
TC0300013663.hg.1		NonCoding		0.0110	-2.93
TC0400010748.hg.1	RN7SKP30	NonCoding	RNA, 7SK small nuclear pseudogene 30 [Source:HGNC Symbol;Acc:HGNC:45754]	0.0110	3.22
TC0500013277.hg.1	MAML1	Multiple_Complex	mastermind-like transcriptional coactivator 1	0.0110	2.33
TC0800012211.hg.1	CPSF1; MIR939; MIR1234; MIR6849	Multiple_Complex	cleavage and polyadenylation specific factor 1; microRNA 939; microRNA 1234; microRNA 6849	0.0110	2.21
TC1600009566.hg.1	jeewoy	Unassigned	Transcript Identified by AceView	0.0110	-3.53
TC0500007238.hg.1	C7	Multiple_Complex	complement component 7	0.0110	-2.35
TC0100011431.hg.1		NonCoding		0.0110	-2.22
TC0300011204.hg.1	bomoybo	Coding	Transcript Identified by AceView	0.0110	2.37
TC0400007696.hg.1		NonCoding		0.0110	-2.02
TC0400012727.hg.1		NonCoding		0.0110	-2.67
TC0800010369.hg.1	RP11-513O13.1; rihure	Multiple_Complex	TEC; Transcript Identified by AceView	0.0110	-2.13
TC0200016547.hg.1		NonCoding		0.0111	-2.58
TC2100007869.hg.1		NonCoding		0.0111	-2.09
TC0800009628.hg.1	sperbla	Coding	Transcript Identified by AceView	0.0111	-2.39
TC0400007053.hg.1	RP11-10G12.2	Multiple_Complex		0.0111	-2.58
TC0600014257.hg.1	HLA-C	Multiple_Complex	major histocompatibility complex, class I, C	0.0111	3.86
TC1400009393.hg.1		NonCoding		0.0111	-2.06
TC1900007857.hg.1		NonCoding		0.0111	-2.28
TC1900007560.hg.1		NonCoding		0.0111	-2.3
TC0200011723.hg.1		NonCoding		0.0111	-2.37
TC0Y00006793.hg.1	USP9YP11	Multiple_Complex	ubiquitin specific peptidase 9, Y-linked pseudogene 11 [Source:HGNC Symbol;Acc:HGNC:38460]	0.0111	-2.3
TC0900008931.hg.1	smoyswee	Coding	Transcript Identified by AceView	0.0111	-3.13
TC1900007709.hg.1	shartey	Coding	Transcript Identified by AceView	0.0111	3.47
TSUnmapped00000963.hg.1		NonCoding		0.0111	-2.99
TC1200006514.hg.1		NonCoding		0.0111	-3.69
TC0800008832.hg.1	PCAT1	NonCoding	prostate cancer associated transcript 1 (non-protein coding)	0.0112	-2.47
TC0600006773.hg.1		NonCoding		0.0112	-3.07
TC1100010797.hg.1		NonCoding		0.0112	-3.59
TC0600009889.hg.1	swukleeby	Unassigned	Transcript Identified by AceView	0.0112	-2.23
TC1900008141.hg.1	CYP2S1	Multiple_Complex	cytochrome P450, family 2, subfamily S, polypeptide 1	0.0112	4.87
TC0200015677.hg.1	PSMB3P2	Pseudogene	proteasome (prosome, macropain) subunit, beta type, 3 pseudogene 2 [Source:HGNC Symbol;Acc:HGNC:30150]	0.0112	2.26
TC0700013007.hg.1		NonCoding		0.0112	-2.27
TC0100010535.hg.1		NonCoding		0.0112	-2.7
TC0800009145.hg.1		NonCoding		0.0113	-2.92
TC0600010830.hg.1	zergleybu	Coding	Transcript Identified by AceView	0.0113	2.17
TC0200013683.hg.1		NonCoding		0.0113	-2.42
TC0500006882.hg.1	RP11-321E2.8	Pseudogene		0.0113	-2.87
TC0900011981.hg.1	NOTCH1	Multiple_Complex	notch 1	0.0113	3.74
TC1500008979.hg.1	RP11-1084A12.1	Multiple_Complex		0.0113	2.75
TC2000009442.hg.1	verker	Unassigned	Transcript Identified by AceView	0.0113	2.66
TC0600011365.hg.1		NonCoding		0.0113	-2.51
TC0700013565.hg.1	AC104073.2	Coding	Uncharacterized protein [Source:UniProtKB/TrEMBL;Acc:A0A096LPJ5]	0.0113	2.13
TC0800009612.hg.1		NonCoding		0.0113	-3.7
TC0300012515.hg.1	RP11-657O9.1	NonCoding	novel transcript	0.0113	-3.7
TC0300011020.hg.1	blawfeybo	Coding	Transcript Identified by AceView	0.0113	-2.31
TSUnmapped00000149.hg.1	ZNF35	Coding	zinc finger protein 35	0.0113	2.37
TC0700009338.hg.1		NonCoding		0.0114	-2.72
TC0400006660.hg.1		NonCoding		0.0114	-2.52
TC1100009114.hg.1		NonCoding		0.0114	-2.22
TC0200014960.hg.1		NonCoding		0.0114	-2.17
TC0800007272.hg.1	glerjeeby	Coding	Transcript Identified by AceView	0.0114	-2.52
TC0400006809.hg.1	blerflerby	Unassigned	Transcript Identified by AceView	0.0114	-2.92
TC1900011653.hg.1	MCOLN1	Multiple_Complex	mucolipin 1	0.0114	2.75
TC0100009177.hg.1	gorpubu	Coding	Transcript Identified by AceView	0.0114	2.97
TC0100015323.hg.1		NonCoding		0.0114	-2.27
TC0400011970.hg.1		NonCoding		0.0114	-2.54
TC0600006552.hg.1	FOXCUT	NonCoding	FOXC1 upstream transcript (non-protein coding)	0.0114	-3.28
TC0700013149.hg.1	AC006019.3; RP5-1048B16.1; vosharby	NonCoding	novel transcript; Transcript Identified by AceView	0.0114	-2.71
TC1000009235.hg.1		NonCoding		0.0114	-2.15
TC1100011278.hg.1	RP11-867G23.3	NonCoding	novel transcript	0.0114	-2.41
TC1900011029.hg.1	MEIS3	Multiple_Complex	Meis homeobox 3	0.0114	2.45
TC0800012095.hg.1		NonCoding		0.0114	-3.1
TC1500010851.hg.1	RP11-624L4.1	NonCoding	novel transcript	0.0114	-3.28
TC1400009711.hg.1	NEK9	Multiple_Complex	NIMA-related kinase 9	0.0114	2.12
TC0100014977.hg.1	ABCA4	Multiple_Complex	ATP binding cassette subfamily A member 4	0.0114	-2.17
TC0300009138.hg.1	rydeebu	Coding	Transcript Identified by AceView	0.0114	-2.54
TC0300012956.hg.1	klagarbu	Unassigned	Transcript Identified by AceView	0.0114	-2.64
TC0500007765.hg.1		NonCoding		0.0114	-3.15
TC0500012679.hg.1		NonCoding		0.0114	-3.88
TC0600012986.hg.1		NonCoding		0.0114	-2.13
TC0800010387.hg.1		NonCoding		0.0114	2.72
TC0X00009779.hg.1		NonCoding		0.0114	-2.07
TC1000008376.hg.1		NonCoding		0.0114	2.84
TC0200011872.hg.1	LINC01376; AC092594.1; simemo	Multiple_Complex	long intergenic non-protein coding RNA 1376 [Source:HGNC Symbol;Acc:HGNC:50637]; novel transcript; Transcript Identified by AceView	0.0114	2.88
TC0500011689.hg.1		NonCoding		0.0114	-2.64
TC0700007975.hg.1	FKBP6	Multiple_Complex	FK506 binding protein 6	0.0114	-2.92
TC1000008848.hg.1		NonCoding		0.0114	-2.04
TC1200009913.hg.1	YBX3	Multiple_Complex	Y box binding protein 3	0.0114	2.03
TC1400006493.hg.1	OR4K16P	Pseudogene	olfactory receptor, family 4, subfamily K, member 16 pseudogene	0.0114	-2.7
TC1400007767.hg.1	ZMYND19P1	Multiple_Complex	zinc finger, MYND-type containing 19 pseudogene 1 [Source:HGNC Symbol;Acc:HGNC:44540]	0.0114	-2.49
TC1000007625.hg.1	PRKG1	Multiple_Complex	protein kinase, cGMP-dependent, type I	0.0115	-2.24
TC0300008484.hg.1	PLA1A	Multiple_Complex	phospholipase A1 member A	0.0115	-2.22
TC0300009789.hg.1	ST6GAL1	Multiple_Complex	ST6 beta-galactosamide alpha-2,6-sialyltranferase 1	0.0115	2.41
TC0200011633.hg.1	RN7SKP112	NonCoding	RNA, 7SK small nuclear pseudogene 112 [Source:HGNC Symbol;Acc:HGNC:45836]	0.0115	3.29
TC1700008533.hg.1	TLK2	Multiple_Complex	tousled-like kinase 2	0.0115	2
TC0200011227.hg.1		NonCoding		0.0116	-2.66
TC0100008117.hg.1	neymarbu	Coding	Transcript Identified by AceView	0.0117	-2.09
TC0100011764.hg.1	walerbu	Multiple_Complex	Transcript Identified by AceView	0.0117	-2.5
TC1200010521.hg.1		NonCoding		0.0117	-2.1
TC1600010772.hg.1	VAC14	Multiple_Complex	Vac14 homolog (S. cerevisiae)	0.0117	3.77
TC2000009064.hg.1		NonCoding		0.0117	-3.02
TC1100008271.hg.1	lorsha	Coding	Transcript Identified by AceView	0.0117	-2.36
TC1500010821.hg.1		NonCoding		0.0117	2.27
TC2000007991.hg.1	LSM14B	Multiple_Complex	LSM family member 14B	0.0117	2.32
TC1900008446.hg.1	SNAR-A12; SNAR-A13	Multiple_Complex	small ILF3/NF90-associated RNA A12; small ILF3/NF90-associated RNA A13	0.0118	-2.27
TC1900008453.hg.1	SNAR-A12; SNAR-A13	Multiple_Complex	Homo sapiens small ILF3/NF90-associated RNA A12 (SNAR-A12), small nuclear RNA.; Homo sapiens small ILF3/NF90-associated RNA A13 (SNAR-A13), small nuclear RNA.; Transcript Identified by AceView, Entrez Gene ID(s) 100169959, RefSeq ID(s) NR_004437, NR_024216	0.0118	-2.27
TC2200008359.hg.1	RN7SL757P	NonCoding	RNA, 7SL, cytoplasmic 757, pseudogene [Source:HGNC Symbol;Acc:HGNC:46773]	0.0119	-2.41
TC0200015343.hg.1	ANKRD44-IT1	NonCoding	ANKRD44 intronic transcript 1	0.0119	-3
TC0300008482.hg.1	ADPRH	Multiple_Complex	ADP-ribosylarginine hydrolase	0.0119	2.32
TC0300013742.hg.1	MIR4797	Precursor_microRNA	microRNA 4797	0.0119	-2.62
TC0700007973.hg.1	POM121B	Multiple_Complex	POM121 transmembrane nucleoporin B (pseudogene)	0.0119	3.02
TC0700013079.hg.1	RN7SL76P	NonCoding	RNA, 7SL, cytoplasmic 76, pseudogene [Source:HGNC Symbol;Acc:HGNC:46092]	0.0119	2.4
TC1000007669.hg.1	NEFMP1	Pseudogene	neurofilament, medium polypeptide pseudogene 1 [Source:HGNC Symbol;Acc:HGNC:45030]	0.0119	-2.32
TC1500006606.hg.1	SNORD115-38	Small_RNA	small nucleolar RNA, C/D box 115-38	0.0119	-2.48
TC1500008392.hg.1		NonCoding		0.0119	-3.72
TC1900010942.hg.1		NonCoding		0.0119	-3.75
TC0500008075.hg.1	RP11-348J24.1	NonCoding	novel transcript	0.0119	-2.14
TC1100007150.hg.1	OR2BH1P	Pseudogene	olfactory receptor, family 2, subfamily BH, member 1 pseudogene	0.0119	-2.73
TC2100006626.hg.1		NonCoding		0.0119	-2.81
TC0400012874.hg.1	CYP4V2	Multiple_Complex	cytochrome P450, family 4, subfamily V, polypeptide 2	0.0119	2.04
TC1600011371.hg.1	SLX1A; SLX1B	Multiple_Complex	SLX1 homolog A, structure-specific endonuclease subunit; SLX1 homolog B, structure-specific endonuclease subunit	0.0120	2.06
TC0400009012.hg.1	LOC100996286; RP11-18H21.1	NonCoding	uncharacterized LOC100996286; novel transcript	0.0120	-2.1
TC1700009558.hg.1	meyskor	Unassigned	Transcript Identified by AceView	0.0120	-2.42
TC2000008117.hg.1		NonCoding		0.0120	-3.03
TC0X00006765.hg.1		NonCoding		0.0120	2.57
TC1700007488.hg.1	MIR4725	Precursor_microRNA	microRNA 4725	0.0120	-2.34
TC1900007632.hg.1		NonCoding		0.0120	-3.09
TC0500012025.hg.1	SEPT8	Multiple_Complex	septin 8	0.0120	2.4
TC0200015983.hg.1		NonCoding		0.0120	-2.63
TC0100010094.hg.1		NonCoding		0.0120	-2.08
TC0100017530.hg.1	CDKN2AIPNLP1	Multiple_Complex	CDKN2A interacting protein N-terminal like pseudogene 1 [Source:HGNC Symbol;Acc:HGNC:39854]	0.0121	2.85
TC0100007556.hg.1	PHACTR4	Multiple_Complex	phosphatase and actin regulator 4	0.0121	2.48
TC0100008906.hg.1		NonCoding		0.0121	-3.7
TC0300007334.hg.1	keykybo	Unassigned	Transcript Identified by AceView	0.0121	-2.79
TC0300011986.hg.1		NonCoding		0.0121	-2.28
TC0300013922.hg.1	CNTN4-AS1	NonCoding	CNTN4 antisense RNA 1	0.0121	-2.17
TC0400008040.hg.1		NonCoding		0.0121	-2.72
TC0700012343.hg.1	AC006159.5	NonCoding	putative novel transcript	0.0121	-2.68
TC0800011653.hg.1		NonCoding		0.0121	-2.46
TC0900010836.hg.1		NonCoding		0.0121	2.01
TC0M00006452.hg.1		NonCoding		0.0121	-2.67
TC0X00011049.hg.1	MIR514B	Precursor_microRNA	microRNA 514b	0.0121	-2.42
TC1000006929.hg.1		NonCoding		0.0121	-2.24
TC1200009265.hg.1	skawsheeby	Coding	Transcript Identified by AceView	0.0121	-2.44
TC1400007808.hg.1	nerpar	Coding	Transcript Identified by AceView	0.0121	-3.9
TC1400009517.hg.1	blarzer; CTD-2325P2.4	Multiple_Complex	Transcript Identified by AceView; novel transcript, antisense to RAD51L1	0.0121	-2.59
TC1500010807.hg.1		NonCoding		0.0121	2.24
TC1600009784.hg.1	toyspa	Coding	Transcript Identified by AceView	0.0121	-3.58
TC1800008078.hg.1	RP11-128P17.4	NonCoding	novel transcript	0.0121	-2.02
TC1900008095.hg.1		NonCoding		0.0121	-2.9
TC0200009319.hg.1	skodawbu	Multiple_Complex	Transcript Identified by AceView	0.0121	2.04
TC0700007419.hg.1	sawshaby	Unassigned	Transcript Identified by AceView	0.0121	4.06
TC1000009053.hg.1		NonCoding		0.0121	-2.35
TC2000006670.hg.1	RNU105B	Multiple_Complex	RNA, U105B small nucleolar	0.0121	-2.08
TC0100009392.hg.1		NonCoding		0.0121	-2.58
TC0100018391.hg.1	RP11-547D24.1	NonCoding	novel transcript	0.0121	-2.27
TC0300009244.hg.1		NonCoding		0.0121	-2.22
TC0700007057.hg.1		NonCoding		0.0121	-2.87
TC0900007201.hg.1	klutawbo	Unassigned	Transcript Identified by AceView	0.0121	-2.74
TC0X00008326.hg.1	MEMO1P4	Multiple_Complex	mediator of cell motility 1 pseudogene 4 [Source:HGNC Symbol;Acc:HGNC:38504]	0.0121	-2.8
TC1100011802.hg.1	RP11-113K21.4; glumoy	NonCoding	Transcript Identified by AceView; novel transcript	0.0121	-3.16
TC1200010538.hg.1	AMIGO2	Coding	adhesion molecule with Ig-like domain 2	0.0121	2.9
TC1500007888.hg.1	CTD-2562G15.2	Multiple_Complex		0.0121	-2.66
TC1800008507.hg.1	RP11-687D19.1	NonCoding	novel transcript	0.0121	-2.38
TC1900008146.hg.1	CCDC97	Coding	coiled-coil domain containing 97	0.0121	2.79
TC1900009198.hg.1	BTBD2	Multiple_Complex	BTB (POZ) domain containing 2	0.0121	2.5
TC1900010863.hg.1	SMG9	Multiple_Complex	SMG9 nonsense mediated mRNA decay factor	0.0121	2.77
TC0800008591.hg.1	slyla	Multiple_Complex	Transcript Identified by AceView	0.0122	-2.04
TC0300006662.hg.1		NonCoding		0.0122	-2.53
TC0500008020.hg.1		NonCoding		0.0122	-2.32
TC0500012907.hg.1		NonCoding		0.0122	-2.64
TC0700011044.hg.1		NonCoding		0.0122	-2.11
TC0X00009650.hg.1	WDR45; PRAF2	Multiple_Complex	WD repeat domain 45; PRA1 domain family, member 2	0.0122	2.53
TC1000007104.hg.1		NonCoding		0.0122	2.11
TC1300009968.hg.1		NonCoding		0.0122	-2.4
TC1400008657.hg.1		NonCoding		0.0122	-2.3
TC1600009937.hg.1	C16orf54	Coding	chromosome 16 open reading frame 54	0.0122	2.59
TC1700009405.hg.1	skorvybu	Unassigned	Transcript Identified by AceView	0.0122	-2.15
TC1700011601.hg.1	sorny	Unassigned	Transcript Identified by AceView	0.0122	-2.34
TC0600009043.hg.1		NonCoding		0.0122	-3.09
TC2000008886.hg.1		NonCoding		0.0122	-2.12
TC0300010610.hg.1		NonCoding		0.0122	-3.06
TC0600009141.hg.1		NonCoding		0.0123	2.95
TC1100011591.hg.1	LOC268276	Unassigned	Transcript Identified by AceView, Entrez Gene ID(s) 268276	0.0123	-2.68
TC0100007891.hg.1		NonCoding		0.0123	2.34
TC0600009075.hg.1	RP3-354J5.3	Multiple_Complex		0.0123	-2.71
TC0300011203.hg.1	DCP1A	Multiple_Complex	decapping mRNA 1A	0.0124	2.54
TC0400012515.hg.1	RP11-404J23.1; gleyspubu	Multiple_Complex	Transcript Identified by AceView; novel transcript	0.0124	-2.21
TC0700009640.hg.1		NonCoding		0.0124	-3.39
TC1200012841.hg.1	SSH1	Multiple_Complex	slingshot protein phosphatase 1	0.0124	2.65
TC1000008860.hg.1	RNU6-839P	Multiple_Complex	RNA, U6 small nuclear 839, pseudogene [Source:HGNC Symbol;Acc:HGNC:47802]	0.0124	-2.68
TC1000007756.hg.1		NonCoding		0.0124	-2.93
TC0500008889.hg.1	AC005618.6	NonCoding	novel transcript	0.0125	2.55
TC1400007471.hg.1		NonCoding		0.0125	-2.13
TC1400010386.hg.1	CTD-3051D23.4	NonCoding	novel transcript, antisense to KIAA0284	0.0125	-4.69
TC0300011069.hg.1	BSN-AS1; RP11-901L6.1	NonCoding	BSN antisense RNA 1 [Source:HGNC Symbol;Acc:HGNC:40102]; novel transcript	0.0125	-2.6
TC0700009603.hg.1		NonCoding		0.0125	2.06
TC0800007879.hg.1		NonCoding		0.0125	-3.23
TC1300008859.hg.1		NonCoding		0.0125	-2.55
TC2000008536.hg.1	AL121893.1	Precursor_microRNA		0.0125	-2.19
TC0900006920.hg.1	HSPA8P17	Multiple_Complex	heat shock protein family A (Hsp70) member 8 pseudogene 17 [Source:HGNC Symbol;Acc:HGNC:44932]	0.0125	-2.32
TC1200008819.hg.1		NonCoding		0.0125	-2.27
TC1200009273.hg.1	RP11-83B20.1	NonCoding	novel transcript	0.0125	-2.46
TC1300007290.hg.1		NonCoding		0.0125	-3.57
TC1500010814.hg.1		NonCoding		0.0125	2.06
TC1000010375.hg.1	RP11-508N22.11	Multiple_Complex		0.0125	2.38
TC2200006728.hg.1	gloypar	Unassigned	Transcript Identified by AceView	0.0125	-2.49
TC0300007782.hg.1	RP11-154H23.5	NonCoding	novel transcript, antisense to FOXP1	0.0125	-3.47
TC0500008490.hg.1	RN7SL711P	NonCoding	RNA, 7SL, cytoplasmic 711, pseudogene [Source:HGNC Symbol;Acc:HGNC:46727]	0.0125	2.77
TC1900011423.hg.1	CDC42EP5	Multiple_Complex	CDC42 effector protein (Rho GTPase binding) 5	0.0125	-2.09
TC1500008593.hg.1	WASH3P	Multiple_Complex	WAS protein family homolog 3 pseudogene	0.0125	2.29
TC0100017081.hg.1		NonCoding		0.0126	-3.81
TC1000008123.hg.1	KCNMA1-AS1	NonCoding	KCNMA1 antisense RNA 1	0.0126	-2.41
TC1500006974.hg.1	CTD-2129N1.1	NonCoding	noevl transcript	0.0126	-2.07
TC2200007790.hg.1	TRABD	Multiple_Complex	TraB domain containing	0.0126	2.31
TC0100013583.hg.1		NonCoding		0.0126	-2.46
TC0300011289.hg.1		NonCoding		0.0126	-2.2
TC0500011531.hg.1	CTD-2215E18.2; joyja	NonCoding	Transcript Identified by AceView; putative novel transcript	0.0126	-3
TC0600011639.hg.1	AL157823.1	Precursor_microRNA		0.0126	-2.9
TC1000011156.hg.1	dumo	Unassigned	Transcript Identified by AceView	0.0126	-2.84
TC1400010570.hg.1	TRAV1-2	Coding	T cell receptor alpha variable 1-2	0.0126	-2.45
TC1900008916.hg.1		NonCoding		0.0126	-2.37
TC2000006777.hg.1		NonCoding		0.0126	-2.27
TC0100011268.hg.1	SNORA77	Small_RNA	small nucleolar RNA, H/ACA box 77	0.0127	-2.94
TC1000006857.hg.1		NonCoding		0.0127	-2.25
TC1000010717.hg.1	snostorby	Coding	Transcript Identified by AceView	0.0127	-2.23
TC1300009615.hg.1	LOC101927437	NonCoding	uncharacterized LOC101927437	0.0127	-2.77
TC0700010854.hg.1	INHBA	Multiple_Complex	inhibin beta A	0.0127	-2.58
TC1400008571.hg.1		NonCoding		0.0127	-2.76
TC0200009821.hg.1	AC092841.1	Precursor_microRNA		0.0127	-2.73
TC0400012080.hg.1	yaka	Coding	Transcript Identified by AceView	0.0127	-4.54
TC0400012213.hg.1	CTSO	Coding	cathepsin O	0.0127	2.26
TC0500009565.hg.1	CTC-251I16.1	Unassigned	TEC	0.0127	2.41
TC0700009745.hg.1	SNORA26	Small_RNA	Small nucleolar RNA SNORA26 [Source:RFAM;Acc:RF00568]	0.0127	-2.52
TC0800012444.hg.1	PABPC1; MIR7705	Multiple_Complex	poly(A) binding protein, cytoplasmic 1; microRNA 7705	0.0127	2.79
TC1100012746.hg.1	plojoyby	Coding	Transcript Identified by AceView	0.0127	-2.73
TC1500006670.hg.1	RP11-483E23.9	Pseudogene		0.0127	-3.05
TC1500008989.hg.1	MIR1233-1; MIR1233-2	Precursor_microRNA	microRNA 1233-1; microRNA 1233-2	0.0127	-2.03
TC1500008996.hg.1	MIR1233-2	Precursor_microRNA	microRNA 1233-2	0.0127	-2.03
TC1500009335.hg.1	MYEF2	Multiple_Complex	myelin expression factor 2	0.0127	2.21
TC1900008470.hg.1	GRIN2D	Multiple_Complex	glutamate receptor, ionotropic, N-methyl D-aspartate 2D	0.0127	2.67
TC1100008230.hg.1	AP000439.5	NonCoding	novel transcript	0.0127	-2.02
TC1400009398.hg.1	Y_RNA	NonCoding	Y RNA [Source:RFAM;Acc:RF00019]	0.0127	2.21
TC1600009530.hg.1	KIAA0430; MIR6506	Multiple_Complex	KIAA0430; microRNA 6506	0.0127	3.11
TC1600007514.hg.1	KAT8	Multiple_Complex	K(lysine) acetyltransferase 8	0.0128	2.32
TC2100007758.hg.1		NonCoding		0.0128	-3.08
TC0500009092.hg.1		NonCoding		0.0128	-2.87
TC0100015810.hg.1	MRPL9	Multiple_Complex	mitochondrial ribosomal protein L9	0.0129	2.53
TC0200012759.hg.1		NonCoding		0.0129	-3.21
TC0700009134.hg.1	CPA4	Multiple_Complex	carboxypeptidase A4	0.0129	-2.08
TC1700010091.hg.1		NonCoding		0.0129	-2.84
TC0900012021.hg.1	FBXW5	Multiple_Complex	F-box and WD repeat domain containing 5	0.0129	3.02
TC1400006659.hg.1	MMP14	Multiple_Complex	matrix metallopeptidase 14 (membrane-inserted)	0.0129	3.78
TC1900010774.hg.1		NonCoding		0.0129	-2.03
TC0500009964.hg.1	MTCO1P30	Multiple_Complex	MT-CO1 pseudogene 30 [Source:HGNC Symbol;Acc:HGNC:52095]	0.0130	-3.61
TC0100009463.hg.1	SLC16A1-AS1	NonCoding	SLC16A1 antisense RNA 1	0.0130	2.05
TC0200006802.hg.1	GACAT3	NonCoding	gastric cancer associated transcript 3 (non-protein coding)	0.0130	-2.28
TC0200007147.hg.1		NonCoding		0.0130	-2.13
TC0500007687.hg.1	RP11-974F13.5	Pseudogene		0.0130	2.98
TC0800010355.hg.1	derwerbu	Coding	Transcript Identified by AceView	0.0130	-3.55
TC0900007884.hg.1		NonCoding		0.0130	-2.13
TC1200011116.hg.1		NonCoding		0.0130	-2.47
TC1600007339.hg.1	reeshaw	Unassigned	Transcript Identified by AceView	0.0130	2.29
TC1100009147.hg.1		NonCoding		0.0131	-2.39
TC0900006676.hg.1		NonCoding		0.0131	-3.77
TC0Y00007039.hg.1	RP1-85D24.2	Multiple_Complex		0.0131	-2.38
TC2000010000.hg.1	RALY-AS1	NonCoding	RALY antisense RNA 1	0.0131	-2.52
TC0400011585.hg.1	KRT19P3	Multiple_Complex	keratin 19 pseudogene 3	0.0131	-2.3
TC0200016075.hg.1		NonCoding		0.0131	-2.62
TC0400009799.hg.1	HTT-AS	NonCoding	HTT antisense RNA (head to head)	0.0131	-2.74
TC1000007107.hg.1		NonCoding		0.0131	-3.16
TC1800006483.hg.1	RP11-715F3.1	Multiple_Complex		0.0131	-2.55
TC1500006703.hg.1	GOLGA8T	Multiple_Complex	golgin A8 family, member T	0.0132	2.15
TC1200012665.hg.1	THAP2	Multiple_Complex	THAP domain containing, apoptosis associated protein 2	0.0132	2.09
TC1200011679.hg.1		NonCoding		0.0132	-2.69
TC1600009598.hg.1	AC126755.1	Precursor_microRNA		0.0132	2.31
TC0500012630.hg.1	AC091939.1	Precursor_microRNA		0.0132	2.44
TC0X00007701.hg.1		NonCoding		0.0132	-3.23
TC1400010581.hg.1	DCAF11	Multiple_Complex	DDB1 and CUL4 associated factor 11	0.0132	2.59
TC1700012237.hg.1	klorey	Multiple_Complex	Transcript Identified by AceView	0.0132	-2.67
TC0500010548.hg.1	merstubu	Coding	Transcript Identified by AceView	0.0132	-2.01
TC1700011635.hg.1	perrey	Coding	Transcript Identified by AceView	0.0133	2.98
TC0700007855.hg.1	RP11-458F8.4	NonCoding	novel transcript	0.0133	2.82
TC0700011080.hg.1		NonCoding		0.0133	-2.28
TC1200009562.hg.1	RP11-218M22.2	NonCoding	novel transcript	0.0133	-2.29
TC2200008503.hg.1	zerfar	Coding	Transcript Identified by AceView	0.0133	-3.14
TC0200016496.hg.1	CNNM3	Multiple_Complex	cyclin and CBS domain divalent metal cation transport mediator 3	0.0133	2.34
TC0700013060.hg.1	TMUB1	Multiple_Complex	transmembrane and ubiquitin-like domain containing 1	0.0133	4.57
TC1400007335.hg.1		NonCoding		0.0133	-2.37
TC0700010846.hg.1		NonCoding		0.0133	-3.15
TC1400007677.hg.1		NonCoding		0.0133	-2.53
TC1100006715.hg.1	margley	Coding	Transcript Identified by AceView	0.0133	-2.51
TC1200008964.hg.1	RP11-100F15.2; RP11-100F15.1; spuno	Multiple_Complex	novel transcript; Transcript Identified by AceView	0.0133	-2.64
TC1400010774.hg.1	FOXN3	Multiple_Complex	forkhead box N3	0.0133	2.42
TC1900009133.hg.1	POLR2E	Multiple_Complex	polymerase (RNA) II (DNA directed) polypeptide E, 25kDa	0.0133	2.47
TC0800011427.hg.1		NonCoding		0.0133	-2.27
TC1700011414.hg.1		NonCoding		0.0133	-3
TC0700006608.hg.1	skuchoybu	Coding	Transcript Identified by AceView	0.0133	-2.6
TC0700011793.hg.1		NonCoding		0.0133	-4.2
TC0800011215.hg.1	KB-1517D11.3	NonCoding	TEC	0.0133	-2.55
TC1400009122.hg.1	VCPKMT	Multiple_Complex	valosin containing protein lysine (K) methyltransferase	0.0133	2.22
TC0200010898.hg.1	vawgawbu	Coding	Transcript Identified by AceView	0.0133	-2.8
TC0500009463.hg.1		NonCoding		0.0133	-2.61
TC0600013377.hg.1		NonCoding		0.0133	-3.02
TC0800009825.hg.1	veewarbo	Coding	Transcript Identified by AceView	0.0133	-2.58
TC1200009635.hg.1	sogerby	Coding	Transcript Identified by AceView	0.0133	-2.12
TC1400009872.hg.1		NonCoding		0.0133	-2.71
TC1700009846.hg.1		NonCoding		0.0133	-2.34
TC0300013047.hg.1	ZBBX	Multiple_Complex	zinc finger, B-box domain containing	0.0133	2.24
TC0X00009113.hg.1	AC003658.1	Multiple_Complex		0.0133	3.95
TC2200007146.hg.1		NonCoding		0.0133	2.22
TC2200007765.hg.1	wofey	Coding	Transcript Identified by AceView	0.0133	-3.24
TC0200008360.hg.1		NonCoding		0.0134	-2.86
TC0600009345.hg.1		NonCoding		0.0134	-2.34
TC1000012129.hg.1		NonCoding		0.0134	-2.29
TC2000009923.hg.1	SYS1	Multiple_Complex	Sys1 golgi trafficking protein	0.0134	3.47
TC0100014048.hg.1	POMGNT1	Multiple_Complex	protein O-linked mannose N-acetylglucosaminyltransferase 1 (beta 1,2-)	0.0134	2.13
TCUn_KI270442v100006437.hg.1	ABBA01037349.1	Precursor_microRNA		0.0134	-2.38
TC0300008298.hg.1	RP11-59E19.3	Multiple_Complex		0.0134	-3.53
TC1600010322.hg.1	slawoy	Coding	Transcript Identified by AceView	0.0134	-4.15
TC1700006569.hg.1	RAP1GAP2	Multiple_Complex	RAP1 GTPase activating protein 2	0.0134	2.82
TC0400011977.hg.1		NonCoding		0.0134	-3.27
TC1600011380.hg.1	TMEM219	Multiple_Complex	transmembrane protein 219	0.0134	2.64
TC0500007635.hg.1		NonCoding		0.0134	-2.44
TC1200009643.hg.1		NonCoding		0.0134	-2.69
TC1500010904.hg.1		NonCoding		0.0134	-2.49
TC1600010087.hg.1	sheyweybu	Unassigned	Transcript Identified by AceView	0.0134	-2.85
TC2000009303.hg.1		NonCoding		0.0134	-2.37
TC0100007052.hg.1	shorobu	Coding	Transcript Identified by AceView	0.0134	-2.8
TC0500010658.hg.1		NonCoding		0.0134	-2.64
TC0300012085.hg.1	zubarbu	Unassigned	Transcript Identified by AceView	0.0134	-2.94
TC0100012639.hg.1	garobo	Multiple_Complex	Transcript Identified by AceView	0.0135	-2.8
TC0100016729.hg.1	flerfobu; wujoybu	Multiple_Complex	Transcript Identified by AceView	0.0135	-2.98
TC0800008258.hg.1	worvorbu	Unassigned	Transcript Identified by AceView	0.0135	3.27
TC1100007697.hg.1	gleeglubu	Unassigned	Transcript Identified by AceView	0.0135	3.76
TC1700009576.hg.1	RP11-960B9.2	NonCoding	novel transcript	0.0135	-2.35
TC2000009924.hg.1	DBNDD2	Multiple_Complex	dysbindin (dystrobrevin binding protein 1) domain containing 2	0.0135	3.01
TC1500008533.hg.1	CTD-3076O17.1; zoypoy	Multiple_Complex	novel transcript, antisense to ADAMTS17; Transcript Identified by AceView	0.0135	-3.15
TC0600010455.hg.1		NonCoding		0.0135	3.51
TC0100013339.hg.1	RUNX3	Multiple_Complex	runt-related transcription factor 3	0.0135	3.85
TC2200009296.hg.1	jartor	Coding	Transcript Identified by AceView	0.0136	-2.2
TC1200011300.hg.1	RP11-585P4.5	NonCoding	novel transcript, antisense to GLIPR1	0.0136	-2.62
TC0300010028.hg.1		NonCoding		0.0136	-2.04
TC0100009922.hg.1		NonCoding		0.0136	-2.3
TC0200007244.hg.1	zajerbu	Unassigned	Transcript Identified by AceView	0.0136	2.77
TC0700012027.hg.1		NonCoding		0.0136	-2.77
TC0600012275.hg.1		NonCoding		0.0136	-3.7
TC0800008382.hg.1		NonCoding		0.0136	-2.91
TC0700013423.hg.1	ZNF655	Multiple_Complex	zinc finger protein 655	0.0137	2.47
TC1000007697.hg.1	skeymo	Coding	Transcript Identified by AceView	0.0137	-2.71
TC0200012118.hg.1		NonCoding		0.0137	-2.1
TC0700011637.hg.1		NonCoding		0.0137	-2.58
TC0400011069.hg.1		NonCoding		0.0137	-3.38
TC0600014159.hg.1		NonCoding		0.0137	-2.32
TC1400007651.hg.1		NonCoding		0.0137	-2.23
TC0X00009145.hg.1	RP11-431J24.2	NonCoding	novel trancript antisense to MAGEB17	0.0138	-2.02
TC0200014939.hg.1	dokler	Unassigned	Transcript Identified by AceView	0.0138	-3.28
TC0700011553.hg.1	klerblaw	Coding	Transcript Identified by AceView	0.0138	2.66
TC0300010329.hg.1	NUP210	Multiple_Complex	nucleoporin 210kDa	0.0139	4.26
TC0400009708.hg.1	GAK	Multiple_Complex	cyclin G associated kinase	0.0139	2.72
TC1500007300.hg.1	LOC105370829; RP11-548M13.1	NonCoding	uncharacterized LOC105370829; novel transcript	0.0139	-2.77
TC1900010213.hg.1		NonCoding		0.0139	-3.11
TSUnmapped00000446.hg.1	INPP5D	Coding	inositol polyphosphate-5-phosphatase D	0.0139	2.8
TC0900007546.hg.1		NonCoding		0.0139	-2.36
TC1900008523.hg.1	moywo	Unassigned	Transcript Identified by AceView	0.0140	2.6
TC1500008369.hg.1	NPM1P5	Multiple_Complex	nucleophosmin 1 (nucleolar phosphoprotein B23, numatrin) pseudogene 5	0.0140	-2.6
TC0300013763.hg.1	RUBCN; MIR922	Multiple_Complex	RUN domain and cysteine-rich domain containing, Beclin 1-interacting protein; microRNA 922	0.0140	2.23
TC0400006725.hg.1	sparspobu	Coding	Transcript Identified by AceView	0.0140	-2.7
TC0300007804.hg.1		NonCoding		0.0140	-2.01
TC0700008979.hg.1		NonCoding		0.0140	-3.5
TC0800006441.hg.1	RP5-855D21.2	NonCoding	novel transcript, antisense to ZNF596	0.0140	3.93
TC1100011099.hg.1	TMEM223	Multiple_Complex	transmembrane protein 223	0.0140	2.73
TC1400006656.hg.1	OXA1L	Multiple_Complex	oxidase (cytochrome c) assembly 1-like	0.0140	2.37
TC1400007707.hg.1	fupar	NonCoding	Transcript Identified by AceView	0.0140	-3.04
TC1600009481.hg.1	RP11-65J21.4	NonCoding	novel transcript	0.0140	-2.22
TC1600010560.hg.1		NonCoding		0.0140	-2.37
TC1900010730.hg.1	CYP2A7P1	NonCoding	Transcript Identified by AceView, Entrez Gene ID(s) 1550	0.0140	-2.32
TC0200007848.hg.1		NonCoding		0.0140	-3.05
TC0100016406.hg.1	VAMP4	Multiple_Complex	vesicle associated membrane protein 4	0.0140	2.14
TC0900008071.hg.1		NonCoding		0.0140	-2.1
TC1100009348.hg.1		NonCoding		0.0140	-2.72
TC1900009002.hg.1	ZNF530	Multiple_Complex	zinc finger protein 530	0.0140	-2.33
TC0700006701.hg.1	daky; AC060834.3	NonCoding	Transcript Identified by AceView; novel transcript	0.0141	-2.68
TC15_KI270727v1_random00006435.hg.1	OR4M2; AC171558.2	Coding	Homo sapiens olfactory receptor, family 4, subfamily M, member 2 (OR4M2), mRNA.; Homo sapiens olfactory receptor, family 4, subfamily M, member 2, mRNA (cDNA clone MGC:168600 IMAGE:9020977), complete cds.	0.0141	-2.02
TC0500011249.hg.1		NonCoding		0.0141	-2.39
TC0100006804.hg.1	MIR5697	Precursor_microRNA	microRNA 5697	0.0141	-2.3
TC0300006677.hg.1	SLC6A6	Multiple_Complex	solute carrier family 6 (neurotransmitter transporter), member 6	0.0141	2.97
TC0600009057.hg.1		NonCoding		0.0141	-2.9
TC0700007737.hg.1	LOC100288258	Coding	Transcript Identified by AceView, Entrez Gene ID(s) 100288258	0.0141	2.96
TC1100008833.hg.1	BUD13P1	Multiple_Complex	BUD13 homolog pseudogene 1 [Source:HGNC Symbol;Acc:HGNC:51560]	0.0141	-2.44
TC1100012446.hg.1	CMB9-94B1.2	NonCoding	novel transcript, sense intronic to BACE1	0.0141	-2.52
TC1300009466.hg.1	poyzoy	Unassigned	Transcript Identified by AceView	0.0141	-2.38
TC1400006803.hg.1		NonCoding		0.0141	-3.35
TC1900009382.hg.1	PTPRS	Multiple_Complex	protein tyrosine phosphatase, receptor type, S	0.0141	-2.15
TC1900010223.hg.1	BNIP3P39	Multiple_Complex	BCL2/adenovirus E1B 19kDa interacting protein 3 pseudogene 39 [Source:HGNC Symbol;Acc:HGNC:49719]	0.0141	-2.84
TC0300011956.hg.1	DPPA4	Multiple_Complex	developmental pluripotency associated 4	0.0141	-2.47
TC1200010984.hg.1	CTDSP2	Multiple_Complex	CTD small phosphatase 2	0.0141	2.39
TC0200009122.hg.1	ververbo	Unassigned	Transcript Identified by AceView	0.0141	-2.2
TC0900007687.hg.1	LOC105376100; RP11-403N16.3	NonCoding	uncharacterized LOC105376100; novel transcript	0.0142	-2.89
TC0X00010156.hg.1	RP1-164L12.1	Multiple_Complex		0.0142	-2.25
TC1000009466.hg.1		NonCoding		0.0142	-2.72
TC1700009224.hg.1	snoysy	Multiple_Complex	Transcript Identified by AceView	0.0142	-2.32
TC0600007579.hg.1	ZDHHC20P2	Multiple_Complex	zinc finger, DHHC-type containing 20 pseudogene 2	0.0143	-2.45
TC0800012190.hg.1	SHARPIN	Multiple_Complex	SHANK-associated RH domain interactor	0.0143	3.76
TC1100010752.hg.1	RNU5E-10P	Small_RNA	RNA, U5E small nuclear 10, pseudogene [Source:HGNC Symbol;Acc:HGNC:42533]	0.0143	-2.31
TC0600009392.hg.1	RSPO3	Multiple_Complex	R-spondin 3	0.0143	2.49
TC1400010276.hg.1	kladuby	Coding	Transcript Identified by AceView	0.0143	-2.33
TC1700011410.hg.1		NonCoding		0.0143	-3.74
TC0600013320.hg.1		NonCoding		0.0143	-2.26
TC1700009281.hg.1	skovobu	Coding	Transcript Identified by AceView	0.0143	-3.08
TC2000007784.hg.1		NonCoding		0.0144	-2.12
TC0300012488.hg.1		NonCoding		0.0144	2.24
TC1600009936.hg.1	RN7SKP127	NonCoding	RNA, 7SK small nuclear pseudogene 127 [Source:HGNC Symbol;Acc:HGNC:45851]	0.0144	2.19
TC0100014009.hg.1	TESK2	Multiple_Complex	testis-specific kinase 2	0.0144	2.63
TC0200013257.hg.1	TGOLN2	Multiple_Complex	trans-golgi network protein 2	0.0144	2.66
TC1600009441.hg.1	smawrar	Coding	Transcript Identified by AceView	0.0144	-3.08
TC1900006522.hg.1	MIDN	Multiple_Complex	midnolin	0.0144	3.2
TC0700007577.hg.1		NonCoding		0.0144	-2.5
TC1200008041.hg.1	HMGA2	Multiple_Complex	high mobility group AT-hook 2	0.0144	-2.4
TC1500007280.hg.1		NonCoding		0.0144	-4.93
TC1500008360.hg.1	SLCO3A1	Multiple_Complex	solute carrier organic anion transporter family, member 3A1	0.0144	2.22
TC1900006872.hg.1	rarwa	Unassigned	Transcript Identified by AceView	0.0144	-4.46
TC1900010076.hg.1	ATP13A1	Multiple_Complex	ATPase type 13A1	0.0144	3.27
TC2000009351.hg.1		NonCoding		0.0144	-2.27
TC0600011937.hg.1		NonCoding		0.0144	-2.22
TC0200012416.hg.1	ploklaw	Unassigned	Transcript Identified by AceView	0.0144	-3.11
TC0100006685.hg.1	LOC100130071	Unassigned	Transcript Identified by AceView, Entrez Gene ID(s) 100130071	0.0144	-2.28
TC0200007623.hg.1		NonCoding		0.0144	-2.51
TC0X00011146.hg.1	U82670.9	Multiple_Complex		0.0145	-2.32
TC0400008612.hg.1	lykleyby	Coding	Transcript Identified by AceView	0.0145	2.14
TC0800010199.hg.1	RP11-1113C11.2	Multiple_Complex		0.0145	-2.76
TC1200007328.hg.1		NonCoding		0.0145	-3.57
TC0Y00006748.hg.1		NonCoding		0.0145	-2.38
TC1500010214.hg.1		NonCoding		0.0146	-2.43
TC2000007613.hg.1	pluvy	Unassigned	Transcript Identified by AceView	0.0146	-2.2
TC1100013173.hg.1	C11orf98; LBHD1	Multiple_Complex	chromosome 11 open reading frame 98; LBH domain containing 1	0.0146	2.32
TC1200012377.hg.1	RP11-575F12.2	NonCoding	novel transcript	0.0146	-2.69
TC1200007489.hg.1	karflabu	Coding	Transcript Identified by AceView	0.0146	-2.04
TC1900009310.hg.1	MATK	Multiple_Complex	megakaryocyte-associated tyrosine kinase	0.0146	2.44
TC0300007029.hg.1		NonCoding		0.0147	-2.37
TC0600011924.hg.1		NonCoding		0.0147	-2.69
TC1100013036.hg.1	PPP2R5B	Multiple_Complex	protein phosphatase 2, regulatory subunit B, beta	0.0147	2.74
TC2000007927.hg.1	RP3-492J12.2; spawvey	Multiple_Complex	novel transcript; Transcript Identified by AceView	0.0147	-2.02
TC0100017644.hg.1		NonCoding		0.0147	-3.12
TC0600008966.hg.1		NonCoding		0.0147	2.47
TC1800007907.hg.1	LOC727896	Multiple_Complex	cysteine and histidine rich domain containing 1 pseudogene	0.0147	-2.42
TC1300007243.hg.1		NonCoding		0.0147	-2.19
TC0500006710.hg.1		NonCoding		0.0147	-2.3
TC0500010028.hg.1	RP11-480D4.4	Multiple_Complex		0.0147	-3.01
TC1100009155.hg.1	AP006216.10; teyna	NonCoding	putative novel transcript; Transcript Identified by AceView	0.0147	-2.66
TC1700011699.hg.1	CD300C	Coding	CD300c molecule	0.0147	2.74
TC2100006662.hg.1		NonCoding		0.0147	-3.41
TC0800009949.hg.1		NonCoding		0.0147	-2.01
TC0200011994.hg.1	SNORD14	Small_RNA	Small nucleolar RNA SNORD14 [Source:RFAM;Acc:RF00016]	0.0147	-2.96
TC0100007435.hg.1		NonCoding		0.0148	-2.3
TC0300006722.hg.1	RP11-44D5.2	Multiple_Complex	TEC	0.0148	-2.86
TC1000007452.hg.1		NonCoding		0.0148	-2.65
TC1100007527.hg.1	OR4A41P	Pseudogene	olfactory receptor, family 4, subfamily A, member 41 pseudogene	0.0148	-2.06
TC0600008073.hg.1	SRF	Multiple_Complex	serum response factor	0.0148	2.66
TC0600008885.hg.1		NonCoding		0.0148	-2.29
TC0900007994.hg.1	PHF2	Multiple_Complex	PHD finger protein 2	0.0148	2.34
TC0600006755.hg.1		NonCoding		0.0148	-2.34
TSUnmapped00000279.hg.1	RP11-77G23.2	NonCoding		0.0148	-2.67
TC1100006755.hg.1	MIR302E	Precursor_microRNA	microRNA 302e	0.0148	-3.68
TC0100007135.hg.1	LOC101927876; RP11-174G17.2	NonCoding	uncharacterized LOC101927876; novel transcript	0.0150	-2.41
TC0200010264.hg.1	MFSD6	Multiple_Complex	major facilitator superfamily domain containing 6	0.0150	2.61
TC0200012053.hg.1		NonCoding		0.0150	-2.31
TC0300006854.hg.1		NonCoding		0.0150	-2.43
TC0300010064.hg.1		NonCoding		0.0150	-2.7
TC0300014042.hg.1	RAB43	Coding	RAB43, member RAS oncogene family	0.0150	2.37
TC0800009563.hg.1	RP11-981G7.3	NonCoding	novel transcript	0.0150	-2.35
TC0900008886.hg.1		NonCoding		0.0150	2.15
TC1300007049.hg.1	RN7SKP3	NonCoding	RNA, 7SK small nuclear pseudogene 3 [Source:HGNC Symbol;Acc:HGNC:42621]	0.0150	2.07
TC2100008359.hg.1	AP001063.1	NonCoding	novel transcript	0.0150	2.55
TSUnmapped00000832.hg.1		Small_RNA		0.0150	-2.39
TC1300008810.hg.1		NonCoding		0.0150	-2.29
TC1900011448.hg.1	MIR7975	Precursor_microRNA	microRNA 7975	0.0150	-2.17
TC1000007661.hg.1	RNA5SP318	Ribosomal	5S ribosomal pseudogene 318 [Source:HGNC Symbol;Acc:HGNC:43218]	0.0150	-2.22
TC0800011422.hg.1		NonCoding		0.0150	-2.65
TC0900008190.hg.1		NonCoding		0.0150	-2.27
TC0900011619.hg.1		NonCoding		0.0150	-2.63
TC1000011830.hg.1		NonCoding		0.0150	-2.06
TC0900012137.hg.1	FAM95B1; CYP4F59P; LOC100132340	Multiple_Complex	Homo sapiens family with sequence similarity 95, member B1 (FAM95B1), long non-coding RNA.; cytochrome P450, family 4, subfamily F, polypeptide 59, pseudogene [Source:HGNC Symbol;Acc:39947]; Transcript Identified by AceView, Entrez Gene ID(s) 100132340, RefSeq ID(s) NR_026759	0.0150	2.17
TC1900007400.hg.1	KLHL26	Multiple_Complex	kelch-like family member 26	0.0150	2.32
TC2200007848.hg.1		NonCoding		0.0150	-2.68
TC0100018200.hg.1	SEPN1	Multiple_Complex	selenoprotein N, 1	0.0151	3.15
TC0400010826.hg.1	fleyspubu	NonCoding	Transcript Identified by AceView	0.0151	-2.28
TC0700012511.hg.1		NonCoding		0.0151	-2.96
TC1200006997.hg.1	RP11-459D22.1	Multiple_Complex		0.0151	-2.24
TC1400008830.hg.1	saskoy	Unassigned	Transcript Identified by AceView	0.0151	-3.04
TC1800009086.hg.1	ZNF516	Multiple_Complex	zinc finger protein 516	0.0151	2.25
TC0400012743.hg.1		NonCoding		0.0151	-2.58
TC0100014472.hg.1	RP4-535B20.1	NonCoding	putative novel transcript	0.0151	-2.35
TC0200013963.hg.1		NonCoding		0.0151	-2.96
TC0300009369.hg.1		NonCoding		0.0151	-2.11
TC0X00010114.hg.1	snorvabu	Unassigned	Transcript Identified by AceView	0.0151	-2.51
TC0600013963.hg.1	LOC105378138; RP11-503C24.6; flojo	NonCoding	uncharacterized LOC105378138; Transcript Identified by AceView; novel transcript	0.0151	-2.31
TC1200009058.hg.1	RP11-465L8.1; perney	Multiple_Complex	putative novel transcript; Transcript Identified by AceView	0.0151	-2.75
TC1400008746.hg.1	TINF2	Multiple_Complex	TERF1 (TRF1)-interacting nuclear factor 2	0.0151	2.83
TC0500009858.hg.1	LINC01511	NonCoding	long intergenic non-protein coding RNA 1511	0.0151	2.26
TC1700006463.hg.1		NonCoding		0.0151	-2.66
TC0200015410.hg.1	veyswaby	Unassigned	Transcript Identified by AceView	0.0151	-3.32
TC0300008329.hg.1		NonCoding		0.0151	-2.46
TC0300008970.hg.1		NonCoding		0.0151	-2.86
TC0400012682.hg.1	zyspawby	Unassigned	Transcript Identified by AceView	0.0151	-3.05
TC0800011505.hg.1		NonCoding		0.0151	-2
TC1100009171.hg.1	RNF214	Multiple_Complex	ring finger protein 214	0.0151	2.41
TC1700008378.hg.1	MSI2	Multiple_Complex	musashi RNA binding protein 2	0.0151	2.79
TC1900009419.hg.1	CTC-503J8.8	Unassigned	novel transcript, sense intronic to MLLT1	0.0151	-2.78
TC1700009205.hg.1		NonCoding		0.0151	-2.43
TC0100013010.hg.1	RP11-169K16.4	NonCoding	putative novel transcript	0.0151	-2.01
TC0100014090.hg.1	FOXD2-AS1	NonCoding	FOXD2 antisense RNA 1 (head to head)	0.0151	2.42
TC0200010579.hg.1	AC010731.3	NonCoding	putative novel transcript	0.0151	-2.06
TC0500011458.hg.1	CCT7P2	Pseudogene	chaperonin containing TCP1, subunit 7 (eta) pseudogene 2 [Source:HGNC Symbol;Acc:HGNC:35134]	0.0151	-2.14
TC0700010987.hg.1		NonCoding		0.0151	-2.32
TC0800008205.hg.1	RN7SKP231	NonCoding	RNA, 7SK small nuclear pseudogene 231 [Source:HGNC Symbol;Acc:HGNC:45955]	0.0151	3.19
TC0X00010904.hg.1		NonCoding		0.0151	-2.47
TC1200008623.hg.1	RNA5SP368	Ribosomal	5S ribosomal pseudogene 368 [Source:HGNC Symbol;Acc:HGNC:43268]	0.0151	2.12
TC1200011757.hg.1		NonCoding		0.0151	-2.12
TC1400007275.hg.1		NonCoding		0.0151	-2.13
TC1800007266.hg.1	bloytoybu	Unassigned	Transcript Identified by AceView	0.0151	-2.32
TC1200011737.hg.1	RP11-328J6.1	NonCoding	novel transcript	0.0151	-2.37
TC1400007792.hg.1		NonCoding		0.0152	-2.43
TC0500007015.hg.1		NonCoding		0.0152	-2.31
TC0700008000.hg.1	LAT2	Multiple_Complex	linker for activation of T-cells family member 2	0.0152	2.08
TC0300009335.hg.1	RP11-432B6.1	Multiple_Complex		0.0152	-2.31
TC0600006488.hg.1		NonCoding		0.0152	-2.6
TC1100012952.hg.1	TSSC2	Multiple_Complex	tumor suppressing subtransferable candidate 2 pseudogene	0.0152	2.14
TC0400007048.hg.1	nerfloy	Coding	Transcript Identified by AceView	0.0152	-2.91
TC1700011642.hg.1	smuskar	Coding	Transcript Identified by AceView	0.0152	2.89
TC0300007910.hg.1	RP11-354H21.2	NonCoding	putative novel transcript	0.0152	-3.29
TC1300009618.hg.1		NonCoding		0.0152	-2.29
TC1500010163.hg.1		NonCoding		0.0152	-2.24
TC0600011539.hg.1		NonCoding		0.0152	-2.58
TC0600014331.hg.1		NonCoding		0.0152	-3.5
TC0400010074.hg.1		NonCoding		0.0153	-2.44
TC0X00008732.hg.1	WI2-80269A6.1	NonCoding	novel transcript	0.0153	-2.26
TC0500007769.hg.1		NonCoding		0.0153	-2.34
TC0200014886.hg.1	LINC01124	NonCoding	long intergenic non-protein coding RNA 1124	0.0153	2.96
TC0800011501.hg.1		NonCoding		0.0153	-2.28
TC0600012527.hg.1		NonCoding		0.0153	-2.08
TC0600012735.hg.1	LOC105377924; RP3-335E1.1	NonCoding	uncharacterized LOC105377924; novel transcript, antisense to AIM1	0.0153	-2.52
TC1900011684.hg.1	BABAM1	Multiple_Complex	BRISC and BRCA1 A complex member 1	0.0153	2.74
TC0700011826.hg.1	HINT1P2	Multiple_Complex	histidine triad nucleotide binding protein 1 pseudogene 2 [Source:HGNC Symbol;Acc:HGNC:38049]	0.0154	-2.94
TC0X00011081.hg.1	peenu	Coding	Transcript Identified by AceView	0.0154	-2.43
TC1500009874.hg.1		NonCoding		0.0154	-2.29
TC0100006686.hg.1	rarnobu	Coding	Transcript Identified by AceView	0.0154	-3.43
TC0100008568.hg.1		NonCoding		0.0154	-2.35
TC1900006453.hg.1		NonCoding		0.0154	-3.03
TC1900010718.hg.1	RNU6-195P	Small_RNA	RNA, U6 small nuclear 195, pseudogene [Source:HGNC Symbol;Acc:HGNC:47158]	0.0154	-2.75
TC0700013163.hg.1	HTR5A-AS1	NonCoding	HTR5A antisense RNA 1	0.0154	-2.73
TC1200009710.hg.1		NonCoding		0.0154	2.35
TC1500010710.hg.1	RP11-1000B6.3	NonCoding	novel transcript	0.0155	2.2
TC0100017407.hg.1	RP11-453O22.1	Multiple_Complex		0.0155	-2.41
TC2100007385.hg.1	noty	Coding	Transcript Identified by AceView	0.0155	-3.26
TC1800008650.hg.1	SMAD7	Multiple_Complex	SMAD family member 7	0.0155	2.76
TC0300012276.hg.1	CCDC37-AS1	NonCoding	CCDC37 antisense RNA 1 (head to head)	0.0155	-2.16
TC2000008587.hg.1	RALGAPA2	Multiple_Complex	Ral GTPase activating protein, alpha subunit 2 (catalytic)	0.0155	2.5
TC0400010389.hg.1		NonCoding		0.0155	-3.01
TC0100013032.hg.1		NonCoding		0.0155	-3.67
TC0700007426.hg.1	ADCY1	Multiple_Complex	adenylate cyclase 1 (brain)	0.0155	2.35
TC1500010669.hg.1	RP11-14C10.5	NonCoding	novel transcript	0.0155	-2.07
TC0300010078.hg.1	FRG2FP	Multiple_Complex	FSHD region gene 2 family member F, pseudogene [Source:HGNC Symbol;Acc:HGNC:51366]	0.0156	-2.28
TC1500007436.hg.1	RP11-554D20.1	NonCoding	novel transcript, antisense to RORA	0.0156	-2.1
TC0600008789.hg.1	storreeby	Coding	Transcript Identified by AceView	0.0156	-3.17
TC0600008841.hg.1	SNORA18	Small_RNA	Small nucleolar RNA SNORA18 [Source:RFAM;Acc:RF00425]	0.0156	-2.31
TC0200015940.hg.1		NonCoding		0.0157	-2.88
TC1000007954.hg.1	SLC29A3	Multiple_Complex	solute carrier family 29 (equilibrative nucleoside transporter), member 3	0.0157	2.16
TC1200008937.hg.1	RP11-545P7.9	NonCoding	novel transcript, sense intronic to TPCN1	0.0157	2.71
TC1800008685.hg.1		NonCoding		0.0157	-2.38
TC0500010998.hg.1	CCDC125	Multiple_Complex	coiled-coil domain containing 125	0.0157	2.09
TC1700008929.hg.1	TEN1; CDK3; TEN1-CDK3	Multiple_Complex	TEN1 CST complex subunit; cyclin-dependent kinase 3; TEN1-CDK3 readthrough (NMD candidate)	0.0157	2.42
TC0500009318.hg.1	CTB-95B16.1	Multiple_Complex		0.0157	-2.09
TC1500007642.hg.1		NonCoding		0.0157	-2.61
TC0200014626.hg.1	klorfubu	Coding	Transcript Identified by AceView	0.0157	-4.76
TC1700009372.hg.1	CRK	Multiple_Complex	v-crk avian sarcoma virus CT10 oncogene homolog	0.0157	2.48
TC0900008312.hg.1	SLC44A1	Multiple_Complex	solute carrier family 44 (choline transporter), member 1	0.0157	2.05
TC1400006935.hg.1	kymoyby	Coding	Transcript Identified by AceView	0.0157	-3.18
TC0700009604.hg.1	ZNF398	Multiple_Complex	zinc finger protein 398	0.0157	2.39
TC0200014940.hg.1	AC092573.2	Multiple_Complex		0.0158	-2.2
TC0300011073.hg.1		NonCoding		0.0158	-2.25
TC2100007751.hg.1		NonCoding		0.0158	-2.64
TC0100012948.hg.1	PRAMEF19	Coding	PRAME family member 19	0.0158	-2.31
TC0700010656.hg.1		NonCoding		0.0158	-2.47
TC0200006712.hg.1		NonCoding		0.0158	-2.01
TC0300006808.hg.1	AC104183.2	Precursor_microRNA		0.0158	-2.09
TC0700011034.hg.1		NonCoding		0.0158	-2.68
TC0900011700.hg.1		NonCoding		0.0158	-2.92
TC2200008116.hg.1	ABHD17AP5	Pseudogene	abhydrolase domain containing 17A pseudogene 5 [Source:HGNC Symbol;Acc:HGNC:34043]	0.0158	3.39
TC1000010216.hg.1		NonCoding		0.0158	-2.17
TC1500006861.hg.1	MIR4510	Multiple_Complex	microRNA 4510	0.0158	-3.05
TC1000007813.hg.1		NonCoding		0.0158	-2.12
TC0100010401.hg.1	jeebar	NonCoding	Transcript Identified by AceView	0.0159	-2.7
TC0200008801.hg.1	SULT1C4	Multiple_Complex	sulfotransferase family 1C member 4	0.0159	-2.21
TC1100009599.hg.1		NonCoding		0.0159	-2.26
TC0700009845.hg.1		NonCoding		0.0159	-2.14
TC0600011892.hg.1		NonCoding		0.0159	-2.34
TC1100012814.hg.1	feemor	Unassigned	Transcript Identified by AceView	0.0159	2.26
TC0200012797.hg.1	AC016734.2	Multiple_Complex		0.0159	2.64
TC0200016107.hg.1		NonCoding		0.0159	-2.67
TC0300008066.hg.1		NonCoding		0.0159	-2.16
TC1600009941.hg.1		NonCoding		0.0159	-2
TC1900008208.hg.1	sheytee	Unassigned	Transcript Identified by AceView	0.0159	-2.22
TC1000009935.hg.1	RP11-390B4.3	NonCoding	novel transcript	0.0159	-2.52
TC1600008608.hg.1	RP11-510J16.6	NonCoding	novel transcript	0.0159	-3.41
TC0100017086.hg.1		NonCoding		0.0159	-2.12
TC0800009185.hg.1		NonCoding		0.0159	-2.23
TC1200008392.hg.1	RP11-734K2.4	NonCoding	novel transcript, antisense to POC1B	0.0159	-2.35
TC1200008516.hg.1		NonCoding		0.0159	-2.16
TC0200009882.hg.1		NonCoding		0.0160	-2.35
TC0100015979.hg.1	MIR6738	Precursor_microRNA	microRNA 6738	0.0160	-3.35
TC0600009318.hg.1		NonCoding		0.0160	-4.09
TC0700013158.hg.1		NonCoding		0.0160	-3.67
TC0800011902.hg.1		NonCoding		0.0160	-2.44
TC0Y00006672.hg.1	RNA5SP521	Ribosomal	5S ribosomal pseudogene 521 [Source:HGNC Symbol;Acc:HGNC:43421]	0.0160	-3.14
TC1200010835.hg.1	NFE2	Multiple_Complex	nuclear factor, erythroid 2	0.0160	2.59
TC2100006739.hg.1	AP001255.2	NonCoding	novel transcript	0.0160	-2.11
TC0700009059.hg.1	RNA5SP242	Ribosomal	5S ribosomal pseudogene 242 [Source:HGNC Symbol;Acc:HGNC:43142]	0.0161	-2.51
TC0100008814.hg.1		NonCoding		0.0161	-2.56
TC0100010008.hg.1	LCE1E	Coding	late cornified envelope 1E	0.0161	2.27
TC0800009113.hg.1	PTP4A3	Multiple_Complex	protein tyrosine phosphatase type IVA, member 3	0.0161	2.15
TC1600009185.hg.1	MEFV	Multiple_Complex	Mediterranean fever	0.0161	2.37
TC1700007296.hg.1	MTRNR2L1	Coding	MT-RNR2-like 1	0.0161	2.73
TC1700007629.hg.1	Y_RNA	NonCoding	Y RNA [Source:RFAM;Acc:RF00019]	0.0161	2.19
TC1700007699.hg.1	Y_RNA	NonCoding	Y RNA [Source:RFAM;Acc:RF00019]	0.0161	2.19
TC1700009332.hg.1	RP11-676J12.8; pleefloy	NonCoding	novel transcript, antisense to RNMTL1; Transcript Identified by AceView	0.0161	-2.26
TC1700012110.hg.1	SECTM1	Multiple_Complex	secreted and transmembrane 1	0.0161	-2.24
TC1800008152.hg.1	RP11-691H4.4	NonCoding	novel transcript, antisense C18orf1	0.0161	-2.15
TC1700012466.hg.1	LINC00673; LINC00511	Multiple_Complex	long intergenic non-protein coding RNA 673; long intergenic non-protein coding RNA 511	0.0161	-2.09
TC1800007072.hg.1	skorwu	Unassigned	Transcript Identified by AceView	0.0161	2.24
TC0600010149.hg.1		NonCoding		0.0161	-3.41
TC0700008749.hg.1		NonCoding		0.0161	-2.1
TC1700011584.hg.1	SNORA40	Small_RNA	Small nucleolar RNA SNORA40 [Source:RFAM;Acc:RF00561]	0.0161	-2.86
TC2000008790.hg.1		NonCoding		0.0161	2.07
TC1200009175.hg.1		NonCoding		0.0162	2.36
TC0300012108.hg.1	tusweyby	Unassigned	Transcript Identified by AceView	0.0162	2.13
TC2000008882.hg.1	kytar	NonCoding	Transcript Identified by AceView	0.0162	-2.09
TC0900007451.hg.1	ATP5A1P10	Multiple_Complex	ATP synthase, H+ transporting, mitochondrial F1 complex, alpha subunit 1 pseudogene 10	0.0162	-2.91
TC1100011561.hg.1	derplor	Coding	Transcript Identified by AceView	0.0162	-2.34
TC1400006652.hg.1	ABHD4	Multiple_Complex	abhydrolase domain containing 4	0.0162	2.44
TC1600011553.hg.1	PSMB10	Multiple_Complex	proteasome subunit beta 10	0.0162	3.57
TC1500007678.hg.1	CORO2B	NonCoding	Memczak2013 ALT_ACCEPTOR, ALT_DONOR, coding, INTERNAL, intronic best transcript NM_001190457	0.0163	-2.45
TC0X00006816.hg.1	PDK3	Multiple_Complex	pyruvate dehydrogenase kinase, isozyme 3	0.0163	2.21
TC0500008711.hg.1	gloysneebu	Unassigned	Transcript Identified by AceView	0.0164	-2.88
TC1100007481.hg.1	MIR4487	Precursor_microRNA	microRNA 4487	0.0164	-2.04
TC1600006960.hg.1		NonCoding		0.0164	-3.05
TC2000009401.hg.1	SPATA2	Coding	spermatogenesis associated 2	0.0164	2.04
TC0500011502.hg.1	ELL2	Multiple_Complex	elongation factor, RNA polymerase II, 2	0.0164	2.67
TC0200007073.hg.1	AC109829.1	Coding	Protein LOC102724921 [Source:UniProtKB/TrEMBL;Acc:C9JG08]	0.0164	-2.55
TC14_KI270723v1_random00006432.hg.1	AC242006.2	Precursor_microRNA		0.0164	-2.26
TC0X00009151.hg.1	RN7SL658P	NonCoding	RNA, 7SL, cytoplasmic 658, pseudogene [Source:HGNC Symbol;Acc:HGNC:46674]	0.0164	-2.04
TC0700006437.hg.1		NonCoding		0.0164	-2.14
TC2000008862.hg.1		NonCoding		0.0164	-2.97
TC0800009373.hg.1	muhure	Multiple_Complex	Transcript Identified by AceView	0.0164	-2.26
TC1600010906.hg.1	CTD-2336H13.1	Multiple_Complex		0.0164	-2.08
TC0600009873.hg.1	klorkleeby	Unassigned	Transcript Identified by AceView	0.0165	-2.49
TC0200009369.hg.1		NonCoding		0.0165	-2.42
TC0600013949.hg.1		NonCoding		0.0165	-2.68
TC0Y00007276.hg.1	OFD1P15Y	Multiple_Complex	OFD1 pseudogene 15, Y-linked [Source:HGNC Symbol;Acc:HGNC:23887]	0.0165	-2.47
TC1000012461.hg.1	NUTM2E	Coding	NUT family member 2E	0.0165	-2.44
TSUnmapped00000365.hg.1	SAG	NonCoding	S-antigen; retina and pineal gland (arrestin)	0.0165	-2.22
TC0600011711.hg.1	soyseyby	Coding	Transcript Identified by AceView	0.0165	-2.39
TC2200008961.hg.1	swyrey	Coding	Transcript Identified by AceView	0.0165	-2.04
TC0900011317.hg.1	misuro	Unassigned	Transcript Identified by AceView	0.0166	-2.68
TC1700010602.hg.1	MED24andSNORD124	Unassigned	Transcript Identified by AceView, Entrez Gene ID(s) 9862; 100113390	0.0166	-2.29
TC0600008971.hg.1		NonCoding		0.0166	-2.76
TC1100012403.hg.1		NonCoding		0.0166	-2.56
TC0100010870.hg.1	nylarbu	Coding	Transcript Identified by AceView	0.0167	-3.01
TC0100011803.hg.1	paroybu	Coding	Transcript Identified by AceView	0.0167	-2.38
TC0200014991.hg.1	GPR155	Multiple_Complex	G protein-coupled receptor 155	0.0167	3.15
TC0300010114.hg.1		NonCoding		0.0167	-3.81
TC0400011138.hg.1		NonCoding		0.0167	-3.11
TC0X00007231.hg.1	GAGE12H; GAGE12B; GAGE12C	Coding	G antigen 12H; G antigen 12B; G antigen 12C	0.0167	-2.26
TC0X00007232.hg.1	GAGE12D	Coding	G antigen 12D	0.0167	-2.26
TC0X00007233.hg.1	GAGE12G; GAGE12E	Coding	G antigen 12G; G antigen 12E	0.0167	-2.26
TC1000010275.hg.1	foynoyby	Coding	Transcript Identified by AceView	0.0167	2.23
TC1100013095.hg.1	LOC283140; RP11-356J5.12; snawjarby	NonCoding	uncharacterized LOC283140; novel transcript; Transcript Identified by AceView	0.0167	-3.01
TC1300009508.hg.1	RNY3P8	NonCoding	RNA, Ro-associated Y3 pseudogene 8 [Source:HGNC Symbol;Acc:HGNC:42492]	0.0167	-2.69
TC1400009339.hg.1		NonCoding		0.0167	-2.38
TC1400009879.hg.1		NonCoding		0.0167	-3.96
TC1600010314.hg.1		NonCoding		0.0167	-2.46
TC1900010843.hg.1	CTC-490G23.4	NonCoding	novel transcript, antisense to CD177	0.0167	-2.68
TC0300006697.hg.1		NonCoding		0.0167	-2.56
TC0400010219.hg.1		NonCoding		0.0167	-2.14
TC2000008785.hg.1	RP4-610C12.4; LINC01597	NonCoding	novel transcript; long intergenic non-protein coding RNA 1597 [Source:HGNC Symbol;Acc:HGNC:51594]	0.0167	-2.74
TC2200007371.hg.1	CTA-150C2.13	NonCoding	putative novel transcript	0.0167	-2.78
TC1900007284.hg.1	CTD-3222D19.8	NonCoding	TEC	0.0167	-2.47
TC0400010238.hg.1		NonCoding		0.0167	-2.12
TC0300008893.hg.1		NonCoding		0.0167	-3.08
TC1300008887.hg.1	PPP1R26P1	Multiple_Complex	protein phosphatase 1 regulatory subunit 26 pseudogene 1 [Source:HGNC Symbol;Acc:HGNC:42015]	0.0167	-2.21
TC2000006651.hg.1		NonCoding		0.0167	-2.56
TC0200016583.hg.1	LOC105747689	NonCoding	uncharacterized LOC105747689	0.0167	2.22
TC0500007280.hg.1		NonCoding		0.0167	-2.29
TC0500008543.hg.1		NonCoding		0.0167	-2.12
TC0600008311.hg.1		NonCoding		0.0167	-2.96
TC0800012163.hg.1		NonCoding		0.0167	-4.19
TC0Y00006811.hg.1	TRIM60P11Y	Multiple_Complex	tripartite motif containing 60 pseudogene 11, Y-linked [Source:HGNC Symbol;Acc:HGNC:38463]	0.0167	-2.44
TC1300006763.hg.1	PTPN2P2	Pseudogene	protein tyrosine phosphatase, non-receptor type 2 pseudogene 2 [Source:HGNC Symbol;Acc:HGNC:9654]	0.0167	-2.03
TC1500008286.hg.1	ZNF710	Multiple_Complex	zinc finger protein 710	0.0167	2.45
TC1700012033.hg.1	TMEM105	Multiple_Complex	transmembrane protein 105	0.0167	-2.11
TC1800006693.hg.1		NonCoding		0.0167	-2.18
TC2100006591.hg.1	zasy	Coding	Transcript Identified by AceView	0.0167	-2.67
TC0800008185.hg.1	swuly	Unassigned	Transcript Identified by AceView	0.0167	3.07
TC0100013974.hg.1	RNF220	NonCoding	Memczak2013 ANTISENSE, coding, INTERNAL, intronic best transcript NM_018150	0.0168	-2.12
TC0900009366.hg.1	beesoby	Coding	Transcript Identified by AceView	0.0168	-2.99
TC1200012382.hg.1	RP11-955H22.1	NonCoding	novel transcript	0.0168	-3.77
TC0100009623.hg.1		NonCoding		0.0168	-2.01
TC1600006916.hg.1		NonCoding		0.0168	-2.88
TC1600009346.hg.1	LINC01195	NonCoding	long intergenic non-protein coding RNA 1195	0.0168	-2.58
TC1900007436.hg.1	GATAD2A; MIR640	Multiple_Complex	GATA zinc finger domain containing 2A; microRNA 640	0.0168	2.63
TC0600008631.hg.1		NonCoding		0.0168	-2.15
TC0600009718.hg.1		NonCoding		0.0168	-2.09
TC1600007504.hg.1	SETD1A	Multiple_Complex	SET domain containing 1A	0.0168	2.23
TC2200007110.hg.1	RN7SL20P	NonCoding	RNA, 7SL, cytoplasmic 20, pseudogene [Source:HGNC Symbol;Acc:HGNC:46036]	0.0168	2.24
TC2000009872.hg.1		NonCoding		0.0168	-3.02
TC1500007555.hg.1	RP11-702L15.4	NonCoding	novel transcript, sense intronic to ZNF609	0.0168	2.04
TC0800010377.hg.1		NonCoding		0.0169	-2.37
TC0700008828.hg.1	LOC101928012; AC002463.3	NonCoding	uncharacterized LOC101928012; novel transcript	0.0170	-2.88
TC0800009504.hg.1	blawslarbu	Coding	Transcript Identified by AceView	0.0170	3.32
TC0900008191.hg.1		NonCoding		0.0170	-2.62
TC1100012498.hg.1	RP11-158I9.5	NonCoding	novel transcript, antisense to CXCR5	0.0170	-2.42
TC0100011218.hg.1	nokimo	Coding	Transcript Identified by AceView	0.0171	-2.65
TC1000007522.hg.1		NonCoding		0.0172	-2.46
TC0700008395.hg.1		NonCoding		0.0172	-2.03
TC0900007288.hg.1	SPATA31A6	Multiple_Complex	SPATA31 subfamily A, member 6	0.0172	-2.09
TC1100009450.hg.1	DCPS	Multiple_Complex	decapping enzyme, scavenger	0.0172	2.26
TC1400006550.hg.1		NonCoding		0.0172	-2.41
TC1500009689.hg.1	MGC15885; RP11-625H11.1	NonCoding	uncharacterized protein MGC15885; Transcript Identified by AceView, Entrez Gene ID(s) 197003; novel transcript, antisense to TLN2; uncharacterized protein MGC15885 [Source:EntrezGene;Acc:197003]	0.0172	-2.03
TC0100011849.hg.1		NonCoding		0.0172	2.19
TC0200015246.hg.1	STAT4	Multiple_Complex	signal transducer and activator of transcription 4	0.0172	4.58
TC1900008448.hg.1	SNAR-A1; SNAR-A2	Multiple_Complex	small ILF3/NF90-associated RNA A1; small ILF3/NF90-associated RNA A2	0.0173	-2.04
TC1900008449.hg.1	SNAR-A9	Multiple_Complex	small ILF3/NF90-associated RNA A9	0.0173	-2.04
TC1900008451.hg.1	SNAR-A1; SNAR-A2	Multiple_Complex	Homo sapiens small ILF3/NF90-associated RNA A1 (SNAR-A1), small nuclear RNA.; Homo sapiens small ILF3/NF90-associated RNA A2 (SNAR-A2), small nuclear RNA.; Transcript Identified by AceView, Entrez Gene ID(s) 100126799, RefSeq ID(s) NR_004435, NR_004436	0.0173	-2.04
TC0100007206.hg.1	CDA	Multiple_Complex	cytidine deaminase	0.0173	2.09
TC0200015919.hg.1	COL4A4	Multiple_Complex	collagen, type IV, alpha 4	0.0173	-2.48
TC0400008644.hg.1		NonCoding		0.0173	-4.01
TC1600006673.hg.1		NonCoding		0.0173	-2.65
TC0X00010648.hg.1	RPL39; SNORA69	Multiple_Complex	ribosomal protein L39; small nucleolar RNA, H/ACA box 69	0.0173	-2.06
TC0600007832.hg.1	BRPF3	Multiple_Complex	bromodomain and PHD finger containing 3	0.0173	2.3
TC0600008655.hg.1	TPBG	Multiple_Complex	trophoblast glycoprotein	0.0173	2.71
TC1400010275.hg.1	RN7SL546P	NonCoding	RNA, 7SL, cytoplasmic 546, pseudogene [Source:HGNC Symbol;Acc:HGNC:46562]	0.0174	2.97
TC0200010980.hg.1	CCL20	Multiple_Complex	chemokine (C-C motif) ligand 20	0.0174	3.66
TC0400012659.hg.1		NonCoding		0.0174	-2.27
TC1100006854.hg.1	RP11-483L5.1; joymer	Multiple_Complex	Transcript Identified by AceView; novel transcript	0.0174	-2.15
TC1200007261.hg.1	RP11-843B15.1	Multiple_Complex		0.0174	-2.05
TC1200008234.hg.1	RP11-290L1.3	NonCoding	novel transcript antisense to PHLDA1	0.0174	-2.04
TC1200009470.hg.1	RP13-977J11.9	NonCoding	novel transcript	0.0174	-2.55
TC1200012839.hg.1		NonCoding		0.0174	-2.14
TC1400010338.hg.1		NonCoding		0.0174	-2.3
TC1500008034.hg.1		NonCoding		0.0174	-2.49
TC1700010424.hg.1	RP11-686D22.8	Multiple_Complex	novel transcript	0.0174	2.07
TC0X00010622.hg.1		NonCoding		0.0174	-2.36
TC0200015728.hg.1		NonCoding		0.0174	-2.42
TC0200012914.hg.1		NonCoding		0.0174	-2.22
TC0600012836.hg.1		NonCoding		0.0174	-2.32
TC1000009444.hg.1	ADGRA1	Multiple_Complex	adhesion G protein-coupled receptor A1	0.0174	-2.79
TC1300009818.hg.1	ARHGEF7-AS1	NonCoding	ARHGEF7 antisense RNA 1	0.0174	-2.46
TC1600011263.hg.1	ANKRD11	Multiple_Complex	ankyrin repeat domain 11	0.0174	2.44
TC1400008422.hg.1		NonCoding		0.0174	-2.97
TC1800009294.hg.1	RP11-456O19.5; CTD-2008L17.2; rihima	Multiple_Complex	novel transcript; Transcript Identified by AceView	0.0174	-2.59
TC0100008592.hg.1	RN7SL130P	NonCoding	RNA, 7SL, cytoplasmic 130, pseudogene [Source:HGNC Symbol;Acc:HGNC:46146]	0.0175	2.13
TC1000007861.hg.1	TET1	Multiple_Complex	tet methylcytosine dioxygenase 1	0.0175	2.54
TC1600010363.hg.1	IRX3	Multiple_Complex	iroquois homeobox 3	0.0175	2.34
TC0200015748.hg.1	kaheyo	Multiple_Complex	Transcript Identified by AceView	0.0175	-2.41
TC0100013785.hg.1	RNU6-608P	Small_RNA	RNA, U6 small nuclear 608, pseudogene [Source:HGNC Symbol;Acc:HGNC:47571]	0.0175	-2.26
TC1100012513.hg.1	H2AFX	Coding	H2A histone family, member X	0.0175	2.3
TC1800006607.hg.1		NonCoding		0.0175	-2.92
TC0800011903.hg.1	RP11-157E21.2	Multiple_Complex		0.0175	-2.32
TC1100013118.hg.1	LINC01001	Multiple_Complex	long intergenic non-protein coding RNA 1001	0.0175	2.35
TC0X00009217.hg.1	SCARNA9L	Multiple_Complex	small Cajal body-specific RNA 9-like	0.0175	-2.54
TC1700008241.hg.1	RP11-893F2.5; vygla	NonCoding	novel transcript; Transcript Identified by AceView	0.0175	-2.44
TC0700009358.hg.1		NonCoding		0.0176	-2.6
TC0900010724.hg.1	MIR4290	Precursor_microRNA	microRNA 4290	0.0176	-2.43
TC0700010167.hg.1	ACTB	Multiple_Complex	actin, beta	0.0176	3
TC0X00007498.hg.1	AKIRIN1P2	Multiple_Complex	akirin 1 pseudogene 2 [Source:HGNC Symbol;Acc:HGNC:50797]	0.0176	2.07
TC1100008236.hg.1	CCND1	Multiple_Complex	cyclin D1	0.0176	2.22
TC1300009300.hg.1		NonCoding		0.0176	-2.39
TC1500007043.hg.1	chawpor	Coding	Transcript Identified by AceView	0.0176	-2.45
TC2200006575.hg.1		NonCoding		0.0176	3.29
TC0900011239.hg.1		NonCoding		0.0176	-3.08
TC0200015437.hg.1		NonCoding		0.0176	-2.28
TC0300007119.hg.1		NonCoding		0.0176	-2.25
TC0700013621.hg.1		NonCoding		0.0176	-2.25
TC2100006514.hg.1	U1	Small_RNA	U1 spliceosomal RNA [Source:RFAM;Acc:RF00003]	0.0176	-2.68
TCUn_KI270750v100006432.hg.1	U1	Small_RNA	U1 spliceosomal RNA [Source:RFAM;Acc:RF00003]	0.0176	-2.68
TC0400012522.hg.1	RP11-460H9.1; worgar	NonCoding	novel transcript; Transcript Identified by AceView	0.0176	-2.35
TC0X00009422.hg.1		NonCoding		0.0176	-2.51
TC1000008807.hg.1		NonCoding		0.0176	2.97
TC2100007788.hg.1		NonCoding		0.0176	-2.14
TC0600007363.hg.1	TRI-TAT2-3	Precursor_microRNA	transfer RNA-Ile (TAT) 2-3 [Source:HGNC Symbol;Acc:HGNC:34693]	0.0177	-2.8
TC0100017269.hg.1		NonCoding		0.0177	-2.41
TC0500012260.hg.1	AC005609.17	NonCoding	novel transcript, antisense to PCDHA13	0.0177	-2.74
TC0X00008655.hg.1	CXorf51A; CXorf51B	Multiple_Complex	chromosome X open reading frame 51A; chromosome X open reading frame 51B	0.0177	-2.25
TC0300006628.hg.1	RNU6-377P	Small_RNA	RNA, U6 small nuclear 377, pseudogene [Source:HGNC Symbol;Acc:HGNC:47340]	0.0177	2.36
TC0600010218.hg.1		NonCoding		0.0177	-2.78
TC0300007948.hg.1	RP11-142L1.3	Pseudogene		0.0177	-2.92
TC1500009050.hg.1	RP11-1008C21.2	NonCoding	novel transcript	0.0177	-2.22
TC0400007383.hg.1		NonCoding		0.0177	-3.13
TC0700010560.hg.1	shawky	Coding	Transcript Identified by AceView	0.0177	-2.16
TC1100008278.hg.1		NonCoding		0.0177	-2.71
TC0200011977.hg.1	AC008073.7	NonCoding	novel transcript	0.0177	-2.26
TC0900011913.hg.1	AL603650.4	Precursor_microRNA		0.0177	-3.52
TC0100011886.hg.1	yosiyo	NonCoding	Transcript Identified by AceView	0.0177	-2.93
TC0800008208.hg.1	GS1-5L10.1	NonCoding	novel transcript	0.0177	-2.04
TC1200009631.hg.1	rorcho	Coding	Transcript Identified by AceView	0.0177	-2.81
TC0200015111.hg.1		NonCoding		0.0178	-4
TC1200012622.hg.1	SLC48A1	Multiple_Complex	solute carrier family 48 (heme transporter), member 1	0.0178	3
TC1300008252.hg.1	lornor; rerare	Multiple_Complex	Transcript Identified by AceView	0.0178	-2.23
TC1600006640.hg.1	LA16c-325D7.1	NonCoding	novel transcript, antisense to PRSS22	0.0178	-2.06
TC1600009935.hg.1	SPN	NonCoding	Memczak2013 ANTISENSE, CDS, coding, INTERNAL best transcript NM_003123	0.0178	3.25
TC0200012471.hg.1	vofa	NonCoding	Transcript Identified by AceView	0.0178	-2.32
TC0300009225.hg.1		NonCoding		0.0178	-2.55
TC1800008896.hg.1	gleesar	Coding	Transcript Identified by AceView	0.0178	-2.94
TC1100010999.hg.1	MIR6503	Precursor_microRNA	microRNA 6503	0.0178	-2
TC0800006977.hg.1		NonCoding		0.0178	-2.03
TC0900009528.hg.1	IMP3P1	Multiple_Complex	IMP3 pseudogene 1 [Source:HGNC Symbol;Acc:HGNC:49385]	0.0178	-2.33
TC1500008433.hg.1		NonCoding		0.0178	-2.29
TC1600009127.hg.1		NonCoding		0.0178	3.56
TC1600011428.hg.1	TERF2IP	Coding	telomeric repeat binding factor 2, interacting protein	0.0178	2.27
TC1000011504.hg.1	stertarbo	Coding	Transcript Identified by AceView	0.0179	-2.11
TC1300008048.hg.1	TEX29	Coding	testis expressed 29	0.0179	-2.19
TC0900011654.hg.1	ZDHHC12	Multiple_Complex	zinc finger, DHHC-type containing 12	0.0179	2.9
TC1100012056.hg.1		NonCoding		0.0179	-2.64
TC1500009350.hg.1	CTD-3247H4.2	NonCoding	novel transcript, sense intronic to FBN1	0.0179	-2.34
TC1600007446.hg.1	RP11-455F5.6	NonCoding	novel transcript antisense to GDPD3	0.0179	-2.48
TC2000007652.hg.1	latu	Unassigned	Transcript Identified by AceView	0.0179	-2.17
TC2000008317.hg.1	RP5-1056H1.2	NonCoding	novel transcript	0.0179	-2.46
TC1500010334.hg.1	AGBL1-AS1	Multiple_Complex	AGBL1 antisense RNA 1	0.0179	-2.34
TC0600007388.hg.1	RPLP2P1	Pseudogene	ribosomal protein, large P2, pseudogene 1	0.0179	-2.2
TC0900008095.hg.1	LOC158435; RP11-569G13.2	NonCoding	uncharacterized LOC158435; novel transcript	0.0179	-2.2
TC1100009333.hg.1	swerchey	Unassigned	Transcript Identified by AceView	0.0179	2.32
TC1100011354.hg.1	OR7E145P	Pseudogene	olfactory receptor, family 7, subfamily E, member 145 pseudogene	0.0179	-2.07
TC1200007595.hg.1	SMARCD1	Multiple_Complex	SWI/SNF related, matrix associated, actin dependent regulator of chromatin, subfamily d, member 1	0.0179	2.35
TC0400010340.hg.1	RP11-68D16.2	Multiple_Complex		0.0179	-2.35
TC0800007948.hg.1	RP11-531A24.3	NonCoding	novel transcript	0.0179	-2.86
TC1800007402.hg.1	kluwar	Coding	Transcript Identified by AceView	0.0179	2.18
TC0700007649.hg.1	CICP8	Multiple_Complex	capicua transcriptional repressor pseudogene 8 [Source:HGNC Symbol;Acc:HGNC:37757]	0.0180	-2.14
TC0800007193.hg.1	CTD-2373N4.3	NonCoding	TEC	0.0180	-2.05
TC1800009150.hg.1		NonCoding		0.0180	-3.35
TC0400006712.hg.1	TADA2B	Multiple_Complex	transcriptional adaptor 2B	0.0180	3.34
TC1400007079.hg.1		NonCoding		0.0180	-2.45
TC1400008016.hg.1		NonCoding		0.0180	-2.06
TC0300013566.hg.1	OPA1-AS1	Multiple_Complex	OPA1 antisense RNA 1	0.0180	-2.7
TC1300009266.hg.1		NonCoding		0.0180	-3.37
TC1600008477.hg.1	CTD-2336H13.2	NonCoding	novel transcript	0.0180	-2.1
TC0300013141.hg.1		NonCoding		0.0180	-2.22
TC0400012631.hg.1		NonCoding		0.0180	-2.31
TC0700007759.hg.1		NonCoding		0.0180	-2.22
TC0800007424.hg.1	Y_RNA	NonCoding	Y RNA [Source:RFAM;Acc:RF00019]	0.0180	2.8
TC1100006968.hg.1		NonCoding		0.0180	-2.3
TC0900006802.hg.1	RN7SL151P	Multiple_Complex	RNA, 7SL, cytoplasmic 151, pseudogene [Source:HGNC Symbol;Acc:HGNC:46167]	0.0181	2.62
TC1100009237.hg.1	VPS11	Multiple_Complex	vacuolar protein sorting 11 homolog (S. cerevisiae)	0.0181	2.39
TC0200009092.hg.1	AC012363.13	NonCoding	putative novel transcript	0.0181	-2.46
TC0600012808.hg.1	stuplubu	Coding	Transcript Identified by AceView	0.0181	-2.39
TC0100017027.hg.1	larrabu	Unassigned	Transcript Identified by AceView	0.0181	-2.9
TC0300008721.hg.1		NonCoding		0.0181	-2.23
TC0600010442.hg.1		NonCoding		0.0181	-2.49
TC0900008898.hg.1	wusher	Coding	Transcript Identified by AceView	0.0181	-2.78
TC0900007720.hg.1	AL133391.1	Precursor_microRNA		0.0181	-2.11
TC0X00008620.hg.1	AL109620.1	Precursor_microRNA		0.0181	-2.11
TC0500007140.hg.1		NonCoding		0.0181	-2.48
TC0200006458.hg.1	AC093326.3	NonCoding	novel transcript	0.0182	-2.21
TC0200015615.hg.1		NonCoding		0.0182	-2.6
TC0300008715.hg.1	EEFSEC	Multiple_Complex	eukaryotic elongation factor, selenocysteine-tRNA-specific	0.0182	2.25
TC1900006434.hg.1	OR4G3P	Multiple_Complex	olfactory receptor, family 4, subfamily G, member 3 pseudogene	0.0182	-3.54
TC2200009273.hg.1	APOBEC3F	Multiple_Complex	apolipoprotein B mRNA editing enzyme, catalytic polypeptide-like 3F	0.0182	2.95
TC0800009784.hg.1	skarzoby	Coding	Transcript Identified by AceView	0.0182	-2.25
TC1200007461.hg.1	PCED1B	Multiple_Complex	PC-esterase domain containing 1B	0.0182	2.72
TC2100006614.hg.1	RNU6-1326P	Small_RNA	RNA, U6 small nuclear 1326, pseudogene [Source:HGNC Symbol;Acc:HGNC:48289]	0.0182	-2.24
TC0200009843.hg.1	deefawbu	Unassigned	Transcript Identified by AceView	0.0183	-4.65
TC2000009357.hg.1	PREX1	Multiple_Complex	phosphatidylinositol-3,4,5-trisphosphate-dependent Rac exchange factor 1	0.0183	2.58
TC2200007127.hg.1	RP1-90G24.10; RP1-90G24.6	Multiple_Complex	putative novel transcript; novel transcript, antisense to SLC5A4	0.0183	2.48
TC0800009571.hg.1		NonCoding		0.0183	2.21
TC1600008887.hg.1	RP11-104N10.2	NonCoding	novel transcript sense intronic to SPG7	0.0183	2.62
TC0200016049.hg.1	sykler	Coding	Transcript Identified by AceView	0.0183	-3.13
TC0300008166.hg.1	ZNF90P1	Multiple_Complex	zinc finger protein 90 pseudogene 1 [Source:HGNC Symbol;Acc:HGNC:12888]	0.0183	2.05
TC0300008503.hg.1		NonCoding		0.0183	-2.55
TC0500011282.hg.1	MTRNR2L2	Multiple_Complex	MT-RNR2-like 2	0.0183	2.89
TC2000008939.hg.1	slasawbu	Coding	Transcript Identified by AceView	0.0183	2.44
TC1700011616.hg.1		NonCoding		0.0183	-2.5
TC0100014647.hg.1		NonCoding		0.0183	-2.66
TC0300006710.hg.1	RNU6-454P	Small_RNA	RNA, U6 small nuclear 454, pseudogene [Source:HGNC Symbol;Acc:HGNC:47417]	0.0183	-2.89
TC2200006965.hg.1	CTA-992D9.11	NonCoding	novel transcript	0.0183	-2.05
TC0700012650.hg.1	swawflawbu	Coding	Transcript Identified by AceView	0.0183	-3.13
TC1400008260.hg.1	SNORD114-11	Multiple_Complex	small nucleolar RNA, C/D box 114-11	0.0183	-2.19
TC1900008325.hg.1		NonCoding		0.0183	-2.45
TC0100010679.hg.1	shokerbo	Coding	Transcript Identified by AceView	0.0183	2.8
TC1100008701.hg.1	GRM5-AS1	NonCoding	GRM5 antisense RNA 1	0.0184	-2.62
TC0500008477.hg.1		NonCoding		0.0184	-2.17
TC1000012530.hg.1	EBLN1	Multiple_Complex	endogenous Bornavirus-like nucleoprotein 1	0.0184	-2.12
TC1100010327.hg.1	RNA5SP336	Ribosomal	5S ribosomal pseudogene 336 [Source:HGNC Symbol;Acc:HGNC:43236]	0.0184	-2.16
TC1200010522.hg.1		NonCoding		0.0184	-3.1
TC0300012969.hg.1	RNU7-136P	Small_RNA	RNA, U7 small nuclear 136 pseudogene [Source:HGNC Symbol;Acc:HGNC:45670]	0.0184	-4.27
TC0500009351.hg.1	berskeeby	Unassigned	Transcript Identified by AceView	0.0184	3.01
TC0700008801.hg.1		NonCoding		0.0184	-2.27
TC1500009304.hg.1		NonCoding		0.0184	-2.75
TC0900007177.hg.1		NonCoding		0.0184	-2.25
TC0500010571.hg.1		NonCoding		0.0184	-2.61
TC0900006725.hg.1		NonCoding		0.0184	-2.94
TC0X00007185.hg.1	AF196972.3	Multiple_Complex		0.0184	-2.82
TC1100007402.hg.1	feesnyby	Coding	Transcript Identified by AceView	0.0184	-2.35
TC1200008715.hg.1		NonCoding		0.0184	-2.5
TC2200008010.hg.1		NonCoding		0.0184	-2.78
TC1600006988.hg.1	MIR365A	Multiple_Complex	microRNA 365a	0.0184	-5.77
TC1700009193.hg.1		NonCoding		0.0184	-3.03
TC0900007844.hg.1	SPIN1	Multiple_Complex	spindlin 1	0.0185	2.03
TC1500009677.hg.1	RP11-1O10.1	NonCoding	novel trancript	0.0185	-2.18
TC1200012029.hg.1		NonCoding		0.0185	-2.28
TC1700006775.hg.1	CHD3	Multiple_Complex	chromodomain helicase DNA binding protein 3	0.0185	2.28
TC1400010194.hg.1	AL157871.1	Precursor_microRNA		0.0185	-2.21
TC1400010228.hg.1	U3	Multiple_Complex	Small nucleolar RNA U3 [Source:RFAM;Acc:RF00012]	0.0185	-2.55
TC0900007466.hg.1	RP11-12A20.4	Pseudogene		0.0185	2.61
TC1500009367.hg.1	MIR4716	Precursor_microRNA	microRNA 4716	0.0186	-2.44
TC1300007598.hg.1	LINC01038	NonCoding	long intergenic non-protein coding RNA 1038	0.0186	-3.59
TC1700009520.hg.1	ALOX15	Multiple_Complex	arachidonate 15-lipoxygenase	0.0186	-2.65
TC1100011007.hg.1	RP11-804A23.2	NonCoding	novel transcript, antisense to CCDC86	0.0186	-2.09
TC0500010024.hg.1		NonCoding		0.0186	-2.74
TC0600012532.hg.1	sneyjar	Unassigned	Transcript Identified by AceView	0.0186	-2.26
TC0X00008495.hg.1	FAM127A	Multiple_Complex	family with sequence similarity 127, member A	0.0186	2.29
TC1200009590.hg.1	DCP1B	Multiple_Complex	decapping mRNA 1B	0.0186	2.4
TC1400009718.hg.1	doypar	Coding	Transcript Identified by AceView	0.0186	-2.37
TC1400009856.hg.1	ENSAP2	Pseudogene	endosulfine alpha pseudogene 2 [Source:HGNC Symbol;Acc:HGNC:20011]	0.0186	3.37
TC1700007968.hg.1		NonCoding		0.0186	-2.31
TC2100006755.hg.1		NonCoding		0.0186	-2.89
TC0400008073.hg.1	Y_RNA	NonCoding	Y RNA [Source:RFAM;Acc:RF00019]	0.0186	-2.15
TC1400008154.hg.1		NonCoding		0.0186	-2.43
TC1200010031.hg.1	zorshee	Unassigned	Transcript Identified by AceView, Entrez Gene ID(s) 100288269	0.0186	-2.06
TC1200012119.hg.1		NonCoding		0.0186	-2.17
TC0100007660.hg.1	TMEM39B	Multiple_Complex	transmembrane protein 39B	0.0186	2.3
TC0200013484.hg.1		NonCoding		0.0186	-2.19
TC1900011863.hg.1	FDX1L	Multiple_Complex	ferredoxin 1-like	0.0186	2.19
TC2100007635.hg.1	AP001172.2; nargor	Multiple_Complex	Transcript Identified by AceView; novel transcript	0.0186	-3.45
TC0200016122.hg.1		NonCoding		0.0187	-3.16
TC0400012049.hg.1		NonCoding		0.0187	-2.89
TC0400012242.hg.1		NonCoding		0.0187	-2.21
TC0900010156.hg.1	LOC101927827; RP11-475I24.8	NonCoding	uncharacterized LOC101927827; novel transcript	0.0187	-2.48
TC1300007754.hg.1	sloytyby	Coding	Transcript Identified by AceView	0.0187	-2.39
TC1300008503.hg.1		NonCoding		0.0187	-2.92
TC2200009180.hg.1	RABL2B	Multiple_Complex	RAB, member of RAS oncogene family-like 2B	0.0187	2.15
TC0300010607.hg.1	flawfybo	Multiple_Complex	Transcript Identified by AceView	0.0187	-2.75
TC0900011378.hg.1	CDK5RAP2	Multiple_Complex	CDK5 regulatory subunit associated protein 2	0.0187	2.64
TC0200006761.hg.1		NonCoding		0.0187	-2.18
TC0700011206.hg.1		NonCoding		0.0187	-2.35
TC1900009763.hg.1	meegly	Coding	Transcript Identified by AceView	0.0187	-3.31
TC0900006825.hg.1		NonCoding		0.0187	-2.64
TC0X00007698.hg.1	skeytor	Coding	Transcript Identified by AceView	0.0187	-2.32
TC0X00011152.hg.1		NonCoding		0.0187	-2.23
TC0200015115.hg.1	FTH1P20	Multiple_Complex	ferritin, heavy polypeptide 1 pseudogene 20 [Source:HGNC Symbol;Acc:HGNC:37639]	0.0188	2.06
TC0100016547.hg.1	klorsabo	Coding	Transcript Identified by AceView	0.0188	2.64
TC0800011040.hg.1		NonCoding		0.0188	-2.9
TC0900011809.hg.1		NonCoding		0.0188	-2.04
TC1200011923.hg.1		NonCoding		0.0188	-3.03
TC0400009158.hg.1	flarberbo	Coding	Transcript Identified by AceView	0.0188	-2.79
TC0400012461.hg.1		NonCoding		0.0188	-3.48
TC1600007746.hg.1	bawworbu	Coding	Transcript Identified by AceView	0.0188	-2.85
TC2000009057.hg.1	RP5-1057B20.3	NonCoding	novel transcript	0.0188	-2.37
TC2100007971.hg.1	AP000281.2; goyver	Multiple_Complex	Transcript Identified by AceView; putative novel transcript	0.0188	-2.01
TC0800009838.hg.1	CTD-2036J7.1	Multiple_Complex		0.0188	-2.27
TC0200007299.hg.1	AC018693.5	Multiple_Complex		0.0188	-2.37
TC0300013692.hg.1		NonCoding		0.0188	-2.19
TC0100007999.hg.1		NonCoding		0.0189	-2.06
TC0100013232.hg.1	kawama	Coding	Transcript Identified by AceView	0.0189	-2.65
TC0600011394.hg.1	blusloyby; HCG21	Multiple_Complex	Transcript Identified by AceView; HLA complex group 21 (non-protein coding) [Source:HGNC Symbol;Acc:HGNC:31335]; HLA complex group 21 (non-protein coding)	0.0189	-2.2
TC0600011809.hg.1	CCND3	Multiple_Complex	cyclin D3	0.0189	2.13
TC0100012438.hg.1	vororbu	Coding	Transcript Identified by AceView	0.0189	-2.17
TC0X00010944.hg.1	RP11-332E4.1	Multiple_Complex		0.0189	2.75
TC1700012468.hg.1	HN1	Multiple_Complex	hematological and neurological expressed 1	0.0189	2.1
TC0100014162.hg.1		NonCoding		0.0189	2.77
TC1500008217.hg.1		NonCoding		0.0189	-2.73
TC0700009054.hg.1	RP11-274B21.10	NonCoding	novel transcript	0.0190	2.82
TC0700008401.hg.1		NonCoding		0.0190	-2.55
TC1200009372.hg.1	nublarbu	Unassigned	Transcript Identified by AceView	0.0190	2.84
TC0100012238.hg.1	RN7SKP55	NonCoding	RNA, 7SK small nuclear pseudogene 55 [Source:HGNC Symbol;Acc:HGNC:45779]	0.0190	4.06
TC0200015039.hg.1		NonCoding		0.0190	-2.76
TC0400011927.hg.1	basneyby	Unassigned	Transcript Identified by AceView	0.0190	-2.6
TC0700008422.hg.1	vokar	NonCoding	Transcript Identified by AceView	0.0190	-2.57
TC1100006733.hg.1	RP11-732A19.9	NonCoding	novel transcript	0.0190	2.31
TC1900008927.hg.1	EPN1	Multiple_Complex	epsin 1	0.0190	2.05
TC1700009789.hg.1	LOC101928418; AC005358.3	NonCoding	uncharacterized LOC101928418; novel transcript, antisense to MYOCD	0.0190	-2.72
TC0700012387.hg.1		NonCoding		0.0191	-2.16
TC2000007985.hg.1		NonCoding		0.0191	-2.09
TC0200014816.hg.1		NonCoding		0.0191	-2.76
TC0300011718.hg.1		NonCoding		0.0191	-3.93
TC1500009380.hg.1	fluzeebu	Multiple_Complex	Transcript Identified by AceView	0.0191	-2.3
TC1900009325.hg.1	MAP2K2	Multiple_Complex	mitogen-activated protein kinase kinase 2	0.0191	2.77
TC1500010429.hg.1	CIB1	Multiple_Complex	calcium and integrin binding 1 (calmyrin)	0.0191	2.09
TC1300008113.hg.1	CUL4A	Multiple_Complex	cullin 4A	0.0191	2.68
TC0200011885.hg.1	TTC32	Multiple_Complex	tetratricopeptide repeat domain 32	0.0191	2.02
TC1100010649.hg.1		NonCoding		0.0191	-3.09
TC1900008442.hg.1		NonCoding		0.0192	-2.66
TC0100015456.hg.1		NonCoding		0.0192	-4.11
TC0800007121.hg.1	RP11-1149M3.2	Multiple_Complex		0.0192	-2.65
TC1500010526.hg.1		NonCoding		0.0192	-2.58
TC1600006678.hg.1	OR1F1	Coding	olfactory receptor, family 1, subfamily F, member 1	0.0192	2.4
TC1900009128.hg.1	TMEM259	Multiple_Complex	transmembrane protein 259	0.0192	3.38
TC1100010276.hg.1	IGSF22	Multiple_Complex	immunoglobulin superfamily, member 22	0.0193	-2.06
TC1800006574.hg.1	LOC101927188; RP11-781P6.1	NonCoding	uncharacterized LOC101927188; novel transcript, antisense to LAMA1	0.0193	-2.13
TC1400009632.hg.1	RP11-109N23.4; slawloyby	Multiple_Complex	novel transcript, antisense to Rbm25; Transcript Identified by AceView	0.0193	-2.39
TC0100013142.hg.1		NonCoding		0.0193	-2.15
TC0300014049.hg.1	ACAD11	Multiple_Complex	acyl-CoA dehydrogenase family, member 11	0.0193	2.16
TC1300008584.hg.1		NonCoding		0.0193	-2.41
TC0600013860.hg.1	RP11-252P19.2	NonCoding	putative novel transcript	0.0194	-2.87
TC0100007972.hg.1	flawzobo	Unassigned	Transcript Identified by AceView	0.0194	2.87
TC0500013107.hg.1	HEIH	NonCoding	hepatocellular carcinoma up-regulated EZH2-associated long non-coding RNA	0.0194	3.18
TC0100016600.hg.1		NonCoding		0.0194	2.34
TC0100012462.hg.1	spuplar	Unassigned	Transcript Identified by AceView	0.0194	-2.41
TC0200009363.hg.1	nersweeby	Unassigned	Transcript Identified by AceView	0.0194	-3.19
TC0200014192.hg.1	SAP130	Multiple_Complex	Sin3A associated protein 130kDa	0.0194	2.38
TC1300007025.hg.1		NonCoding		0.0194	-2.11
TC1200012864.hg.1	CCDC92	Multiple_Complex	coiled-coil domain containing 92	0.0194	2.29
TC1000012043.hg.1		NonCoding		0.0194	-2.37
TC1700007738.hg.1	shorverbu	Coding	Transcript Identified by AceView	0.0194	-2.27
TC0X00010256.hg.1		NonCoding		0.0194	-2.43
TC1200012406.hg.1		NonCoding		0.0194	-3.41
TC0500011087.hg.1	RP11-1315F8.2	Pseudogene		0.0195	-2.63
TC1100007881.hg.1	RP11-727F15.9	NonCoding	novel transcript	0.0195	-2.25
TC1200008621.hg.1	geejawby	Unassigned	Transcript Identified by AceView	0.0195	-2.07
TC1900008884.hg.1	CTC-550B14.8	NonCoding		0.0195	-2.03
TC0300012578.hg.1	podubu	Coding	Transcript Identified by AceView	0.0195	-2.62
TC1400010712.hg.1	AE000661.37	NonCoding	novel transcript, antisense to IG_gene_cluster	0.0195	-2.43
TC1800007654.hg.1		NonCoding		0.0195	-2.48
TC2000007192.hg.1		NonCoding		0.0195	-2.03
TC0400008836.hg.1		NonCoding		0.0195	-2.68
TC1300009324.hg.1	LINC00331	NonCoding	long intergenic non-protein coding RNA 331	0.0195	-2.79
TC1500007344.hg.1	LINC01413	Multiple_Complex	long intergenic non-protein coding RNA 1413	0.0195	-2.2
TC1600006994.hg.1	snysmor	Unassigned	Transcript Identified by AceView	0.0195	-2.88
TC1600008614.hg.1		NonCoding		0.0195	-3.6
TC1900011699.hg.1		NonCoding		0.0195	-2.11
TC0200010996.hg.1		NonCoding		0.0195	-2.15
TC0300011310.hg.1	deenybo	Unassigned	Transcript Identified by AceView	0.0195	-2.23
TC0300011607.hg.1	snarswoybu	NonCoding	Transcript Identified by AceView	0.0195	-3.03
TC0X00011181.hg.1	HCFC1	Multiple_Complex	host cell factor C1	0.0195	3.21
TC1600009281.hg.1		NonCoding		0.0195	-2.59
TC0X00009413.hg.1		NonCoding		0.0196	-2.45
TC1700007845.hg.1		NonCoding		0.0196	-2.02
TC1900011700.hg.1	LOC101927151; CTC-459F4.3; TCONS_l2_00012434; CTC-459F4.9; VN1R95P	Multiple_Complex	uncharacterized LOC101927151; Salzman2013 ALT_DONOR, INTERNAL, ncRNA, OVERLAPTX, OVEXON best transcript TCONS_l2_00012434; novel transcript; novel transcript, sense intronic to novel transcript; Transcript Identified by AceView, Entrez Gene ID(s) 100131141; 100131694	0.0196	2.31
TSUnmapped00000634.hg.1	AL772161.2	Small_RNA		0.0196	-2.54
TC0900009245.hg.1	RP11-229P13.2	Multiple_Complex		0.0196	-2.09
TC1600007235.hg.1	PLK1	Multiple_Complex	polo-like kinase 1	0.0196	2.39
TC0200013378.hg.1		NonCoding		0.0196	2.65
TC0900008526.hg.1	jysorby	Coding	Transcript Identified by AceView	0.0196	-2.01
TC1100007587.hg.1	OR4X7P	Multiple_Complex	olfactory receptor, family 4, subfamily X, member 7 pseudogene	0.0196	-2.22
TC1700012034.hg.1	RP11-455O6.9	NonCoding	novel transcript	0.0196	-2.45
TC1900007760.hg.1	FAAP24	Multiple_Complex	Fanconi anemia core complex associated protein 24	0.0196	2.31
TC0200015119.hg.1	MIR4437	Precursor_microRNA	microRNA 4437	0.0196	-3.71
TC0800010872.hg.1		NonCoding		0.0196	-2.05
TC1300008608.hg.1		NonCoding		0.0197	-2.41
TC0100017895.hg.1		NonCoding		0.0197	-2.33
TC0100006834.hg.1		NonCoding		0.0197	-2.07
TC0400012527.hg.1		NonCoding		0.0197	-3.12
TC0800008173.hg.1		NonCoding		0.0197	-2.62
TC1900008900.hg.1	PPP6R1	NonCoding	Memczak2013 ANTISENSE, CDS, coding, INTERNAL best transcript NM_014931	0.0198	2.58
TC2000007299.hg.1	florroybu	NonCoding	Transcript Identified by AceView	0.0198	-2.68
TC1300008548.hg.1	FRY-AS1	NonCoding	FRY antisense RNA 1	0.0198	2.33
TC0200013480.hg.1		NonCoding		0.0199	-2.2
TC2000007593.hg.1	RP11-347D21.1	NonCoding	putative novel transcript	0.0199	-2.15
TC0500006926.hg.1	pleeplarby	Unassigned	Transcript Identified by AceView	0.0199	-4.75
TC1600011373.hg.1	SLX1A-SULT1A3	Multiple_Complex	SLX1A-SULT1A3 readthrough (NMD candidate)	0.0199	2.41
TC1200012736.hg.1	ZNF10	Multiple_Complex	zinc finger protein 10	0.0200	2.35
TC0200011126.hg.1	SCARNA5	Multiple_Complex	small Cajal body-specific RNA 5	0.0200	-2.01
TSUnmapped00000136.hg.1	SCARNA5	Small_RNA	small Cajal body-specific RNA 5	0.0200	-2.01
TC0100015445.hg.1	TBX15	Multiple_Complex	T-box 15	0.0200	2.17
TC0900010906.hg.1		NonCoding		0.0200	-2.2
[truncated: 2,865 more rows]

## Sheet: Table S1.4
Table S1.4 DEG list from THP-1 macrophage model (Human Clariom D Assay) n=199
ID	Gene Symbol	Group	Description	FDR P-val	Fold Change
TC0900007467.hg.1	RP11-12A20.6	Pseudogene		0.0047	5.4
TC1200008519.hg.1	rachu	Unassigned	Transcript Identified by AceView	0.0052	-3.94
TC1900008669.hg.1	FPR3	Coding	formyl peptide receptor 3	0.0169	11.78
TC1500010710.hg.1	RP11-1000B6.3	NonCoding	novel transcript	0.0263	2.82
TC0100016631.hg.1	RGS16	Coding	regulator of G-protein signaling 16	0.0263	4.41
TC0400009090.hg.1	TDO2	Multiple_Complex	tryptophan 2,3-dioxygenase	0.0263	12.17
TC0500008867.hg.1	VTRNA1-1	Multiple_Complex	vault RNA 1-1	0.0263	-4.06
TC0700007061.hg.1	WIPF3	Multiple_Complex	WAS/WASL interacting protein family, member 3	0.0263	4.42
TC0700011119.hg.1	SEC61G	Multiple_Complex	Sec61 translocon gamma subunit	0.0263	2.6
TC1000008845.hg.1		NonCoding		0.0263	-3.06
TC1100007228.hg.1	dusmerby	Unassigned	Transcript Identified by AceView	0.0263	-3.99
TC1200008269.hg.1	NAV3	Multiple_Complex	neuron navigator 3	0.0263	-3.54
TC1700007408.hg.1	PIPOX	Multiple_Complex	pipecolic acid oxidase	0.0263	9.26
TC2000009332.hg.1		NonCoding		0.0263	3
TC1400007495.hg.1	PLEKHH1	Multiple_Complex	pleckstrin homology domain containing, family H (with MyTH4 domain) member 1	0.0274	4.47
TC0100016189.hg.1	FCGR3B	Multiple_Complex	Fc fragment of IgG, low affinity IIIb, receptor (CD16b)	0.0281	4.44
TC0200014868.hg.1	PTCHD3P2	Multiple_Complex	patched domain containing 3 pseudogene 2 [Source:HGNC Symbol;Acc:HGNC:44946]	0.0281	4.89
TC0300008228.hg.1	forskawby	NonCoding	Transcript Identified by AceView	0.0281	2.55
TC0300008999.hg.1	ZBTB38	Multiple_Complex	zinc finger and BTB domain containing 38	0.0281	2.91
TC0600007437.hg.1		NonCoding		0.0281	-4.22
TC0800008857.hg.1	MIR1206	Multiple_Complex	microRNA 1206	0.0281	-2.99
TC1000010870.hg.1	SRGN	NonCoding	Memczak2013 ANTISENSE, coding, INTERNAL, UTR3 best transcript NM_002727	0.0290	-4.49
TC0100008034.hg.1	ZNF691	Multiple_Complex	zinc finger protein 691	0.0290	4.36
TC0100009761.hg.1		NonCoding		0.0290	-3.98
TC0200010980.hg.1	CCL20	Multiple_Complex	chemokine (C-C motif) ligand 20	0.0290	3.09
TC0X00009192.hg.1		NonCoding		0.0290	-5.98
TC2100007549.hg.1		NonCoding		0.0290	3.76
TC2100007550.hg.1		NonCoding		0.0290	4.98
TC2100007551.hg.1		NonCoding		0.0290	3.76
TC0200009543.hg.1	wahera	Coding	Transcript Identified by AceView	0.0305	-3.58
TC0100007072.hg.1		NonCoding		0.0305	-3.32
TC0200009813.hg.1	PSMD14	Multiple_Complex	proteasome 26S subunit, non-ATPase 14	0.0305	-2.75
TC0600009143.hg.1	SLC16A10	Multiple_Complex	solute carrier family 16 (aromatic amino acid transporter), member 10	0.0305	6.77
TC0600011223.hg.1		NonCoding		0.0305	-3.71
TC1900010807.hg.1	CEACAM1	Multiple_Complex	carcinoembryonic antigen-related cell adhesion molecule 1 (biliary glycoprotein)	0.0305	6.94
TC2000008384.hg.1		NonCoding		0.0305	2.88
TC0300013275.hg.1	PEX5L	Multiple_Complex	peroxisomal biogenesis factor 5-like	0.0308	-2.31
TC0600011777.hg.1	TREM1	Multiple_Complex	triggering receptor expressed on myeloid cells 1	0.0308	6.46
TC0700006899.hg.1	SNORD93	Small_RNA	small nucleolar RNA, C/D box 93	0.0308	-3.11
TC0300012815.hg.1	P2RY13	Coding	purinergic receptor P2Y, G-protein coupled, 13	0.0310	13.29
TC0700012849.hg.1	CLEC5A	Multiple_Complex	C-type lectin domain family 5, member A	0.0310	6.51
TSUnmapped00000783.hg.1	RP11-382B18.5	Pseudogene		0.0310	2.79
TC0100016774.hg.1	LOC647150	Unassigned	Transcript Identified by AceView, Entrez Gene ID(s) 647150	0.0311	-2.8
TC0400007512.hg.1	SNORA26	Small_RNA	small nucleolar RNA, H/ACA box 26	0.0311	-4.84
TC1300008614.hg.1	SPG20	Multiple_Complex	spastic paraplegia 20 (Troyer syndrome)	0.0311	-3.25
TC1700007780.hg.1	CASC3; MIR6866	Multiple_Complex	cancer susceptibility candidate 3; microRNA 6866	0.0311	3.61
TC0500011502.hg.1	ELL2	Multiple_Complex	elongation factor, RNA polymerase II, 2	0.0320	3.74
TC1_KI270713v1_random00006434.hg.1		NonCoding		0.0320	-3.85
TC0400012900.hg.1	FBXL5	Multiple_Complex	F-box and leucine-rich repeat protein 5	0.0321	2.29
TC0500007571.hg.1		NonCoding		0.0321	-2.32
TC0500010853.hg.1	karflu	Unassigned	Transcript Identified by AceView	0.0321	-3.77
TC0600011201.hg.1		NonCoding		0.0321	-2.24
TC0600013332.hg.1	snarfla	Unassigned	Transcript Identified by AceView	0.0321	-2.91
TC1200007461.hg.1	PCED1B	Multiple_Complex	PC-esterase domain containing 1B	0.0321	5.85
TC1600010273.hg.1	RP11-401P9.6	NonCoding	novel transcript, antisense to NKD1	0.0321	2.84
TC1700008594.hg.1	SNORD104	Small_RNA	small nucleolar RNA, C/D box 104	0.0321	-4.06
TC1000009166.hg.1	karomu	Unassigned	Transcript Identified by AceView	0.0321	-4.19
TC1100007269.hg.1		NonCoding		0.0321	2.91
TC0100009944.hg.1	PIP5K1A	Multiple_Complex	phosphatidylinositol-4-phosphate 5-kinase, type I, alpha	0.0328	3.04
TC0400008969.hg.1	RNU6-1230P	Small_RNA	RNA, U6 small nuclear 1230, pseudogene [Source:HGNC Symbol;Acc:HGNC:48193]	0.0328	-3.91
TC0400009746.hg.1	SLBP	Multiple_Complex	stem-loop binding protein	0.0328	-2.49
TC0800007692.hg.1	klarshoy	Unassigned	Transcript Identified by AceView	0.0328	3.14
TC0800011373.hg.1	seyveeby	Unassigned	Transcript Identified by AceView	0.0328	-3.62
TC1000007876.hg.1	DDX21	Multiple_Complex	DEAD (Asp-Glu-Ala-Asp) box helicase 21	0.0328	-3.37
TC1400008586.hg.1	RPPH1	Multiple_Complex	ribonuclease P RNA component H1	0.0328	-3.13
TC1400008633.hg.1	SNORD8	Multiple_Complex	small nucleolar RNA, C/D box 8	0.0328	-2.94
TC1900009832.hg.1	ADGRE3	Coding	adhesion G protein-coupled receptor E3	0.0328	8.58
TC0200016019.hg.1	SNORA75	Small_RNA	small nucleolar RNA, H/ACA box 75	0.0329	-3.89
TC0100012194.hg.1		NonCoding		0.0329	-2.94
TC0200007681.hg.1	AC007006.1	Precursor_microRNA		0.0329	5.49
TC0900011385.hg.1	PSMD5	Multiple_Complex	proteasome 26S subunit, non-ATPase 5	0.0329	4.23
TC1100009490.hg.1	glerloyby	Unassigned	Transcript Identified by AceView	0.0329	-2.16
TC1700010420.hg.1	SLFN11	Multiple_Complex	schlafen family member 11	0.0329	4.2
TC0100008326.hg.1	FAM159A	Multiple_Complex	family with sequence similarity 159, member A	0.0338	3.38
TC0200008283.hg.1	SNORD94	Small_RNA	small nucleolar RNA, C/D box 94	0.0338	-4.92
TC0600011386.hg.1	IER3	Coding	immediate early response 3	0.0338	3.06
TC1400007928.hg.1		NonCoding		0.0338	2.47
TC0100016600.hg.1		NonCoding		0.0341	2.79
TC0200013875.hg.1	RGPD8; RGPD6	Multiple_Complex	RANBP2-like and GRIP domain containing 8; RANBP2-like and GRIP domain containing 6	0.0341	2.52
TC0500013028.hg.1		NonCoding		0.0341	3.35
TC0900011709.hg.1	TOR1A	Multiple_Complex	torsin family 1, member A (torsin A)	0.0341	2.83
TC1400008011.hg.1	RNU6-366P	Small_RNA	RNA, U6 small nuclear 366, pseudogene [Source:HGNC Symbol;Acc:HGNC:47329]	0.0341	-4.43
TC1000009537.hg.1		NonCoding		0.0346	-4.14
TC0500008777.hg.1	KIF20A	Multiple_Complex	kinesin family member 20A	0.0346	3.87
TC1600006668.hg.1		NonCoding		0.0363	-2.4
TC0600007351.hg.1		NonCoding		0.0366	-7.46
TC0600007354.hg.1		NonCoding		0.0366	-7.46
TC1200008530.hg.1		NonCoding		0.0366	-7.46
TC0200009196.hg.1		NonCoding		0.0370	-4.32
TC0400007311.hg.1	RHOH	Multiple_Complex	ras homolog family member H	0.0372	4.37
TC1400008632.hg.1	SNORD9	Multiple_Complex	small nucleolar RNA, C/D box 9	0.0372	-3.24
TC0200012167.hg.1	glawjawbo	Coding	Transcript Identified by AceView, Entrez Gene ID(s) 100129588	0.0388	3.25
TC0500007636.hg.1		NonCoding		0.0388	-3.62
TC0600007356.hg.1		NonCoding		0.0388	-2.87
TC1100009821.hg.1	SNORA54	Small_RNA	small nucleolar RNA, H/ACA box 54	0.0388	-5.12
TC0600014084.hg.1	HIST1H4I	Coding	histone cluster 1, H4i	0.0394	-3.4
TC1200009962.hg.1	RNU6-1295P	Small_RNA	RNA, U6 small nuclear 1295, pseudogene [Source:HGNC Symbol;Acc:HGNC:48258]	0.0394	-3.16
TC1400008585.hg.1	SNORA79; AL355075.1	Multiple_Complex	Small nucleolar RNA SNORA79 [Source:RFAM;Acc:RF00600]	0.0394	-2.33
TC0300009666.hg.1	SNORA63	Small_RNA	Small nucleolar RNA SNORA63 [Source:RFAM;Acc:RF00092]	0.0402	-2.66
TC0200010707.hg.1	SNORA70	Small_RNA	Small nucleolar RNA SNORA70 [Source:RFAM;Acc:RF00156]	0.0402	-2.03
TC0200011126.hg.1	SCARNA5	Multiple_Complex	small Cajal body-specific RNA 5	0.0402	-2.85
TC0200012613.hg.1	jodybu	Unassigned	Transcript Identified by AceView	0.0402	3.03
TC0300008537.hg.1	mobeebu	Unassigned	Transcript Identified by AceView	0.0402	-3.18
TC0600011222.hg.1		NonCoding		0.0402	-4.12
TC0900010272.hg.1	RP11-15J10.1	Multiple_Complex		0.0402	-2.56
TC1500008122.hg.1	kerimi	Coding	Transcript Identified by AceView	0.0402	2.43
TC1500008936.hg.1	RP11-632K20.8	Multiple_Complex		0.0402	2.62
TC1700010424.hg.1	RP11-686D22.8	Multiple_Complex	novel transcript	0.0402	2.47
TC1800009048.hg.1	javabu	Coding	Transcript Identified by AceView	0.0402	2.7
TSUnmapped00000136.hg.1	SCARNA5	Small_RNA	small Cajal body-specific RNA 5	0.0402	-2.85
TSUnmapped00000997.hg.1		NonCoding		0.0402	-3.72
TC0300013458.hg.1	RPL39L	Coding	ribosomal protein L39-like	0.0410	-2.77
TC0100013076.hg.1	PADI2	Multiple_Complex	peptidyl arginine deiminase, type II	0.0413	4.77
TC0100017013.hg.1		NonCoding		0.0413	3.33
TC0100018484.hg.1	MCL1	Multiple_Complex	myeloid cell leukemia 1	0.0413	3.11
TC0500010799.hg.1	RNU6ATAC2P	Small_RNA	RNA, U6atac small nuclear 2, pseudogene [Source:HGNC Symbol;Acc:HGNC:34092]	0.0413	-2.91
TC0800011172.hg.1	MTERF3	Multiple_Complex	mitochondrial transcription termination factor 3	0.0413	-2.31
TC1200012155.hg.1	RNU4-2	Multiple_Complex	RNA, U4 small nuclear 2	0.0413	-2.79
TC0900009404.hg.1	PUM3	Multiple_Complex	pumilio RNA binding family member 3	0.0428	-3.21
TC1000008228.hg.1	RP11-36D19.9	Unassigned	TEC	0.0428	-3.94
TC1200012156.hg.1	RNU4-1	Small_RNA	RNA, U4 small nuclear 1	0.0428	-2.37
TC1900011887.hg.1	ZNF490	Multiple_Complex	zinc finger protein 490	0.0429	2.64
TC0300012728.hg.1	PLSCR1	Multiple_Complex	phospholipid scramblase 1	0.0435	3.26
TC0200008823.hg.1	RGPD6; RGPD5	Multiple_Complex	RANBP2-like and GRIP domain containing 6; RANBP2-like and GRIP domain containing 5	0.0436	2.81
TC2000009641.hg.1	RP1-309F20.4	NonCoding	novel transcript, antisense to GNAS	0.0436	2.8
TC0400012921.hg.1	TLR1	Multiple_Complex	toll-like receptor 1	0.0440	7.46
TC0400011446.hg.1	glysnoby	Unassigned	Transcript Identified by AceView	0.0443	-2.16
TC0100007539.hg.1	SCARNA1	Small_RNA	small Cajal body-specific RNA 1	0.0446	-3.03
TC0200007112.hg.1	SNORD92	Multiple_Complex	small nucleolar RNA, C/D box 92	0.0446	-3.5
TC0200011127.hg.1	SCARNA6	Small_RNA	small Cajal body-specific RNA 6	0.0446	-4.35
TC0300007325.hg.1	ZNF589	Multiple_Complex	zinc finger protein 589	0.0446	3.19
TC0600007361.hg.1		NonCoding		0.0446	-4.03
TC0600011202.hg.1		NonCoding		0.0446	-3.11
TC0800010119.hg.1		NonCoding		0.0446	2.75
TC1600008211.hg.1	MIR7641-2; RNA5SP429; AC099314.1	Multiple_Complex	Homo sapiens microRNA 7641-2 (MIR7641-2), microRNA.; 5S ribosomal pseudogene 429 [Source:HGNC Symbol;Acc:HGNC:43329]	0.0446	-2.28
TC1700007322.hg.1		NonCoding		0.0446	2.6
TSUnmapped00000058.hg.1	SCARNA6	Small_RNA	small Cajal body-specific RNA 6	0.0446	-4.35
TC0100013857.hg.1	plarubo	Coding	Transcript Identified by AceView	0.0450	-2.98
TC0300013344.hg.1	KLHL6	Multiple_Complex	kelch-like family member 6	0.0450	4.16
TC0500011753.hg.1		NonCoding		0.0450	2.2
TC1100011980.hg.1	TAF1D; SNORA8; SNORA18; SNORA40; SNORA1; SNORA25; SNORA32; SNORD5; MIR1304	Multiple_Complex	TATA box binding protein associated factor 1D; small nucleolar RNA, H/ACA box 8; small nucleolar RNA, H/ACA box 18; small nucleolar RNA, H/ACA box 40; small nucleolar RNA, H/ACA box 1; small nucleolar RNA, H/ACA box 25; small nucleolar RNA, H/ACA box 32; small nucleolar RNA, C/D box 5; microRNA 1304	0.0450	-2.36
TC1300007861.hg.1	PCCA	Multiple_Complex	propionyl-CoA carboxylase alpha subunit	0.0455	-2.63
TC0200009467.hg.1		NonCoding		0.0464	2.89
TC0200014623.hg.1	STAM2	Multiple_Complex	signal transducing adaptor molecule (SH3 domain and ITAM motif) 2	0.0464	2
TC0300010030.hg.1	fawnawbo	Coding	Transcript Identified by AceView	0.0464	-2.62
TC0400007978.hg.1	ENOPH1	Multiple_Complex	enolase-phosphatase 1	0.0464	-2.98
TC0500012138.hg.1	SPOCK1	Multiple_Complex	sparc/osteonectin, cwcv and kazal-like domains proteoglycan (testican) 1	0.0464	3.06
TC0600011267.hg.1	AL121932.1	Precursor_microRNA		0.0464	-4.63
TC0900011875.hg.1	RNU6ATAC	Multiple_Complex	RNA, U6atac small nuclear (U12-dependent splicing)	0.0464	-3.43
TC1100010994.hg.1		NonCoding		0.0464	4.08
TC1700008754.hg.1		NonCoding		0.0464	-2.67
TC1900006783.hg.1	CTC-232P5.3	NonCoding	novel transcript, antisense to RFX2	0.0464	4.3
TC1900006814.hg.1		NonCoding		0.0464	7.46
TC0700009611.hg.1		NonCoding		0.0467	-3.21
TC1100010010.hg.1	blacher	Unassigned	Transcript Identified by AceView	0.0467	2.95
TC1100013014.hg.1	MS4A7	Multiple_Complex	membrane-spanning 4-domains, subfamily A, member 7	0.0467	2.81
TC1200009806.hg.1	RP11-69M1.4	Pseudogene		0.0467	-2.23
TC1600006674.hg.1		NonCoding		0.0467	-4.2
TC2000007431.hg.1	RNU6-1251P	Small_RNA	RNA, U6 small nuclear 1251, pseudogene [Source:HGNC Symbol;Acc:HGNC:48214]	0.0467	-2.35
TC0500007754.hg.1	TNPO1	Multiple_Complex	transportin 1	0.0468	2.91
TC0100008033.hg.1	ERMAP	Multiple_Complex	erythroblast membrane-associated protein (Scianna blood group)	0.0469	2.87
TC0800008856.hg.1	RNU1-106P	Small_RNA	RNA, U1 small nuclear 106, pseudogene [Source:HGNC Symbol;Acc:HGNC:48448]	0.0470	-2.31
TC0200013342.hg.1	AC133644.2	NonCoding	novel transcript	0.0477	16.8
TC0400006847.hg.1	ENPP7P11	Multiple_Complex	ectonucleotide pyrophosphatase/phosphodiesterase 7 pseudogene 11 [Source:HGNC Symbol;Acc:HGNC:48694]	0.0477	2.52
TC1200009076.hg.1	SUDS3	Multiple_Complex	SDS3 homolog, SIN3A corepressor complex component	0.0477	-2.13
TC1400009357.hg.1		NonCoding		0.0477	2.49
TC0100013902.hg.1	SVBP	Multiple_Complex	small vasohibin binding protein	0.0478	3.7
TC0600007366.hg.1		NonCoding		0.0478	-2.48
TC0X00008073.hg.1	PRPS1	Multiple_Complex	phosphoribosyl pyrophosphate synthetase 1	0.0478	-2.72
TC0X00008832.hg.1	GDI1	Multiple_Complex	GDP dissociation inhibitor 1	0.0478	2.55
TC1700011910.hg.1	CYTH1	Multiple_Complex	cytohesin 1	0.0478	3.72
TC1200012610.hg.1	SSPN	Multiple_Complex	sarcospan	0.0484	2.65
TC0100017634.hg.1	RNA5S9	Multiple_Complex	RNA, 5S ribosomal 9	0.0484	-2.79
TC0900012234.hg.1	CBWD6; CBWD5; CBWD7	Multiple_Complex	COBW domain containing 6; COBW domain containing 5; COBW domain containing 7	0.0484	-2.37
TC2000009731.hg.1	PSMA7	Multiple_Complex	proteasome subunit alpha 7	0.0484	-2.17
TC0300009552.hg.1	RNU6-1317P	Small_RNA	RNA, U6 small nuclear 1317, pseudogene [Source:HGNC Symbol;Acc:HGNC:48280]	0.0487	-3.95
TC0900010791.hg.1	SNORA84; MIR3651	Multiple_Complex	small nucleolar RNA, H/ACA box 84; microRNA 3651	0.0487	-3.58
TC0X00008109.hg.1	dadu	NonCoding	Transcript Identified by AceView	0.0490	-2.3
TC0400011851.hg.1		NonCoding		0.0490	-3
TC0500010998.hg.1	CCDC125	Multiple_Complex	coiled-coil domain containing 125	0.0490	2.77
TC0600007792.hg.1	PPARD	Multiple_Complex	peroxisome proliferator-activated receptor delta	0.0490	4.01
TC1600006671.hg.1		NonCoding		0.0498	-4.73
TSUnmapped00000842.hg.1		NonCoding		0.0498	-4.73
TC0100015477.hg.1	REG4	Coding	regenerating islet-derived family, member 4	0.0498	2.29
TC0300011766.hg.1	ARMC10P1	Multiple_Complex	armadillo repeat containing 10 pseudogene 1 [Source:HGNC Symbol;Acc:HGNC:43646]	0.0498	-2.27
TC0600007350.hg.1		NonCoding		0.0498	-3.74
TC0600007353.hg.1		NonCoding		0.0498	-3.74
TC0600011210.hg.1		NonCoding		0.0498	-2.43
TC0700012045.hg.1	RNU6-1104P	Small_RNA	RNA, U6 small nuclear 1104, pseudogene [Source:HGNC Symbol;Acc:HGNC:48067]	0.0498	-2.73
TC1100010866.hg.1	OR5M1	Coding	olfactory receptor, family 5, subfamily M, member 1	0.0498	-2.33
TC1200008843.hg.1	FAM216A	Multiple_Complex	family with sequence similarity 216, member A	0.0498	-3.87
TC1400006512.hg.1	RPPH1; jorswer	NonCoding	Memczak2013 ANTISENSE, INTERNAL, ncRNA best transcript NR_002312; Transcript Identified by AceView	0.0498	-3.06
TC1500009377.hg.1	ATP8B4	Multiple_Complex	ATPase, class I, type 8B, member 4	0.0498	-2.59
TC1500010843.hg.1	RP11-382B18.5	Multiple_Complex		0.0498	2.18
TC1600007806.hg.1	HEATR3	Multiple_Complex	HEAT repeat containing 3	0.0498	-2.59
TC1600008430.hg.1	tosuru	Unassigned	Transcript Identified by AceView	0.0498	-2.35
TC1700006799.hg.1		NonCoding		0.0498	-4.11
TC1800007597.hg.1	RNU6-39P	Small_RNA	RNA, U6 small nuclear 39, pseudogene	0.0498	-2.38
TC2200007037.hg.1	MTMR3	Multiple_Complex	myotubularin related protein 3	0.0498	3.63

## Sheet: Table S1.5
Table S1.5 DEG list from THP-1 model (GeneChip miRNA 4.0 Array) n=2 and 118 for monocyte and macrophage respectively
Monocytes
ID	Transcript ID(Array Design)	Fold Change	FDR P-val	Target Gene Symbols	Validated Gene Symbols	Accession
20506716	hsa-miR-1184	-3.72	0.0469	ARL5C; ATG12; BDP1; CAPN1; CEP89; CREBRF; CRK; CRKL; CSNK2A1; DCC; DICER1; DNASE1L3; DRAXIN; EHD3; EIF1AX; ENPP2; ERN1; FAM98A; FBXL20; FEM1A; G3BP1; GCC1; GGA2; GLUL; GPCPD1; GSTO2; HIST1H2BK; HMGA1; HOXA13; IBA57; IDH3A; IL6R; JPH2; KDELR1; KIAA1549; LAX1; LSM14A; LY6G6E; MIS18A; MIS18BP1; MPDU1; MRS2; MTA1; NLRC5; NOA1; NPY4R; NR6A1; NUMB; OTOF; PANK3; PDPR; PHF12; PICALM; PIKFYVE; PLIN5; PLXN…	ARL5C; ATG12; BDP1; CAPN1; CEP89; CREBRF; CRK; CRKL; CSNK2A1; DCC; DICER1; DNASE1L3; DRAXIN; EHD3; EIF1AX; ENPP2; ERN1; FAM98A; FBXL20; FEM1A; G3BP1; GCC1; GGA2; GLUL; GPCPD1; GSTO2; HIST1H2BK; HMGA1; HOXA13; IBA57; IDH3A; IL6R; JPH2; KDELR1; KIAA1549; LAX1; LSM14A; LY6G6E; MIS18A; MIS18BP1; MPDU1; MRS2; MTA1; NLRC5; NOA1; NPY4R; NR6A1; NUMB; OTOF; PANK3; PDPR; PHF12; PICALM; PIKFYVE; PLIN5; PLXN…	MIMAT0005829
20518439	hsa-miR-3916	-4.96	0.0453	AFF2; AGPS; ALG14; AMOTL1; AMOTL2; ANKRD45; AQP3; ASB16; B4GALT1; BACE2; BAHD1; BCL7A; BGN; BTF3L4; BTG2; C11orf84; C12orf4; C4orf32; C7orf55-LUC7L2; CASKIN1; CCDC80; CCDC86; CCND2; CD4; CDK2; CECR2; CELF1; CMTM4; COA1; COX6B1; CPE; CPNE2; CTNND1; CYB561; DDR2; DERL2; DIP2A; DNAJB4; DNM2; DUSP7; EIF1AX; ELP2; EMX1; ENTHD1; FABP3; FAM160A1; FAM83G; FARSA; FKBP1A; FSIP2; GAP43; GINS4; GNL1; GRPEL2;…	AFF2; AGPS; ALG14; AMOTL1; AMOTL2; ANKRD45; AQP3; ASB16; B4GALT1; BACE2; BAHD1; BCL7A; BGN; BTF3L4; BTG2; C11orf84; C12orf4; C4orf32; C7orf55-LUC7L2; CASKIN1; CCDC80; CCDC86; CCND2; CD4; CDK2; CECR2; CELF1; CMTM4; COA1; COX6B1; CPE; CPNE2; CTNND1; CYB561; DDR2; DERL2; DIP2A; DNAJB4; DNM2; DUSP7; EIF1AX; ELP2; EMX1; ENTHD1; FABP3; FAM160A1; FAM83G; FARSA; FKBP1A; FSIP2; GAP43; GINS4; GNL1; GRPEL2;…	MIMAT0018190
Macrophages
ID	Transcript ID(Array Design)	Fold Change	FDR P-val	Target Gene Symbols	Validated Gene Symbols	Accession
20506716	hsa-miR-1184	-3.33	0.0319	ARL5C; ATG12; BDP1; CAPN1; CEP89; CREBRF; CRK; CRKL; CSNK2A1; DCC; DICER1; DNASE1L3; DRAXIN; EHD3; EIF1AX; ENPP2; ERN1; FAM98A; FBXL20; FEM1A; G3BP1; GCC1; GGA2; GLUL; GPCPD1; GSTO2; HIST1H2BK; HMGA1; HOXA13; IBA57; IDH3A; IL6R; JPH2; KDELR1; KIAA1549; LAX1; LSM14A; LY6G6E; MIS18A; MIS18BP1; MPDU1; MRS2; MTA1; NLRC5; NOA1; NPY4R; NR6A1; NUMB; OTOF; PANK3; PDPR; PHF12; PICALM; PIKFYVE; PLIN5; PLXN…	ARL5C; ATG12; BDP1; CAPN1; CEP89; CREBRF; CRK; CRKL; CSNK2A1; DCC; DICER1; DNASE1L3; DRAXIN; EHD3; EIF1AX; ENPP2; ERN1; FAM98A; FBXL20; FEM1A; G3BP1; GCC1; GGA2; GLUL; GPCPD1; GSTO2; HIST1H2BK; HMGA1; HOXA13; IBA57; IDH3A; IL6R; JPH2; KDELR1; KIAA1549; LAX1; LSM14A; LY6G6E; MIS18A; MIS18BP1; MPDU1; MRS2; MTA1; NLRC5; NOA1; NPY4R; NR6A1; NUMB; OTOF; PANK3; PDPR; PHF12; PICALM; PIKFYVE; PLIN5; PLXN…	MIMAT0005829
20500164	hsa-miR-31-5p	-2.07	0.0012	A2RRG4_HUMAN; AACS; AADACL4; ABCB9; ACADL; ACBD7; ACP2; ADAMTSL2; ADCK1; ADCK4; AFF1; AGBL5; AGO1; AGT; AHSG; AKAP8; AKAP8L; AKNA; AKR1B1; ALB; ALDH1L1; ALDOC; ALOX5AP; ALS2CR2; AMBN; ANAPC11; ANAPC5; ANKHD1; ANKMY1; ANKRD19; ANKS4B; ANP32B; ANP32E; AP1M2; APBA2; APBB2; APH1B; APOBEC3H; AR; ARF1; ARHGEF19; ARID1A; ARL6IP2; ARPC3; ARPC5; ARR3; AS3MT; ASNA1; ASTE1; ATCAY; ATG16L2; ATP2A2; ATP2B2; A…	ABCB9; ACBD7; AFF1; AGO1; AKAP8L; AKNA; AR; ARF1; ARID1A; ARPC5; ATP2A2; ATP5A1; BAHD1; BCAS4; C11orf30; C15orf52; C19orf12; C2CD5; CASR; CCDC127; CCNT1; CDC42SE1; CDK1; CKAP2L; CNBP; CREG1; CXCL12; CYP27B1; DACT3; DDX19A; DKK1; DMD; DNAJC5; DPM2; DPYSL5; ECHDC1; EDC3; ETS1; EXOC6; EXOSC5; FAM134C; FAM193A; FLNA; FOXC1; FOXD4; FOXD4L1; FOXD4L4; FOXD4L5; FOXP3; FRK; FZD1; FZD3; GHITM; GLI2; GTF2E1…	MIMAT0000089
20500448	hsa-miR-181c-5p	4.95	0.0156	A1A4W8_HUMAN; AASDHPPT; ABCB11; ABI1; ACSL1; ACSS1; ACTA2; ACTN2; ACVRL1; ACYP1; ADA; ADAM17; ADAM28; ADAM32; ADAMTS6; ADCK1; ADH4; ADORA2B; ADORA3; ADRBK1; AFF4; AGT; AICDA; AIFM1; AIM1L; AKAP4; ALDH9A1; ALS2CR12; AMOT; ANGPT4; ANKRD10; ANKRD15; ANUBL1; ANXA4; ANXA6; AP2A2; AP3M2; AP5M1; APBB1IP; APIP; APOBEC1; APOL6; APOO; AQP11; AQP9; ARD1A; ARF6; ARHGEF17; ARID4A; ARL17P1; ARL9; ARMCX2; ARPC1…	ACYP1; ADAM17; ADRBK1; AFF4; ALDH9A1; AP3M2; AP5M1; APOL6; ARF6; ARRB2; ARRDC3; ARSJ; ASB1; ATG2B; ATM; ATP2B1; ATP8B1; ATXN7; BAZ2A; BCL2; BLOC1S2; BMPR2; BTBD3; C11orf30; C2ORF69; CAPRIN2; CARM1; CBX4; CCDC88C; CCL22; CCNG1; CCNK; CDX2; CENPO; CHCHD7; CHD9; CHMP2B; CLCC1; CPEB4; CPOX; CSNK1A1; CUL5; DAZAP2; DCAF4; DDIT4; DDX3X; DDX52; DGS2; DPYSL2; DRAM1; DUSP5; DYNC1LI2; EED; EFCAB14; ELK4; EL…	MIMAT0000258
20500453	hsa-miR-183-3p	-3.08	0.0011	A1CF; ABHD5; ACBD5; ACCN5; ACOT12; ACTR2; ADAM17; ADAMTS9; ADAMTSL3; ADH5; ADHFE1; ADI1; ADORA3; AHI1; AJAP1; AKAP5; AKR1C1; AKR7A3; AMBN; AMTN; ANAPC1; ANKHD1; ANKRA2; ANKRD13D; ANKRD27; ANUBL1; AOC2; APOLD1; APRV1_HUMAN; ARF6; ARL4D; ARMC4; ARMET; ARPC1A; ASB5; ASGR2; ATF2; ATP10D; ATP5S; ATP6V1D; ATXN2; BCDIN3D; BDP1; BFSP2; BMP5; BRD3; BRP44; BTBD9; BUB1B; C10orf63; C11orf56; C11orf73; C13orf…	A1CF; ACTR2; ADAMTS9; ANAPC1; ANKRD27; ARF6; ARL4D; ATP10D; BDP1; BRD3; C4ORF32; CC2D1B; CDK6; CHMP1B; CHST15; CLCN3; CLIC1; CLN8; COQ10B; CREBL2; CTNNB1; CYSTM1; DEFB107A; DEFB107B; DGKH; DLX4; DNAJB4; DYNC1LI2; E2F3; ENAH; ENDOU; EPC2; ESD; FAM3C; FEM1C; FNBP1; FSTL4; GABRB1; GFPT1; GPR137B; HEY2; HIAT1; HMGB2; HNRNPA1; HNRNPC; HNRNPR; INCENP; INTS8; ITGB1; KBTBD2; KCNT2; KCTD12; KIF23; KLHL31;…	MIMAT0004560
20500456	hsa-miR-196a-3p	-2.08	0.0123	A2A3T8_HUMAN; AATK; ABCB7; ABCC12; ABCD1; ABCF3; ACBD5; ACOT1; ACOT2; ACOT4; ACTL8; ACTR3B; ADFP; ADORA2B; ADRB2; AGPAT4; AK5; AKR7A2; ALOX15; ALPK2; ALS2CR8; AMY2B; ANAPC1; ANKK1; ANKRD11; ANKRD15; ANKRD24; ANKRD26; AP1M1; AP4B1; APLF; APOD; APOO; APR2_HUMAN; ARID1A; ARMC3; ARMCX6; ARPC1B; ARPC4; AS3MT; ASPHD2; ASRGL1; ASXL1; ATAD3B; ATG4D; ATP1B3; ATP6V0C; ATP9A; ATRAID; ATXN7L2; B4GALT7; BAG3;…	ABCF3; AKR7A2; APLF; ARID1A; ATP1B3; ATRAID; C14orf142; C17orf105; C18orf32; C1GALT1; C1orf35; CAMK4; CASP16; CDKN2AIP; CENPL; CENPO; CEP104; CHAF1B; CNBP; COA4; CRCP; CUL4A; CXCL10; CYP1A2; DDAH1; DDX19B; DNAH10OS; DNAJC28; DOCK7; EIF3H; EIF5AL1; ELOVL6; EMC1; EPB41; ERCC1; F2RL2; FAM127A; FAM83F; FBXL3; FUT1; GAPVD1; GK5; GMPR; GPR75; GTF2B; H6PD; HACE1; HAUS3; HBP1; IKZF3; IRAK1BP1; IRGQ; ITGA…	MIMAT0004562
20500461	hsa-miR-204-3p	-3.3	0.0011	A4GALT; ACAP2; AJAP1; AMOTL2; AP3M2; APOLD1; ATCAY; ATP6AP1; BHLHB9; BVES; CBX5; CCND1; CDCA3; CHAC1; CHST4; CLPX; CNGA2; CNNM4; COL4A3BP; COL9A2; CYP1B1; DERL2; DHX40; DSCR3; E2F2; EBNA1BP2; EPG5; EXT1; F9; FAM118A; FAM210A; FAM26E; FAM71F2; FGD4; GLUL; GRWD1; GTPBP2; HIP1; HIST1H2AE; HOOK3; IFNLR1; KCNK1; KCTD15; KIAA0754; KIF3B; KRAS; LIX1L; LRRC8B; LUZP1; METTL1; MOB3A; MOCS3; MTHFD2; MYO1C; …	A4GALT; ACAP2; AJAP1; AMOTL2; AP3M2; APOLD1; ATCAY; ATP6AP1; BHLHB9; BVES; CBX5; CCND1; CDCA3; CHAC1; CHST4; CLPX; CNGA2; CNNM4; COL4A3BP; COL9A2; CYP1B1; DERL2; DHX40; DSCR3; E2F2; EBNA1BP2; EPG5; EXT1; F9; FAM118A; FAM210A; FAM26E; FAM71F2; FGD4; GLUL; GRWD1; GTPBP2; HIP1; HIST1H2AE; HOOK3; IFNLR1; KCNK1; KCTD15; KIAA0754; KIF3B; KRAS; LIX1L; LRRC8B; LUZP1; METTL1; MOB3A; MOCS3; MTHFD2; MYO1C; …	MIMAT0022693
20500555	hsa-miR-200b-5p	-3.84	0.0014	A1L4H1_HUMAN; A2A3T8_HUMAN; A2RUP6_HUMAN; A4GNT; ABLIM3; ABRA; ACP6; ACYP2; ADAMTS6; ADCY3; ADI1; ADORA2A; AFP; AGTR1; AKR1B10; AKR7A3; ALDH4A1; AMMECR1; ANKRD17; ANKRD18B; ANKRD49; ANKRD56; ANP32B; ANXA9; AOF2; AP4B1; APOBEC3A; APOBEC3B; APOC3; APOL6; ARG2; ARHGAP28; ARHGAP4; ARID4B; ARL10; ARMC2; ARMC9; ARP21_HUMAN; ARPC3; ARX; ASCC3; ASNSD1; ATAD5; ATM; ATXN3L; AURKC; BBOX1; BCCIP; BCOR; BEX1;…	APOL6; ATAD5; C11orf74; CDCA4; CEBPG; CKS2; CLIP1; COBLL1; CPS1; CS; CYP4F11; FCHO2; FOXC1; GLTSCR1; GRHL1; GRPEL2; HHIP; IGF2BP1; IL12RB2; KLF10; METTL7A; OLA1; OTX1; PLAG1; PLEKHG7; PMEPA1; PPA1; RGL2; SKIL; SLC5A8; SOD2; SOX17; SRXN1; SUB1; THAP5; UHMK1; WNT16; WWTR1; XBP1P1; YAE1D1; ZMAT4; ZNF117; ZNF138; ZNF254; ZNF431; ZNF639; ZNF675; ZNF90; ZNF99	MIMAT0004571
20500735	hsa-miR-130a-3p	-3.91	2.20E-06	A1A4W8_HUMAN; A4GNT; ABCB7; ABCC3; ABCC9; ABCD2; ABHD1; ABHD12B; ABHD3; ACAT2; ACBD5; ACP6; ACPL2; ACSL3; ACSL4; ACTR10; ACVR1; ADA; ADAM23; ADARB2; ADCK5; ADCY4; ADIG; ADM2; ADMR; ADRA1A; AFG3L2; AFTPH; AGO3; AGXT2; AHI1; AKIRIN2; AKR7A2; ALS2CR12; AMZ2_HUMAN; ANKAR; ANKRD32; ANKRD41; ANKRD50; ANKRD9; ANXA10; AP1G2; APOM; APOOL; APP; ARHGAP1; ARHGAP12; ARHGAP21; ARHGEF26; ARHGEF5; ARID1B; ARL17B…	ABCD2; ACBD5; ACP6; ACSL4; ACVR1; ADARB2; ADM2; AGO3; AKIRIN2; ANKRD50; ANKRD9; APP; ARHGAP1; ARHGAP12; ARHGEF26; ARL17B; ASB16; ATF7IP; ATG2B; ATMIN; ATP6V0D1; ATP6V1B2; ATP6V1C1; ATXN1; Acvr1; BLCAP; BMP3; BMPR2; BRWD1; BTBD3; BTF3L4; BTG1; C11ORF57; C16ORF70; C16orf45; C3orf18; C4orf36; CALM2; CAMSAP2; CAPRIN2; CBY1; CCDC137; CCNA2; CCND2; CCR6; CCT6A; CDADC1; CDCA4; CDK19; CDK2AP2; CDK4; CEP1…	MIMAT0000425
20500749	hsa-miR-142-5p	-17.61	0.0029	A0PJW7_HUMAN; AADAC; AADACL4; AATF; ABHD7; ABLIM2; ACAN; ACAT1; ACAT2; ACER3; ACIN1; ACTC1; ACTN4; ACTR10; ACTR3B; ADAMTS16; ADFP; ADH6; ADI1; ADORA2A; AHSA2; AIMP1; AKAP11; AKAP9; ALAS2; ALG9; ALMS1; ALS2; AMBN; ANGPT2; ANGPTL5; ANKAR; ANKRA2; ANKRD28; ANKRD33B; ANKRD5; APOC2; APOL6; AQR; ARHGAP6; ARID3A; ARL10; ARMCX5; ARP21_HUMAN; ASB3; ASB7; ASXL1; ATAD2; ATG16L1; ATL3; ATP12A; ATP13A3; ATP1A…	ACER3; ACTN4; ADI1; AIMP1; AKAP11; ALG9; ANKRD28; ANKRD33B; APOL6; ATL3; ATP13A3; ATP5G3; ATXN1; ATXN7L3B; B2M; BAAT; BAG2; BBS10; BCOR; BRIX1; BZW1; C15orf41; CALM1; CAPN15; CAPRIN2; CAPZA1; CC2D2A; CCND1; CCSAP; CD55; CEP120; CEP97; CERCAM; CHAC1; CREBRF; CRK; CSE1L; DDX21; DDX5; DEGS1; DHODH; DLC1; DNAJC28; DSPP; DUSP2; EFCAB14; EFNA5; EGLN3; EIF2A; ELK4; ELOVL6; ENPP5; ERH; ETNK1; FAM107B; FA…	MIMAT0000433
20500753	hsa-miR-144-5p	-2.41	0.0105	A1BG; AADACL2; ABHD12B; ACSBG1; ACSL6; ACSM1; ACSM3; ACTG1; ACTN1; ADAM2; ADARB2; ADC; ADI1; AHSA2; AMELY; AMY1A; AMY1B; AMY1C; AMY2A; AMY2B; ANAPC11; ANG; ANXA1; AOX1; AP1S2; ARHGAP19; ARL14; ASCC3; ASGR1; ASTN2; ATG16L2; ATP13A2; ATP13A4; ATP5J; ATP6V1G2; ATP8A1; BCAR3; BLMH; BOC; BPNT1; BRD3; BSND; BTAF1; BTBD10; BTBD8; BTN2A1; BXDC1; BXDC5; C10orf119; C10orf67; C11orf37; C12orf24; C12orf27; C…	ACSBG1; ADARB2; BLMH; BRD3; C5orf51; CDCA3; DSEL; FAM217B; HS3ST1; ID4; KCNAB1; KLHL42; LBR; MDM4; PCSK2; PIGA; POU2F1; SOBP; SOD2; SYNPO2; TAOK1; TMEM200C; ZNF529; ZNHIT3	MIMAT0004600
20500786	hsa-miR-184	-2.04	0.0063	A4D193_HUMAN; AARS; ABCB8; ABHD8; ABI3; ABO; ACAD10; ACO2; ACRV1; ACSBG2; ADA; ADCK4; ADD3; ADPRHL1; ADSL; ADSSL1; AFG3L2; AGPAT1; AGXT2L2; AHI1; AKAP4; AKR1C3; AKT2; ALDH1L1; ALDH4A1; ALMS1; ALOX12P2; ALOXE3; AMPD2; ANGPT4; ANGPTL6; ANKRD54; AP1S1; AP2M1; AP4S1; APCDD1; APOA4; APOBEC3H; APOH; ARHGAP6; ARHGDIA; ARHGEF10; ARHGEF19; ARHGEF2; ARHGEF9; ARIH2; ARMC6; ARPC2; ASPHD2; ASS1; ASTN1; ATAD3B…	AKT2; BCL2; CNBP; CSF1; DESI1; EIF2C2; EZR; FN3K; GNL3L; GPRIN1; INPPL1; LIFR; LRRC8A; MEIS3P1; MYC; NFAT1; NFATC2; NFIC; OPRD1; POM121C; RAI1; SLC7A5; SOX7; TACO1; TJP3; TNFRSF13C; TNPO2; USH1G; VIMP	MIMAT0000454
20501084	hsa-miR-155-3p	-2.26	0.0138	ABCB11; ABCC11; ABCF3; ABLIM3; ACOT6; ACTR10; ADAMTS5; ADAMTS9; ADARB1; ADCK2; ADCYAP1; AGBL2; AK7; AKR1C2; ALKBH3; ANGPTL4; ANGPTL7; ANKRD10; ANKRD5; ANXA2P1; AOF2; AP3M1; APH1A; ARFGAP3; ARHGAP19; ARHGAP6; ARHGEF33; ARL5C; ARL6IP2; ARPC5; ARR3; ART1; ASB13; ASCC3L1; ASL; ATAD2B; ATF4; ATG9A; ATIC; ATP1A1; ATP1B3; ATP2A2; ATP2C2; ATP5B; ATP8A2; ATPAF2; ATXN1; ATXN1L; ATXN3; ATXN3L; AVPR2; AZGP1;…	ABCF3; ADAMTS5; ARHGEF33; ARL5C; ATP1A1; ATXN1L; ATXN3; C18orf25; C1orf147; CDK6; CLMP; CNOT6L; CREB5; CREBRF; DCAF17; DNAJA1; DPYSL3; EPB41; GID4; GTDC1; HNRNPF; IRAK3; KIAA1551; KIRREL; LINC00598; LRRC3C; LSG1; LUC7L; MACC1; MDN1; MIA3; MRVI1; MTFR1L; MYD88; MYO6; ORMDL3; PHEX; PTEN; RAB13; RANGAP1; SHC3; SYT6; TCF7L2; TPM1; TXNIP; UBE2K; WNT3; WT1; ZDHHC6; ZNF460; ZNF699; ZNF792	MIMAT0004658
20501219	hsa-miR-302d-5p	-2.1	0.0049	A4D0Y5_HUMAN; AAMP; ACAD11; ACO1; ACOT11; ACRV1; ACVR1; ADAM28; AEBP1; AFAP1L2; AGBL1; AGBL4; AGBL5; AHI1; AIG1; AKR1C1; AKR1C2; AKR7A2; ALDH1L2; ALS2CR12; AMOTL2; ANGPTL3; ANKRD25; ANKRD44; ANKRD7; ANXA9; AP1S1; AP3B1; APOB; APOF; APP; AQP7; AREG_HUMAN; ARHGAP15; ARL1; ARMC2; ARMCX1; ARNTL; ARRDC2; ASGR2; ATP10B; ATP1A2; ATP4A; ATP6V1B1; ATP6V1F; ATP6V1H; ATP9A; ATXN7; AURKA; B3GNT5; BAIAP2; BAT…	AMOTL2; AP3B1; APP; ATP9A; BMPR2; BTBD7; BUB3; CAPRIN1; CCDC171; CCNT2; CD209; CD44; CDK6; CHCHD7; CKAP2L; CLOCK; CNBP; COL4A3; COL4A4; COX7A2L; CTC1; DCP2; DHX33; DUSP4; EIF2S1; EIF3H; EML6; EPHA2; F9; FAM153B; FAM53B; FAM69A; FGF1; FNDC3A; FOXC1; FPGT; GATA6; GDNF; GFPT1; GGCX; GPR75; GXYLT2; HES2; HMGB1; HOXA5; HSPA4; HSPA9; INIP; ISOC1; ITGA9; JAKMIP2; KCNK5; LCLAT1; LDOC1L; LLPH; LSAMP; MAP3…	MIMAT0004685
20501241	hsa-miR-377-3p	-2.3	0.0002	AAK1; AASDHPPT; AASS; ABCA4; ABCA8; ABCB4; ABCB5; ABCD4; ABCF1; ABLIM2; ABTB1; ACOT12; ACOT9; ACP6; ACTR6; ACYP1; ADAMTS4; ADARB1; ADCYAP1R1; ADH5; ADH6; ADORA2B; ADRBK2; AFAP1; AFM; AGPAT4; AICDA; AIFM2; AKR1C3; AKR1C4; ALAS1; ALDH7A1; ALKBH6; ALS2CR11; AMFR; ANKRD49; ANKRD6; ANTXR2; AP1M2; AP4B1; APOL4; APTX; AQP11; AQP12A; AQP12B; ARF3; ARHGAP12; ARHGAP21; ARHGAP8; ARHGEF1; ARID1A; ARID1B; ARM…	AAK1; AASDHPPT; ACOT9; ADAMTS4; ADCYAP1R1; ADORA2B; AIFM2; ALDH7A1; ANTXR2; APTX; ARF3; ARHGAP12; ARID1A; ARMCX3; ARPC4; ASAH2; ASH1L; ATF3; ATM; ATP6V1G3; ATP9A; BBS4; BHLHB9; BMP10; BRWD3; C16orf72; C21orf91; C2orf72; CACNA1B; CADM3; CADPS; CBX2; CCNK; CD93; CDT1; CENPL; CLCN7; CLN8; CLSTN3; CLTC; CNKSR3; CNTF; CPEB3; CPEB4; CRB2; CRIM1; CRLF1; CSGALNACT2; CTTNBP2NL; CYP20A1; CYP4F11; DCAF12; D…	MIMAT0000730
20501249	hsa-miR-381-3p	-2.88	5.93E-06	A4D193_HUMAN; AADAC; AAMP; AASDHPPT; ABCA1; ABCC10; ABCC4; ABCD4; ABCE1; ABI2; ACE2; ACN9; ACP1; ACTG1; ACTL6A; ACTR10; ACVR2B; ADH1A; ADH1B; ADSSL1; AGO3; AHI1; AHSA1; AKAP9; ALG10B; ALS2CR11; AMFR; ANAPC16; ANKHD1; ANKIB1; ANKRA2; ANKRD1; ANXA1; ANXA5; AQR; AR; ARAP2; ARHGAP22; ARHGAP8; ARHGEF11; ARL1; ARMC4; ART3; ASB11; ASPHD2; ATAD5; ATG16L2; ATG3; ATP13A4; ATP2A2; ATP5H; ATP7A; ATXN7L1; AUR…	AASDHPPT; ABCC4; ACP1; ACVR2B; ADH1B; AGO3; ALG10B; ANAPC16; AR; ARAP2; ARL1; ASB11; ATXN7L1; BRD7; BRI3BP; BRPF3; BTG1; C14orf2; C1orf216; C2CD5; CASC4; CLN6; CLTC; COPB2; COX6A1; COX6A1P2; CREB1; CREBRF; CREBZF; CRISPLD2; CSTF2; DLX2; DSG2; DSTYK; DUSP6; E2F8; EIF4A2; FZD5; GID4; GREM1; HAT1; HBP1; HMGB2; HSD17B12; HSPA13; ID1; INSIG1; IRF2BP2; ITGA3; KLF10; KPNA6; LCOR; LDLR; LURAP1L; MBNL1; M…	MIMAT0000736
20501300	hsa-miR-335-5p	-5.53	1.20E-05	A1A4W8_HUMAN; AATK; ABAT; ABCA12; ABCA3; ABCA4; ABCA5; ABCA7; ABCA8; ABCB9; ABCC11; ABCC3; ABCC8; ABCD2; ABCG8; ABHD12B; ABHD2; ABHD4; ABL2; ABLIM1; ABTB1; ABTB2; ACACA; ACBD3; ACE; ACO2; ACOT4; ACOT6; ACOT8; ACPL2; ACR; ACSF2; ACSL1; ACSL3; ACSL5; ACSM1; ACSS2; ACSS3; ACTL7A; ACTR10; ACTRT2; ACVR1; ACVR2B; ADAM2; ADAM21; ADAM32; ADAM8; ADAMDEC1; ADAMTS12; ADAMTS16; ADCK1; ADCY6; ADCY7; ADGB; ADH…	AATK; ABAT; ABCA12; ABCA3; ABCA4; ABCA5; ABCA7; ABCA8; ABCB9; ABCC11; ABCC3; ABCC8; ABCG8; ABHD12B; ABHD2; ABHD4; ABLIM1; ABTB1; ABTB2; ACACA; ACBD3; ACE; ACOT4; ACOT6; ACOT8; ACPL2; ACR; ACSF2; ACSL1; ACSL3; ACSL5; ACSM1; ACSS2; ACSS3; ACTL7A; ACTRT2; ACVR1; ACVR2B; ADAM2; ADAM21; ADAM32; ADAM8; ADAMTS12; ADAMTS16; ADCK1; ADCY6; ADCY7; ADGB; ADH6; ADH7; ADIG; ADORA2A-AS1; ADSSL1; AFF4; AGBL2; AG…	MIMAT0000765
20502125	hsa-miR-424-5p	-4.28	0.0096	A4GNT; AARS; ABCC6; ABCF1; ABCF2; ABHD2; ABL2; ACAD9; ACOT8; ACOX3; ACP2; ACSBG2; ACSS2; ACTA1; ACTR2; ACTR3B; ACVR2A; ADAMTSL1; ADORA3; ADRA2B; ADRB2; AEBP1; AGO2; AGO4; AHNAK2; AKAP12; AKR1B10; AKT3; ALB; ALDH3B1; ALG12; ALKBH3; AMOT; AMOTL1; ANAPC1; ANAPC13; ANKHD1; ANKMY1; ANKRD13D; ANKRD17; ANKRD36; ANLN; ANTXRL; AP1GBP1; AP2A1; AP3S1; AP5Z1; APBB2; APOD; APP; APR2_HUMAN; APTX; AQP11; ARHGAP…	ABCC6; ABHD2; ABL2; ACTR2; ACTR3B; ACVR2A; ADORA3; ADRA2B; AGO2; AGO4; AHNAK2; AKR1B10; AKT3; ALDH3B1; AMOT; AMOTL1; ANAPC13; ANKHD1; ANKMY1; ANKRD17; ANKRD36; ANLN; AP5Z1; APBB2; APP; ARHGAP12; ARHGAP32; ARHGDIA; ARIH1; ARMC12; ASCC1; ASGR2; ASH1L; ATAD5; ATF6; ATG14; ATG9A; ATP5G3; ATXN7L3B; AVL9; AXIN2; B3GNT2; BAG4; BAZ2A; BAZ2B; BSPRY; BTN3A3; BZW1; C10orf54; C11orf24; C16ORF72; C1ORF21; C1O…	MIMAT0001341
20502451	hsa-miR-452-5p	2.22	0.0440	ABCC9; ACAA1; ACAA2; ACACB; ADAM22; ADAM32; ADAMTS7; ADIG; ADORA2B; AGBL4; AGXT; AHI1; AIRE; AKR1B10; ALG6; ALKBH3; ALMS1; ALS2CR4; AMY1A; AMY1B; AMY1C; AMY2A; ANAPC13; ANAPC4; ANGPTL5; ANK1; ANKRD11; ANKRD46; ANP32B; APBA3; APPBP1; ARAF; ARL1; ARMC4; ARMCX5; ARMET; ARNTL; ARPC1A; ASCC1; ATIC; ATP10A; ATP5B; ATP5F1; ATP5G3; ATP5S; ATP9B; ATXN7; B3GALT1; BAG4; BAIAP2L2; BAMBI; BANP; BBOX1; BCCIP; …	ADORA2B; AKR1B10; ATP5G3; BAG4; BEND6; BMI1; BMPR2; CASD1; CCDC137; CCDC39; CDK6; CDKN1B; CLASP1; CYP1A1; DPYSL2; DSTN; EGLN1; EPM2AIP1; FAM26E; GFRA1; HACE1; HARS; HEYL; IL3; IRS1; ITGA9; ITPRIPL1; KIAA1715; KRAS; LAMC1; LEF1; LIPA; MAP3K1; MED4; MMP2; MRPL19; MTDH; MVK; NOTCH2NL; PDK3; PIGP; RAB3B; REST; RHOBTB3; RHOU; RPL7; RPS16; RTP4; SHPK; SKI; SMAD4; SMU1; TADA2A; TBK1; TCF4; THRB; TM7SF4;…	MIMAT0001635
20503786	hsa-miR-489-3p	-2.79	0.0199	A1BG; A2RUR5_HUMAN; A3GALT2; A4D193_HUMAN; AADAC; AAMP; ABCB1; ABCC10; ABLIM1; ABLIM2; ABLIM3; ACTR8; ADAM28; ADAM7; ADAMTS15; ADAMTSL1; ADRBK1; AGBL3; AGXT2; AIG1; AKAP4; ALDH1L2; ALDH3B1; ALDOA; ALKBH8; ALOX5AP; AMIGO2; AMY2B; ANAPC13; ANG; ANKRD46; ANKRD49; AP1M2; AP1S1; AP1S3; AP2S1; APBB2; APIP; APOL4; APOL6; APOLD1; APOM; ARD1A; ARHGAP29; ARID1B; ARL9; ARMCX2; ASB1; ASB3; ASCL1; ATAD2; ATG1…	AADAC; ADAM28; C4orf50; CADM2; CITED2; CMTM6; COA4; CT62; DDI2; DYRK3; FAM117B; FAM26E; FAM46A; FEM1B; FKRP; FNIP1; FRY; FUT4; GCA; GLP2R; GNAL; GTF3C4; HEPHL1; IQCG; IRS2; KCNS2; KIAA0040; KLF5; KLHL15; KLHL28; LAMTOR3; LDHA; NDFIP2; NUFIP2; ONECUT1; PAIP2B; PDPN; PEX7; POU2F1; PPIL4; PTGER3; PTPN11; PTPN4; QPCTL; RPL7L1; SF1; SLC7A11; SNRPA1; SOX4; SPATA5; STC1; TMEM65; TP53RK; TRIM38; UBE2D1; …	MIMAT0002805
20503796	hsa-miR-202-3p	-2.28	0.0033	A2BP1_HUMAN; AARS; AASS; ABCF3; ABHD17C; ABHD5; ABHD9; ABP1; ABR; ABT1; ACCN5; ACTA1; ACTL6A; ACTN4; ADA; ADAM20; ADIPOR2; ADRA1B; ADSSL1; AGPAT7; AGXT2L1; AHSA1; AIF1; AIP; AK4; AKAP8; AKR1B1; ALAS2; ALDH6A1; ALG14; ALG5; ALK; ALOX5AP; ANAPC10; ANXA13; AP3B2; AP4S1; APOBEC2; AQP11; ARD1A; AREL1; ARHGAP15; ARHGAP22; ARHGAP30; ARHGAP8; ARID3A; ARL5A; ARL8B; ARMCX5; ARRDC1; ART3; ASCL4; ASGR1; ASPH…	ABHD17C; ABT1; ACTA1; ADIPOR2; AK4; AKAP8; AREL1; ARHGAP22; ARID3A; ARL5A; ARL8B; ATG9A; ATP6V1G1; ATXN2; ATXN7L3; ATXN7L3B; BACH1; BEND4; BRI3BP; C1ORF21; C1orf210; C5orf51; CALU; CBX5; CCND1; CD59; CDKAL1; CDKN1A; CDV3; CELF1; CLDN12; COIL; COX6B1; CPA4; DIABLO; DNA2; DNAJC28; DTX3L; DUSP1; DVL3; E2F6; ECHDC1; EDEM3; EDN1; EFHD2; EIF4A3; EIF4EBP1; EMILIN2; EPHA4; FAM103A1; FAM222B; FBXL20; FIGN…	MIMAT0002811
20503803	hsa-miR-494-3p	-3.41	0.0009	ABCC5; ABHD7; ACF_HUMAN; ACN9; ACTL6B; ACYP2; ADAM21; ADAM7; ADAMTSL1; ADCK1; ADIG; ADORA3; AGBL4; AGPS; AGXT; AGXT2L1; AHI1; AHSA1; AJAP1; AKAP12; ALG14; ALMS1; ALOX5AP; ALS2CR4; AMPH; ANAPC10; ANKRA2; ANKS4B; ANXA1; APIP; APLP1; APOBEC3H; APOL4; AQP3; ARFGAP3; ARHGAP12; ARHGAP19; ARHGAP5; ARHGAP8; ARID4B; ARMC4; ARMCX2; ARNTL; ARPC1B; ARPM1_HUMAN; ARSJ; ASL; ATF3; ATP12A; ATP4A; ATP5L; ATP6V1D;…	AGPS; AJAP1; ARHGAP12; ARHGAP5; ARNTL; ARSJ; ATF3; ATXN1; BAG1; BASP1; BCL2; BCL2L11; BMI1; C2CD4A; CCDC149; CCND1; CDK6; CDS2; CEP97; CFTR; CMPK1; CNR1; CREG2; CXCR4; CYCS; DAZAP2; DCAF4L2; DCAF7; DSG2; EFCAB1; EN2; ERO1L; ETF1; EVI5; EYS; FAM63B; FNBP1; FOXJ3; FYCO1; GALP; GCH1; GLO1; GTF2F1; GTF3C4; HIF1A; HNRNPA3; HOXA10; HSD17B12; IGF1R; IL1RAP; INO80C; INSL4; ITPR1; KIF2C; KMT2D; LATS2; MAP…	MIMAT0002816
20503879	hsa-miR-502-5p	2.63	0.0219	A1A5D9_HUMAN; A2RRG4_HUMAN; A3QJZ6_HUMAN; AATF; ABCC11; ABCD4; ABI2; ACIN1; ACO2; ACP6; ACTN3; ADCY5; ADCYAP1R1; ADH5; ADHFE1; ADPGK; AFG3L2; AGRN; AGRP; AKAP3; ALG14; ALS2CR13; ANK1; ANKRD13B; ANKRD27; ANKRD44; ANKS3; AP1G2; AP4B1; AP4M1; APBB1; APCDD1; APLP1; APOB; AQP5; ARAF; ARD1A; ARFRP1; ARHGAP29; ARID5B; ARPC1A; ARPC1B; ARPC4; ARRDC1; ARSD; ARSF; ART5; ASGR1; ASNA1; ATN1; ATP13A1; ATP2B3; …	ABI2; APOB; ATXN7; B3GALT5; BASP1; BHLHA15; CALM1; CATSPER4; CERS4; CMKLR1; CTSB; CXorf23; DAZAP2; DIAPH1; EFTUD2; ETV3; FGF10; FSIP2; FYCO1; GDE1; GJB1; GMPR; H1F0; HAS2; HOXC8; IGF1R; KIAA1644; KLHL40; MACROD2; MANEAL; MON1B; MPV17L; NACC2; NFYA; OAS3; ODF4; PDRG1; PLAGL2; POFUT1; POLR3G; POU2F1; PRPSAP1; PRR5L; RAB1B; RAB3C; RNF122; RPL36A-HNRNPH2; RPLP0; RTN2; SET8; SETD8; SHISA6; SIAH3; SMG1…	MIMAT0002873
20503895	hsa-miR-509-5p	-2.88	1.89E-05	A0PJW7_HUMAN; A1A4G5_HUMAN; A4D193_HUMAN; A4GNT; AADAT; ABCF1; ABCG8; ACBD3; ACBD6; ACIN1; ACOT12; ACTN4; AD13_HUMAN; ADAMTSL1; ADC; AEBP1; AGPAT4; AGXT; AIG1; AIM2; AIP; ALG5; ALS2CR16; ALS2CR7; AMPD1; ANKK1; ANKRD24; ANKRD55; ANKS6; AP1S1; AP3B2; APOA1BP; APOH; APP; APRT; ARHGAP23; ARHGEF2; ARIH1; ARMC6; ARMCX1; ARPC3; ARSE; ARV1; ASAH3L; ASB1; ASCC3; ASGR1; ASL; ASZ1; ATE1; ATF2; ATG10; ATP12A…	ACBD3; BACH2; BDP1; BTG1; CEP89; CKAP4; COPS7B; CREBZF; CRK; CYP27C1; DRAXIN; ENPP5; ESYT2; FGFR1OP; G3BP1; GHITM; GLUL; GPC4; HBP1; HIF1A; HSD17B12; IBA57; ID2; IL6R; KIAA1143; LACTB; LAX1; LCOR; LINC00598; LY6G6E; MIS18A; MLEC; MPDU1; MRPS25; MTRF1L; NHLRC2; NOA1; NPAS1; NUMB; PADI2; PANK3; PHF12; PIKFYVE; PLIN5; PNRC2; POFUT1; RAB11B; RAB5B; RMND5A; RNF111; RNF38; RUFY2; RXRB; SEMA3E; SFTPB; S…	MIMAT0004779
20503897	hsa-miR-510-5p	-3.16	2.27E-05	A2A3T8_HUMAN; ABHD17B; ACIN1; ACOX3; ACR; ACTL6B; ACVRL1; ADAM30; ADAMTS4; AFG3L1; AGRN; ALDH6A1; ALKBH6; ALOX15; AMAC1; ANKRA2; ANKRD21; ANKRD38; ANP32E; APCDD1; APP; ARD1B; ARHGEF1; ARHGEF16; ARIH1; ARIH2; ARMCX5; ARPC5; ASB1; ASB10; ASCC1; ASTN2; ATF7IP; ATHL1; ATP13A2; ATP6V0B; ATP9A; AZGP1; BAGE; BCAP31; BCL2L10; BFSP2; BICD2; BIN3; BIRC5; BNIP2; BOLA2; BOLA2B; BPIL1; BRIP1; BRIX1; BTNL2_HUM…	ABHD17B; ANP32E; ARIH1; BICD2; BRIX1; BVES; C11orf31; C11orf54; C14orf142; C2orf48; C5AR2; C9orf3; CACNG8; CALM3; CBFA2T2; CDC25A; CDH6; CENPN; CLPB; CRIPT; CRK; CRKL; CSRNP2; CTDNEP1; CTPS2; CXorf38; CYCS; DCTN6; DDX11; EIF2AK2; ELMSAN1; ELP2; FAM217B; FKBP5; GEMIN4; GNS; GPR75; HERPUD1; HSP90B1; HTR3E; IBA57; KIAA1551; KLHL12; LIPC; LIX1L; MAT2A; MIDN; MPV17L; MRPS16; MTMR10; MUC20; MYLIP; NAT1…	MIMAT0002882
20504293	hsa-miR-570-3p	-2.68	0.0388	A2A3Q1_HUMAN; AASS; ABHD5; ABL2; ACBD5; ADAM2; ADAMTSL1; ADCK1; ADCK2; ADFP; ADH5; AHSA1; AIF1; AIG1; ALB; ALDH1A3; ALDH7A1; ALKBH1; ALOX5AP; AMY2B; ANGPTL5; ANKRA2; ANKRD2; ANKRD32; ANKS6; ANXA1; ANXA13; APPBP1; ARHGAP18; ARHGAP19; ARID1B; ARIH2; ARL6IP1; ARMC4; ARMETL1; ARPC2; AS3MT; ASB1; ASB7; ASPH; ATG12; ATOX1; ATP1A1; ATP5C1; ATP6V1B2; ATP6V1G3; ATP8B2; ATXN7L3; ATXN7L3B; AURKB; AZI1; B3GN…	ABHD5; ABL2; ARHGAP18; ARL6IP1; ATOX1; ATP6V1B2; ATP6V1G3; ATXN7L3; ATXN7L3B; BAG4; BCL2L11; BCL2L14; BLOC1S6; BTD; C17orf105; C18ORF25; C1orf50; C5orf42; C5orf51; C9orf40; CALM3; CANX; CCDC115; CCDC117; CD164; CD274; CD46; CDC5L; CDH4; CDKN2AIP; CHD1; CHSY1; CLUAP1; CRAMP1L; CRTAP; CXXC4; DDHD1; DENND2C; DYNLL2; E2F8; EIF1AX; EPG5; EPM2AIP1; ESCO2; ETS1; EXOC2; F2RL2; FOXK1; FOXN2; FUT10; FYTTD1…	MIMAT0003235
20504311	hsa-miR-583	-2.34	0.0014	A0AVR7_HUMAN; AAMP; ABCA5; ABCC11; ABCD3; ABL1; ACLY; ACO1; ACSS2; ACVR2A; ADAMTS9; ADPGK; ADRA1A; ADRB2; AFG3L2; AFP; AGO2; AHI1; AHNAK; AHRR; AHSA1; AIG1; AKAP6; ALB; ALG14; ANAPC7; ANG; ANKRD2; ANKRD44; ANUBL1; ANXA10; AP1S1; APCS; APEX2; APOBEC4; APP; AQP10; AQP5; AREG; ARF6; ARHGAP19; ARHGAP21; ARHGAP24; ARID1A; ARID5B; ARIH1; ARIH2; ARL6IP1; ARMC3; ASB9; ASPHD2; ATF3; ATF7IP; ATP13A3; ATP13…	ABL1; ACVR2A; AGO2; AKAP6; APP; ARF6; ARID1A; ARID5B; ARIH1; ARL6IP1; ATP13A3; ATP6V1B2; B4GALT1; BACE2; BCL9L; C17orf105; C4orf32; C5ORF51; CALM1; CBX5; CC2D2A; CCDC88A; CDCA4; CDKAL1; CDKN1A; CHRDL1; CMTM4; CRIM1; DCAF7; DDX5; DIP2A; EFHD2; ENTPD4; ERO1L; FAM53B; FAM60A; FARSA; FAXC; FGFR1OP; FRS2; FSCN1; FSIP2; GATAD2A; GCC1; GNAI2; GPBP1; GPR137C; GRB2; GRIN2A; GTF2A1; GUCA1B; HAL; HMGCS1; HN…	MIMAT0003248
20504347	hsa-miR-606	-5.5	5.87E-05	AADACL2; AADAT; AARS2; ABCA12; ABHD5; ACBD5; ACVR1; ACYP1; ADAMTS3; ADAT1; AFF2; AGXT2; AHI1; AHR; AIG1; AIPL1; ALDH1A1; ALG10B; ALG14; AMDHD1; ANAPC16; ANKRA2; ANKRD13A; ANLN; ANUBL1; AP3S1; ARFGAP3; ARHGAP24; ARHGAP29; ARHGDIB; ARL1; ARPC1A; ARPP19; ASAH1; ASB3; ASNSD1; ASPM; ASS1; ATG3; ATP13A3; AZF1; BBS2; BCCIP; BCL11A; BET3L; BLZF1; BMP2K; BNIP2; BPGM; BPTF; BRIP1; BTBD6; BTN2A1; C10orf90; …	AGXT2; ALG14; ANAPC16; ARPP19; ASS1; AZF1; BMP2K; CORO7; CREBZF; CXorf36; DUSP16; DUSP4; EIF5A2; EPS8; FBXO28; FDX1; GNPTAB; GPR157; HCFC2; HNRNPC; IPO9; KCTD11; KIAA0922; KIAA1468; LAMP2; LARP1; MRPS14; MYCBP2; NAA40; NEK9; PGM2L1; PIGG; PPWD1; PRIM1; PRPF4B; PRR14L; PSPC1; RAB3IP; RDH11; RND2; SCD; SDE2; SESN3; SLC2A3; SLC36A2; SMAD9; SMARCA5; SYT11; TFDP2; TGFBR2; TMEM178B; TMEM87B; TRIM4; UCH…	MIMAT0003274
20504388	hsa-miR-635	-5.83	5.93E-06	AAMP; AARSD1; ABCA2; ABCC1; ABCC8; ABCD2; ACE; ACTR5; ACTR8; ADAM21; ADAMTS4; ADRA1A; AGBL1; AGBL5; AKAP4; AKR1D1; AKR7A2; AKR7A3; ALS2CR12; AMDHD2; AMH; AMIGO1; AMPH; ANGPTL3; ANGPTL6; ANKRD38; ANKRD5; ANKRD6; ANKS4B; ANXA2P1; AP3S2; APBA1; APBB1IP; APEX1; APOA1BP; APOO; APPL2; ARFIP2; ARHGAP15; ARHGEF16; ARK74_HUMAN; ARL10; ARSH; ARV1; ASB7; ATAD2B; ATF7IP2; ATG7; ATP9A; ATRNL1; B4GALT1; B4GALT…	AP3S2; APBA1; B4GALT1; BASP1; C15orf38-AP3S2; CELF1; CHST3; CIAO1; CNNM2; CUL4A; DRAXIN; ELAVL3; EPB41; FAM83D; GTPBP4; HM13; HTRA1; IFNAR2; IGF1R; KLHL28; LAX1; LINC00632; MIDN; MNT; MTFMT; MTRNR2L10; MTRNR2L11; MTRNR2L3; MTRNR2L7; NAA15; NCS1; NUP93; NUPL2; POF1B; PRR11; RAP2B; SEMA7A; SERPING1; SLC1A5; SLC30A10; SUMF2; TBC1D13; TIMELESS; TRPM7; USP14; ZKSCAN3; ZNF490	MIMAT0003305
20504435	hsa-miR-542-3p	-2.22	0.0010	A0AVR7_HUMAN; A1BG; A2A3T8_HUMAN; AARSD1; ABCF2; ACAD10; ACBD7; ACHE; ACOT6; ACP5; ACRBP; ACTG2; ADAM23; ADAMTSL1; AFM; AFMID; AHI1; AHR; AHSG; AKAP10; AKR7A2; ALCAM; ALKBH4; ALS2CR7; AMD1; AMPD1; ANAPC7; ANGPT2; ANGPT4; ANGPTL2; ANKRD27; ANKRD33B; AP1S2; AP1S3; AP4S1; APBB2; APOL5; APOLD1; AQR; AREG; ARFGAP3; ARFGEF1; ARG2; ARHGDIB; ARPC1A; ARPC5; ARRDC5; ARSI; ASB4; ASH2L; ASPH; ATL2; ATP13A5; …	A1BG; ANGPT2; ANGPT4; ANKRD33B; AP1S2; ATL2; ATXN1; BIRC5; BMP7; BRWD1; C19orf24; CA5B; CA6; CACNA1B; CASS4; CCL22; CD55; CDC14B; CDC5L; CDC73; CIRH1A; COL4A1; CSDE1; DAND5; DMKN; DPM2; DYRK3; EHD4; EIF2S3; ELOF1; EPHB4; ESRP2; EXOSC2; FAM127B; FAM208B; FAM73B; FBLN5; GFRA1; HAT1; HIATL2; HIC2; HPSE; HSD17B12; ILK; INSIG1; IPP; IRS2; IRX2; KIAA0408; KIAA2018; KLHL21; LARP4B; LPCAT1; LYRM4; MAP2K4…	MIMAT0003389
20504554	hsa-miR-668-5p	-2.97	0.0364	ALDOA; C2orf49; C5orf45; CDC25A; GPS1; HEYL; ISY1; ITPKC; KLF13; PRLR; PSMB2; SDHAF1; SLC25A15; SRSF2; TNFAIP8L1; TVP23C; ULBP3; VPS51	ALDOA; C2orf49; C5orf45; CDC25A; GPS1; HEYL; ISY1; ITPKC; KLF13; PRLR; PSMB2; SDHAF1; SLC25A15; SRSF2; TNFAIP8L1; TVP23C; ULBP3; VPS51	MIMAT0026636
20504568	hsa-miR-1323	-2.42	0.0400	ABCC1; ADAM17; ADCYAP1; ADCYAP1R1; ADSS; AGMAT; ALKBH4; ARPP19; ATF7IP; ATIC; ATP5S; ATP8B3; BIRC5; BUB1; C11orf44; C11orf74; CAMSAP1; CDH1; CHERP; CHMP2B; CHST2; CLIC4; CLN8; COQ10B; CPOX; CRLS1; CSTF1; DAB2; DDX6; DFFA; EIF1AX; ELMO1; EML4; EPB41L4B; ESYT1; FAM151B; FBXO2; FCHSD2; FJX1; FLYWCH2; FNIP1; GJD2; GNPTAB; HNRNPA2B1; HSP90AA1; INSIG1; KCNH5; KIAA1551; KLF10; KRT80; LSM14A; MAGEF1; MFF…	ABCC1; ADAM17; ADCYAP1; ADCYAP1R1; ADSS; AGMAT; ALKBH4; ARPP19; ATF7IP; ATIC; ATP5S; ATP8B3; BIRC5; BUB1; C11orf44; C11orf74; CAMSAP1; CDH1; CHERP; CHMP2B; CHST2; CLIC4; CLN8; COQ10B; CPOX; CRLS1; CSTF1; DAB2; DDX6; DFFA; EIF1AX; ELMO1; EML4; EPB41L4B; ESYT1; FAM151B; FBXO2; FCHSD2; FJX1; FLYWCH2; FNIP1; GJD2; GNPTAB; HNRNPA2B1; HSP90AA1; INSIG1; KCNH5; KIAA1551; KLF10; KRT80; LSM14A; MAGEF1; MFF…	MIMAT0005795
20505747	hsa-miR-890	-2.72	0.0029	AAED1; ABCA3; ABCC9; ABCF2; ABHD3; ABLIM2; ACAD9; ACE; ACSM1; ACTR6; ADA; ADAMTS6; AGT; AKNA; AKR1CL2; ALB; ALDH3A1; ALDH9A1; ALG12; ALG6; ALKBH5; ALS2CR2; AMZ2_HUMAN; ANGPTL3; ANKRD37; ANKRD40; ANKS6; ANP32A; ANP32D; ANXA2P1; ANXA9; AP3M1; APOBEC3B; APOBEC3G; APOBEC3H; APOL2; AQP6; AQP8; AREG; ARF1; ARHGEF10; ARL8B; ARMC2; ARMCX4; ARSF; ASB1; ASB14; ASB7; ASPH; ASPHD1; ASTE1; ATF1; ATP13A4; ATP5…	AAED1; ABCC9; ALDH9A1; ANKRD40; AQP6; ARF1; ARL8B; B3GALNT1; BCL2L12; BRI3BP; C3; CALM2; CALN1; CAMLG; CCDC77; CCND2; CDKAL1; CECR2; CLCC1; COX6B1; CRKL; DAZAP2; DCK; DHODH; DNAJC28; EXOSC2; FOSL2; FOXN3; G3BP1; GAP43; GK5; GNL1; H3F3B; H3F3C; HMGN2; HPS4; IKZF3; KLHDC8A; LIMCH1; LINC00598; LZIC; MCF2L2; MED16; MOAP1; MYADM; NARS; NDUFS5; NKRF; NUP54; PANX1; PGAM5; PIGP; PNISR; POTED; PRIM2; PRKC…	MIMAT0004912
20505753	hsa-miR-541-3p	-2.29	0.0074	A3QJZ6_HUMAN; AANAT; ABCC10; ABCC11; ABCC6; ABI3; ACAD11; ACADL; ACHE; ACVRL1; ADAMTS7; ADC; ADM; ADRA1A; AGO2; AGXT; AGXT2; ALPL; ALX3; ANAPC2; ANGPT4; ANKFY1; ANKRD13B; ANKRD38; ANKS1B; ANKS6; ANXA2P1; AP3S1; APBA3; APH1A; ARAF; ARHGAP19; ARHGAP23; ARHGEF1; ARMC5; ARPC4; ARRDC1; ARSF; ARSK; ASB16; ASPSCR1; ATP13A1; ATP2B2; ATP4A; ATP6V0A4; ATP6V0C; ATPIF1; ATXN7L3B; AVPR1B; AZGP1; B3GALT4; B3GN…	ABCC6; ACADL; ADM; AGO2; ANKFY1; APH1A; ARSK; ASB16; ATXN7L3B; BBC3; BRPF1; C16ORF72; CCNB1; CCSAP; CEP104; CHMP1B; CHST12; CNNM4; COX18; CRCP; CREB3L2; CRTC1; CYP4A11; CYP4A22; DSEL; EFNA1; ENTPD5; ERBB2; FAM136A; FEM1A; FOXRED2; FXYD1; GDI1; GIGYF1; GPR173; HAUS5; HCFC1; HLA-B; HOXC6; LCLAT1; LSG1; LY6E; MAPKAPK5; MEF2D; METTL21A; MEX3A; MFRP; MIOX; MRPL12; MRPS16; NFIB; NFIC; ORAI2; OTUD5; PHF…	MIMAT0004920
20506009	hsa-miR-939-5p	2.07	0.0381	A1A5D9_HUMAN; AANAT; AARS; ABCA6; ABCC5; ABCF2; ABHD6; ABTB2; ACCN4; ACHE; ACO2; ACP2; ADAMTS14; ADAMTSL1; ADCK4; ADCY9; ADRA2B; ADRB1; AGER; AGO2; AHDC1; AIFM3; AIM1L; ALDH1L2; ALDOB; ALOX12; ALPI; ALPL; ALPPL2; AMPD2; ANGPTL6; AOC2; AP1G1; AP2A2; APBA2; APBB1; APOBEC3B; APOBEC3D; APOC2; ARF5; ARL10; ARMC12; ARRB1; ARRDC1; ASCL2; ASPH; ATG10; ATG9A; ATG9B; ATP13A2; ATP8B3; ATPAF2; ATXN7L1; ATXN7…	ABCC5; ABCF2; ADAMTS14; ADCY9; ADRA2B; AGO2; AMPD2; AP1G1; ARMC12; ARRB1; ASCL2; ASPH; B4GALT5; BICD2; C12orf49; C19orf47; C9orf62; CACNA1C; CARD10; CASKIN1; CBS; CBX8; CDADC1; CDKN1A; CDKN1B; CELSR2; CLSTN1; COL1A2; COX15; CPNE2; CXorf36; DAZAP2; DIRAS1; DTX2; DYRK1B; EFNA1; EIF5AL1; ERC1; EVC; FAM127B; FAM168A; FASTK; FLOT1; FTSJ3; GNAI2; GOSR1; GPR173; GRINA; GTPBP4; GXYLT2; HAND2; HBS1L; HDAC…	MIMAT0004982
20506811	hsa-miR-548j-3p	-2.28	0.0381	ABCE1; ABHD2; ACSL3; ADAM17; ADAMTS5; ADRBK1; ADSS; ALG1; AMER1; AMPD3; ANAPC16; APOPT1; ARF1; ARID1A; ARNTL; ASAP2; ASH1L; ATF6B; ATF7IP; ATP9A; BCAT1; BTBD3; C15orf52; C17orf77; C18orf25; C20orf24; C3orf30; C4ORF3; CABLES1; CBFB; CCBE1; CCDC117; CCDC158; CD1D; CD59; CDC14B; CDKL2; CDKN1B; CELSR3; CHMP1B; CKS2; CLN8; CLNK; CNIH; COL4A3; CRNKL1; CTDSPL2; CTNNA3; CXCR5; DAZAP1; DDX21; DENND4C; DEP…	ABCE1; ABHD2; ACSL3; ADAM17; ADAMTS5; ADRBK1; ADSS; ALG1; AMER1; AMPD3; ANAPC16; APOPT1; ARF1; ARID1A; ARNTL; ASAP2; ASH1L; ATF6B; ATF7IP; ATP9A; BCAT1; BTBD3; C15orf52; C17orf77; C18orf25; C20orf24; C3orf30; C4ORF3; CABLES1; CBFB; CCBE1; CCDC117; CCDC158; CD1D; CD59; CDC14B; CDKL2; CDKN1B; CELSR3; CHMP1B; CKS2; CLN8; CLNK; CNIH; COL4A3; CRNKL1; CTDSPL2; CTNNA3; CXCR5; DAZAP1; DDX21; DENND4C; DEP…	MIMAT0026737
20506819	hsa-miR-1291	-2.17	0.0295	ABCC1; ANGEL1; ARHGEF2; ARL6IP1; AZF1; C6orf47; CASP16; CHRNB2; EHHADH; ERN1; ETV5; FAM212B; FAM83F; FAM83G; GOLGA8A; GOLGA8B; GTPBP2; HIST1H2AG; HIST1H4H; HMOX1; HNRNPA1; HNRNPA1L2; IQSEC3; KCNK6; LENG9; LIMD1; NDUFV3; OLFML2A; ORMDL1; OSCAR; PFKFB3; PPM1F; PSMF1; RAB4A; SCAMP2; SCO1; SLC12A7; SLC2A1; SLX4; SPHAR; SPINT3; UNK; VANGL2; VWA5A; ZNF148	ABCC1; ANGEL1; ARHGEF2; ARL6IP1; AZF1; C6orf47; CASP16; CHRNB2; EHHADH; ERN1; ETV5; FAM212B; FAM83F; FAM83G; GOLGA8A; GOLGA8B; GTPBP2; HIST1H2AG; HIST1H4H; HMOX1; HNRNPA1; HNRNPA1L2; IQSEC3; KCNK6; LENG9; LIMD1; NDUFV3; OLFML2A; ORMDL1; OSCAR; PFKFB3; PPM1F; PSMF1; RAB4A; SCAMP2; SCO1; SLC12A7; SLC2A1; SLX4; SPHAR; SPINT3; UNK; VANGL2; VWA5A; ZNF148	MIMAT0005881
20506829	hsa-miR-1304-5p	2.23	0.0478	A2ML1; ABCC5; ACSF2; ACVR2B; ADIPOR2; AGGF1; ALDH1A3; ANKS6; ARIH2; B4GALT7; C1orf52; C9orf41; CACNA1B; CALM2; CALU; CAND1; CBX5; CCNT1; CCNT2; CD59; CHCHD4; CKS1B; COX18; CSNK2A1; CXorf56; DDX3X; DENND5B; DNAH10OS; EGF; FAM208A; FAM83H; FBXW8; FGFRL1; FGG; GCH1; GPRC5A; GSN; HIC2; HLA-DRA; HMGCS1; HNRNPA0; HNRNPDL; HOXD8; IMP3; KCND3; KIF3A; KLHL15; KLHL32; LMNB1; LYPD3; MAP2K6; MED26; MMP17; MS…	A2ML1; ABCC5; ACSF2; ACVR2B; ADIPOR2; AGGF1; ALDH1A3; ANKS6; ARIH2; B4GALT7; C1orf52; C9orf41; CACNA1B; CALM2; CALU; CAND1; CBX5; CCNT1; CCNT2; CD59; CHCHD4; CKS1B; COX18; CSNK2A1; CXorf56; DDX3X; DENND5B; DNAH10OS; EGF; FAM208A; FAM83H; FBXW8; FGFRL1; FGG; GCH1; GPRC5A; GSN; HIC2; HLA-DRA; HMGCS1; HNRNPA0; HNRNPDL; HOXD8; IMP3; KCND3; KIF3A; KLHL15; KLHL32; LMNB1; LYPD3; MAP2K6; MED26; MMP17; MS…	MIMAT0005892
20506849	hsa-miR-1256	-2.03	0.0034	AREL1; ARGFX; ARHGEF7; CHMP2B; CNEP1R1; EID2B; ELF5; EMP1; GALNT4; ICAM1; KLHL15; LATS2; MBTPS2; MKL2; MKNK2; NAPEPLD; OGT; OTUD4; PABPC1; PLEKHA2; POC1B-GALNT4; POU3F2; RASSF6; RER1; RPS9; SALL1; SCAMP2; SELE; SENP3; SLC6A8; SMARCE1; SMG1; TRIM68; TRIM71; USP5; WASL; ZIC5; ZNF581; ZNF747	AREL1; ARGFX; ARHGEF7; CHMP2B; CNEP1R1; EID2B; ELF5; EMP1; GALNT4; ICAM1; KLHL15; LATS2; MBTPS2; MKL2; MKNK2; NAPEPLD; OGT; OTUD4; PABPC1; PLEKHA2; POC1B-GALNT4; POU3F2; RASSF6; RER1; RPS9; SALL1; SCAMP2; SELE; SENP3; SLC6A8; SMARCE1; SMG1; TRIM68; TRIM71; USP5; WASL; ZIC5; ZNF581; ZNF747	MIMAT0005907
20506852	hsa-miR-1260a	2.71	0.0181	ABHD2; ABI2; ADK; AGPAT6; AIFM2; AMDHD2; AMER3; ANGPTL7; ARHGEF26; ARL6IP6; ATF6B; AUTS8; BACH1; BCAS4; BRD7; BTG2; C1orf95; C2orf48; C3orf38; CAPN13; CAPN7; CCDC152; CCDC174; CD200; CEP89; CISD1; CLUAP1; CMTM6; CNNM2; CNNM4; CSNK2A1; DDX1; DHCR24; DNAH10OS; E2F3; ELAVL3; EMC7; ENPP5; EPT1; ERGIC1; ESM1; EZH2; F2; FAIM3; FAM109B; FAM65B; FPR1; GABRB1; GAN; GAPVD1; GATAD2B; GCC1; GNPNAT1; GPR182; …	ABHD2; ABI2; ADK; AGPAT6; AIFM2; AMDHD2; AMER3; ANGPTL7; ARHGEF26; ARL6IP6; ATF6B; AUTS8; BACH1; BCAS4; BRD7; BTG2; C1orf95; C2orf48; C3orf38; CAPN13; CAPN7; CCDC152; CCDC174; CD200; CEP89; CISD1; CLUAP1; CMTM6; CNNM2; CNNM4; CSNK2A1; DDX1; DHCR24; DNAH10OS; E2F3; ELAVL3; EMC7; ENPP5; EPT1; ERGIC1; ESM1; EZH2; F2; FAIM3; FAM109B; FAM65B; FPR1; GABRB1; GAN; GAPVD1; GATAD2B; GCC1; GNPNAT1; GPR182; …	MIMAT0005911
20506871	hsa-miR-548h-3p	-4.94	0.0094	AAGAB; ABCE1; ABHD2; ACOT9; ACSL3; ACTB; ADAMTS5; ADRBK1; AKAP11; ALG1; ALYREF; AMER1; AMPD3; ANGPTL2; ANKEF1; AP3B1; AR; ARF1; ARID1A; ARID4A; ARL10; ARNTL; ATF7IP; ATP9A; ATRNL1; B3GALNT1; BCAT1; BRD4; BTBD3; BUB3; C11orf57; C18orf25; C20orf24; C3orf30; C4ORF3; C7orf55-LUC7L2; C9orf64; CABLES1; CBX3; CCBE1; CCDC108; CCDC132; CCR5; CD1D; CD59; CDC27; CDC37L1; CDK5R1; CDKN1B; CELF1; CELF2; CELSR3…	AAGAB; ABCE1; ABHD2; ACOT9; ACSL3; ACTB; ADAMTS5; ADRBK1; AKAP11; ALG1; ALYREF; AMER1; AMPD3; ANGPTL2; ANKEF1; AP3B1; AR; ARF1; ARID1A; ARID4A; ARL10; ARNTL; ATF7IP; ATP9A; ATRNL1; B3GALNT1; BCAT1; BRD4; BTBD3; BUB3; C11orf57; C18orf25; C20orf24; C3orf30; C4ORF3; C7orf55-LUC7L2; C9orf64; CABLES1; CBX3; CCBE1; CCDC108; CCDC132; CCR5; CD1D; CD59; CDC27; CDC37L1; CDK5R1; CDKN1B; CELF1; CELF2; CELSR3…	MIMAT0022723
20506880	hsa-miR-1278	-2.02	0.0027	A1CF; AZI2; C11ORF58; CARHSP1; CCNB1; CEP135; EMC7; FEM1C; GRIK3; HERPUD2; HSP90AA1; IST1; LBR; LGSN; MDM2; MED21; MICA; MRPL9; NQO2; PAPD5; PIAS1; PLEKHA1; PYGO1; RBM22; RBM8A; RNPS1; RPS7; RTTN; SAR1A; SETD5; SFT2D2; SPPL2A; SPRTN; TBL1XR1; TM4SF1; TMEM164; TMEM63A; TMEM66; TOP1MT; TRIM33; TRIM73; TRIM74; URGCP-MRPS24; YWHAZ; ZNF146; ZNF84	A1CF; AZI2; C11ORF58; CARHSP1; CCNB1; CEP135; EMC7; FEM1C; GRIK3; HERPUD2; HSP90AA1; IST1; LBR; LGSN; MDM2; MED21; MICA; MRPL9; NQO2; PAPD5; PIAS1; PLEKHA1; PYGO1; RBM22; RBM8A; RNPS1; RPS7; RTTN; SAR1A; SETD5; SFT2D2; SPPL2A; SPRTN; TBL1XR1; TM4SF1; TMEM164; TMEM63A; TMEM66; TOP1MT; TRIM33; TRIM73; TRIM74; URGCP-MRPS24; YWHAZ; ZNF146; ZNF84	MIMAT0005936
20507944	hsa-miR-1538	2.25	0.0157	ABCB11; ADAMTS13; ARHGDIA; BAZ2A; BRSK1; CAPZB; CTC1; EFCAB1; FAM160A1; GPRC5C; HPCAL1; IGF2BP1; KIF1C; LETMD1; LLGL2; MINK1; NKX2-5; RAB11FIP4; SEPT8; SLC2A1; SLC6A1; SRSF2; TLK2; ZNF704	ABCB11; ADAMTS13; ARHGDIA; BAZ2A; BRSK1; CAPZB; CTC1; EFCAB1; FAM160A1; GPRC5C; HPCAL1; IGF2BP1; KIF1C; LETMD1; LLGL2; MINK1; NKX2-5; RAB11FIP4; SEPT8; SLC2A1; SLC6A1; SRSF2; TLK2; ZNF704	MIMAT0007400
20509232	hsa-miR-1912	2.17	0.0228	ABCA12; ACTN4; ADAMTS17; AP1S3; ARHGAP1; ARL8A; CLMN; CSDC2; CXorf38; DDX6; EFTUD2; FAM71F2; FGF1; FHL2; GATA6; GDNF; GRIN2A; HDGF; HIF1AN; ITGA5; KCNJ12; KCTD7; KLHL15; L2HGDH; LLGL2; MRI1; MTMR4; NUDT3; ODF2L; OPRD1; ORC4; PCSK9; PDCL; PLEKHA3; PLLP; PNRC1; POLQ; PRMT3; PTGES3L; REL; RHEBL1; SAMD8; SARM1; SETD7; SF3B3; SLC35E1; STAT2; TMEM55A; TNFRSF13C; TPM3; TRIM58; USF2; VGLL2; VIMP; XKR4; X…	ABCA12; ACTN4; ADAMTS17; AP1S3; ARHGAP1; ARL8A; CLMN; CSDC2; CXorf38; DDX6; EFTUD2; FAM71F2; FGF1; FHL2; GATA6; GDNF; GRIN2A; HDGF; HIF1AN; ITGA5; KCNJ12; KCTD7; KLHL15; L2HGDH; LLGL2; MRI1; MTMR4; NUDT3; ODF2L; OPRD1; ORC4; PCSK9; PDCL; PLEKHA3; PLLP; PNRC1; POLQ; PRMT3; PTGES3L; REL; RHEBL1; SAMD8; SARM1; SETD7; SF3B3; SLC35E1; STAT2; TMEM55A; TNFRSF13C; TPM3; TRIM58; USF2; VGLL2; VIMP; XKR4; X…	MIMAT0007887
20515517	hsa-miR-3121-3p	-2.2	2.43E-05	ACTN4; ACVR1B; ADM; AGFG1; AGO2; AGO4; AHSA2; AIDA; AKAP1; ALG9; ARHGAP39; ARHGEF26; ARSJ; ATL3; ATP11A; BCL9L; BEND4; BPTF; BTG2; C17orf85; C6orf48; CAMSAP2; CBX2; CCBE1; CCDC169; CD46; CDC25A; CITED2; CMIP; COCH; CPS1; CSNK1G2; DENND5B; DERL2; DNTTIP2; DPY19L3; ELAVL1; ELAVL4; ELMOD2; EOGT; ERGIC2; FEM1B; FEM1C; FOXB1; FUT9; GABRB1; GEM; GPR75; GTF2I; GXYLT2; HIF1A; HNRNPA0; HSPA5; IFNAR1; INHB…	ACTN4; ACVR1B; ADM; AGFG1; AGO2; AGO4; AHSA2; AIDA; AKAP1; ALG9; ARHGAP39; ARHGEF26; ARSJ; ATL3; ATP11A; BCL9L; BEND4; BPTF; BTG2; C17orf85; C6orf48; CAMSAP2; CBX2; CCBE1; CCDC169; CD46; CDC25A; CITED2; CMIP; COCH; CPS1; CSNK1G2; DENND5B; DERL2; DNTTIP2; DPY19L3; ELAVL1; ELAVL4; ELMOD2; EOGT; ERGIC2; FEM1B; FEM1C; FOXB1; FUT9; GABRB1; GEM; GPR75; GTF2I; GXYLT2; HIF1A; HNRNPA0; HSPA5; IFNAR1; INHB…	MIMAT0014983
20515520	hsa-miR-3124-5p	-3.04	0.0284	PRR14L; RAB7A; RBM4B	PRR14L; RAB7A; RBM4B	MIMAT0014986
20515528	hsa-miR-3128	-16.42	1.13E-07	AMD1; ANKRD49; AVPR1A; C18ORF25; CAMK4; CCNT1; CDC27; CLPB; CYP1A2; DDAH1; DPF2; DPYSL5; E2F3; FAM182B; FBXL3; GMDS; GOLGA7; HIF1A; JARID2; KANSL3; KCTD5; KLHL15; MRGBP; MRPS16; MTMR3; MYLK3; NUP50; PADI2; PAFAH1B2; PARP1; PDE3A; PNISR; POLR3F; QSER1; RAD18; REPS1; RPL27A; SEC31A; SLC39A10; SLC6A8; SPRTN; TNPO1; TRAPPC2; UBL4A; WASL; YIPF4; ZBTB41; ZBTB8B; ZDHHC24; ZDHHC6; ZKSCAN2; ZNF234; ZNF486…	AMD1; ANKRD49; AVPR1A; C18ORF25; CAMK4; CCNT1; CDC27; CLPB; CYP1A2; DDAH1; DPF2; DPYSL5; E2F3; FAM182B; FBXL3; GMDS; GOLGA7; HIF1A; JARID2; KANSL3; KCTD5; KLHL15; MRGBP; MRPS16; MTMR3; MYLK3; NUP50; PADI2; PAFAH1B2; PARP1; PDE3A; PNISR; POLR3F; QSER1; RAD18; REPS1; RPL27A; SEC31A; SLC39A10; SLC6A8; SPRTN; TNPO1; TRAPPC2; UBL4A; WASL; YIPF4; ZBTB41; ZBTB8B; ZDHHC24; ZDHHC6; ZKSCAN2; ZNF234; ZNF486…	MIMAT0014991
20515546	hsa-miR-3140-5p	-2.24	0.0285	AKIRIN1; ARL6IP6; BHLHE40; BICD2; CACNG8; CLDN12; CYLD; DHODH; DLC1; E2F2; ENTHD1; FEM1C; FNBP1L; FPR2; GABRB1; GATAD1; GPRC5A; HID1; KDELR1; LGALS8; MOGAT1; MRPL12; NEGR1; NRARP; OTOG; PANK1; PDE4C; PDPK1; PEX13; PHTF2; POU3F3; PRR14L; RAB6B; RANBP2; SCAMP2; SCD; SERPINH1; SIRPB2; SKIL; SLC39A14; SMARCC1; SP1; SRP68; TEAD1; TMEM55A; TMEM59; ZNF740	AKIRIN1; ARL6IP6; BHLHE40; BICD2; CACNG8; CLDN12; CYLD; DHODH; DLC1; E2F2; ENTHD1; FEM1C; FNBP1L; FPR2; GABRB1; GATAD1; GPRC5A; HID1; KDELR1; LGALS8; MOGAT1; MRPL12; NEGR1; NRARP; OTOG; PANK1; PDE4C; PDPK1; PEX13; PHTF2; POU3F3; PRR14L; RAB6B; RANBP2; SCAMP2; SCD; SERPINH1; SIRPB2; SKIL; SLC39A14; SMARCC1; SP1; SRP68; TEAD1; TMEM55A; TMEM59; ZNF740	MIMAT0019204
20515549	hsa-miR-548t-3p	-4.04	0.0001	AAGAB; ACTB; ADAT2; AJAP1; AKAP11; ANGEL2; ANKEF1; ANP32E; AP3B1; ARF1; ARHGAP15; ARIH1; ARL5B; ASH1L; ATP6V0B; BCAR1; BTBD3; BUB1; C11orf57; CABLES1; CADM2; CBX7; CCDC115; CD300E; CDC27; CDC6; CDK1; CDK12; CDK5R1; CDKN2AIP; CEBPG; CELF2; CEP120; CEP128; CHD4; CITED2; COL4A3; COX6B1; CTNNA3; CTTN; DKK3; DNALI1; DYRK2; EDIL3; EIF5A; EIF5AL1; ETS2; EXOC8; FAM49A; FBLN2; FBXL13; FEM1A; FZD10; GABRA4…	AAGAB; ACTB; ADAT2; AJAP1; AKAP11; ANGEL2; ANKEF1; ANP32E; AP3B1; ARF1; ARHGAP15; ARIH1; ARL5B; ASH1L; ATP6V0B; BCAR1; BTBD3; BUB1; C11orf57; CABLES1; CADM2; CBX7; CCDC115; CD300E; CDC27; CDC6; CDK1; CDK12; CDK5R1; CDKN2AIP; CEBPG; CELF2; CEP120; CEP128; CHD4; CITED2; COL4A3; COX6B1; CTNNA3; CTTN; DKK3; DNALI1; DYRK2; EDIL3; EIF5A; EIF5AL1; ETS2; EXOC8; FAM49A; FBLN2; FBXL13; FEM1A; FZD10; GABRA4…	MIMAT0022730
20515569	hsa-miR-3152-3p	-3.39	1.61E-06	ARL5B; ASTN2; BCAT1; C20orf144; CAPZA2; CCDC69; CD40LG; CD81; CLIP4; CNKSR3; CPM; CRCP; DCTN5; DENND5B; DNAJB6; E2F8; EEA1; EIF1AX; FICD; FLVCR1; GLUD1; GNG5; HMGB1; ICK; IPP; KCNN3; LAMP2; MAPK10; MUC15; MYLIP; N4BP2L2; NFIC; PHF7; PLXDC2; PPP1R16B; PPP2CA; RAB23; RB1; RNF19B; RPS24; RTF1; SESN3; SETD5; SGCD; SHROOM4; SIM1; SLC16A6; SLC26A2; SLC35F5; SYNPO2L; TBRG1; TIGD2; TM9SF3; TMEM30A; TRAF3…	ARL5B; ASTN2; BCAT1; C20orf144; CAPZA2; CCDC69; CD40LG; CD81; CLIP4; CNKSR3; CPM; CRCP; DCTN5; DENND5B; DNAJB6; E2F8; EEA1; EIF1AX; FICD; FLVCR1; GLUD1; GNG5; HMGB1; ICK; IPP; KCNN3; LAMP2; MAPK10; MUC15; MYLIP; N4BP2L2; NFIC; PHF7; PLXDC2; PPP1R16B; PPP2CA; RAB23; RB1; RNF19B; RPS24; RTF1; SESN3; SETD5; SGCD; SHROOM4; SIM1; SLC16A6; SLC26A2; SLC35F5; SYNPO2L; TBRG1; TIGD2; TM9SF3; TMEM30A; TRAF3…	MIMAT0015025
20515646	hsa-miR-3201	-12.4	1.71E-05	ADCY9; ARPP19; BACH2; BLMH; CA8; CAV1; CDC25B; CDKL2; CELF1; CEP97; CLCN3; CRADD; CYB5R4; DNASE2; DUSP10; EGLN1; ELAVL2; ENO4; FOXN2; HOXA10; IRF2BP2; IVNS1ABP; KCNMB4; LAMC1; PAPD7; PCDHA6; PNRC1; PPP1R3B; PRELP; PRRX1; PTEN; PTPRD; SHOX2; SPRED1; TMEM126B; TNFRSF10B; ZCCHC11	ADCY9; ARPP19; BACH2; BLMH; CA8; CAV1; CDC25B; CDKL2; CELF1; CEP97; CLCN3; CRADD; CYB5R4; DNASE2; DUSP10; EGLN1; ELAVL2; ENO4; FOXN2; HOXA10; IRF2BP2; IVNS1ABP; KCNMB4; LAMC1; PAPD7; PCDHA6; PNRC1; PPP1R3B; PRELP; PRRX1; PTEN; PTPRD; SHOX2; SPRED1; TMEM126B; TNFRSF10B; ZCCHC11	MIMAT0015086
20515647	hsa-miR-514b-5p	-4.86	0.0007	AHSA2; ARHGEF39; ASB16; BBS5; BNC2; BTG3; CCDC121; CCDC65; CEBPB; CHRNB2; CKS2; COL19A1; COQ7; CYCS; DCAF17; DEFB105A; DEFB105B; DNAH10OS; DNTTIP2; EBNA1BP2; EFHC1; ELAVL2; ELAVL4; EMB; EMCN; EXTL3; FAM163A; FEM1B; FKBP14; G6PC; GJD3; GOSR1; GSS; HNRNPF; HOXB5; ITGA2; KCNH5; KIAA0391; KIAA1549L; KLF10; KLF8; LPP; MAGEL2; MAPRE2; MSANTD4; NUP210; NUS1; PAPLN; PARP15; PDE4C; PEX26; PGAP3; PHF12; PL…	AHSA2; ARHGEF39; ASB16; BBS5; BNC2; BTG3; CCDC121; CCDC65; CEBPB; CHRNB2; CKS2; COL19A1; COQ7; CYCS; DCAF17; DEFB105A; DEFB105B; DNAH10OS; DNTTIP2; EBNA1BP2; EFHC1; ELAVL2; ELAVL4; EMB; EMCN; EXTL3; FAM163A; FEM1B; FKBP14; G6PC; GJD3; GOSR1; GSS; HNRNPF; HOXB5; ITGA2; KCNH5; KIAA0391; KIAA1549L; KLF10; KLF8; LPP; MAGEL2; MAPRE2; MSANTD4; NUP210; NUS1; PAPLN; PARP15; PDE4C; PEX26; PGAP3; PHF12; PL…	MIMAT0015087
20517682	hsa-miR-4304	-3.4	0.0273	AMZ1; ATF7IP; BAZ2A; C2orf71; CALM3; CEP19; DDX3X; DPY19L4; EFHD2; GDNF; HIST1H2BJ; KIAA1614; LIFR; MAPK6; TXNIP; UBE2V2; URGCP-MRPS24; URM1	AMZ1; ATF7IP; BAZ2A; C2orf71; CALM3; CEP19; DDX3X; DPY19L4; EFHD2; GDNF; HIST1H2BJ; KIAA1614; LIFR; MAPK6; TXNIP; UBE2V2; URGCP-MRPS24; URM1	MIMAT0016854
20517718	hsa-miR-4261	-2.27	0.0094	AAK1; ACTR2; AGPS; ANGEL2; ARF1; B3GALT5; C17orf85; CCND1; CELF1; COG5; DCAF7; DCAKD; DNAJC28; DSTYK; EDEM1; EOGT; FKBP1A; G3BP2; GABPA; GATAD2A; GLO1; H2AFY; HMGXB4; JRKL; KLK10; LIMCH1; MAD2L1; MAP2K4; MAPK1; MCMDC2; MRRF; MSANTD3; NACC1; NAP1L4; NFAT5; PABPN1; PAQR7; PCDH7; PDPK1; PEX11B; PIM1; PLEKHG4; POM121C; RAB32; RAD50; RAP1B; REL; SERP1; SETD8; SF3B3; SHISA9; SLFN11; SMNDC1; SPATA13; SP…	AAK1; ACTR2; AGPS; ANGEL2; ARF1; B3GALT5; C17orf85; CCND1; CELF1; COG5; DCAF7; DCAKD; DNAJC28; DSTYK; EDEM1; EOGT; FKBP1A; G3BP2; GABPA; GATAD2A; GLO1; H2AFY; HMGXB4; JRKL; KLK10; LIMCH1; MAD2L1; MAP2K4; MAPK1; MCMDC2; MRRF; MSANTD3; NACC1; NAP1L4; NFAT5; PABPN1; PAQR7; PCDH7; PDPK1; PEX11B; PIM1; PLEKHG4; POM121C; RAB32; RAD50; RAP1B; REL; SERP1; SETD8; SF3B3; SHISA9; SLFN11; SMNDC1; SPATA13; SP…	MIMAT0016890
20517819	hsa-miR-3612	-3.5	0.0031	ACOX1; ACSBG1; ACTR1A; ADD2; ADRBK1; ALDOA; ANAPC16; AP5M1; AR; ARSK; ASB6; ATP5S; ATP6V0A2; B4GALT7; BCAS4; BMP8A; BPTF; BTG2; C10orf71; C17orf85; C7orf73; CARD8; CCBE1; CCDC80; CCNB1; CDC5L; CDCP1; CENPN; CIITA; CKAP2L; CLCN5; CLPSL1; CLSPN; COX18; CPA4; CPE; CPNE5; CRISPLD2; CRKL; CRLF3; CSDC2; CTSL2; CYP20A1; CYP51A1; CYP8B1; DCPS; DDX19A; DEFB105A; DEFB105B; DHX40; DNAL1; DUSP19; EFNB1; EIF4…	ACOX1; ACSBG1; ACTR1A; ADD2; ADRBK1; ALDOA; ANAPC16; AP5M1; AR; ARSK; ASB6; ATP5S; ATP6V0A2; B4GALT7; BCAS4; BMP8A; BPTF; BTG2; C10orf71; C17orf85; C7orf73; CARD8; CCBE1; CCDC80; CCNB1; CDC5L; CDCP1; CENPN; CIITA; CKAP2L; CLCN5; CLPSL1; CLSPN; COX18; CPA4; CPE; CPNE5; CRISPLD2; CRKL; CRLF3; CSDC2; CTSL2; CYP20A1; CYP51A1; CYP8B1; DCPS; DDX19A; DEFB105A; DEFB105B; DHX40; DNAL1; DUSP19; EFNB1; EIF4…	MIMAT0017989
20517821	hsa-miR-3613-3p	-5.03	0.0060	AAED1; ACER2; ACTB; ACTR10; ADAMTS17; ADAMTS9; ADH5; ADIPOR2; ADM; AGO2; AGPS; AK4; AKAP2; AKIRIN1; ANAPC16; ANTXR2; AP5M1; APLF; APOC3; ARHGAP12; ASAP2; ASB11; ATF7IP2; ATP5A1; ATRNL1; AVL9; B3GNT7; BIRC5; BMP3; BRD4; BSDC1; BTBD3; BTF3L4; BUB3; BVES; C11ORF57; C11orf54; C17orf77; C18ORF25; C18orf32; C21orf33; C4orf17; C5AR2; C5orf51; C7orf73; C8orf37; C9orf47; C9orf64; CALM2; CANX; CBX3; CCBE1;…	AAED1; ACER2; ACTB; ACTR10; ADAMTS17; ADAMTS9; ADH5; ADIPOR2; ADM; AGO2; AGPS; AK4; AKAP2; AKIRIN1; ANAPC16; ANTXR2; AP5M1; APLF; APOC3; ARHGAP12; ASAP2; ASB11; ATF7IP2; ATP5A1; ATRNL1; AVL9; B3GNT7; BIRC5; BMP3; BRD4; BSDC1; BTBD3; BTF3L4; BUB3; BVES; C11ORF57; C11orf54; C17orf77; C18ORF25; C18orf32; C21orf33; C4orf17; C5AR2; C5orf51; C7orf73; C8orf37; C9orf47; C9orf64; CALM2; CANX; CBX3; CCBE1;…	MIMAT0017991
20517826	hsa-miR-3616-3p	-2.66	0.0001	AGO1; ANAPC1; ARF1; ARHGAP12; ARPP19; ATG9A; ATXN7L3B; AURKA; BCL2L12; BCL7B; CBX5; CCND2; CDKN1B; CHST15; DCUN1D5; DCX; EFNB1; EIF5AL1; ELOVL1; ENTPD7; GATSL2; GREM2; HOXC4; IFFO2; IQSEC1; KLHL15; KMT2D; LDOC1; MIDN; MLEC; MTA1; NEUROD2; NOC2L; NOX5; OGT; PHYHIP; PIM2; PMEPA1; POTEG; POTEM; PPM1L; PPP1R12A; PUM2; RALGAPA2; REEP5; RNF111; RPS24; SDC2; SESN3; SLC47A1; SLC6A9; SNX12; SRCAP; SSTR1; …	AGO1; ANAPC1; ARF1; ARHGAP12; ARPP19; ATG9A; ATXN7L3B; AURKA; BCL2L12; BCL7B; CBX5; CCND2; CDKN1B; CHST15; DCUN1D5; DCX; EFNB1; EIF5AL1; ELOVL1; ENTPD7; GATSL2; GREM2; HOXC4; IFFO2; IQSEC1; KLHL15; KMT2D; LDOC1; MIDN; MLEC; MTA1; NEUROD2; NOC2L; NOX5; OGT; PHYHIP; PIM2; PMEPA1; POTEG; POTEM; PPM1L; PPP1R12A; PUM2; RALGAPA2; REEP5; RNF111; RPS24; SDC2; SESN3; SLC47A1; SLC6A9; SNX12; SRCAP; SSTR1; …	MIMAT0017996
20518431	hsa-miR-3910	-5.95	8.49E-07	ADRB3; AKIRIN1; AMOTL1; ANP32E; AREL1; ARHGAP1; ATXN7L1; B4GALNT3; BAHD1; C9orf41; CAND1; CD1D; CDK1; CDK4; CENPQ; CEP104; CHSY1; COL13A1; COMMD5; CREBRF; DDAH1; DDI2; DDX52; DLEU1; EFCAB14; EIF5; FANCF; FBXO28; FSTL3; GALNT4; GJD2; GTF2E1; GXYLT1; HEPHL1; HIATL1; ICMT; IFNAR2; ITGB1; ITPRIP; KCNJ6; KLHL15; KLHL28; KLHL42; LPCAT3; LRRC1; LYSMD3; MAN2B2; MAPKAPK5; METTL1; MRPL49; MTDH; MYLIP; MYO1…	ADRB3; AKIRIN1; AMOTL1; ANP32E; AREL1; ARHGAP1; ATXN7L1; B4GALNT3; BAHD1; C9orf41; CAND1; CD1D; CDK1; CDK4; CENPQ; CEP104; CHSY1; COL13A1; COMMD5; CREBRF; DDAH1; DDI2; DDX52; DLEU1; EFCAB14; EIF5; FANCF; FBXO28; FSTL3; GALNT4; GJD2; GTF2E1; GXYLT1; HEPHL1; HIATL1; ICMT; IFNAR2; ITGB1; ITPRIP; KCNJ6; KLHL15; KLHL28; KLHL42; LPCAT3; LRRC1; LYSMD3; MAN2B2; MAPKAPK5; METTL1; MRPL49; MTDH; MYLIP; MYO1…	MIMAT0018184
20518434	hsa-miR-3912-3p	-2.05	0.0231	ACTB; ADRBK1; AMER2; CPSF6; FPR3; HNRNPA0; NEDD9; PARL; PLEKHF2; PXDN; RPL13A; RREB1; SRP68; TFAM	ACTB; ADRBK1; AMER2; CPSF6; FPR3; HNRNPA0; NEDD9; PARL; PLEKHF2; PXDN; RPL13A; RREB1; SRP68; TFAM	MIMAT0018186
20518455	hsa-miR-3927-3p	-4.03	5.66E-06	ABT1; ACOT9; ACVR2B; ADH5; AHCYL2; AHR; AK4; AMD1; ARID3B; ATG12; BCL7B; BEST3; BRPF1; BZW1; C12orf4; C14orf37; C19orf47; C1RL; C5ORF51; C5orf45; CBX5; CCNT2; CD59; CDKN1A; CEP135; CISD1; CLDN12; COIL; COL8A1; COLEC12; COPS7B; CPA4; CRY2; CSDE1; CSRNP3; CTNND1; DFFA; DISC1; DNAH9; DYNLL1; E2F6; E2F7; EDEM3; EDN1; EFHD2; EIF4G2; ESPL1; EXOC8; FAM105A; FAM135A; FAM222B; FAM83G; FBXW2; FEM1A; FGF2; …	ABT1; ACOT9; ACVR2B; ADH5; AHCYL2; AHR; AK4; AMD1; ARID3B; ATG12; BCL7B; BEST3; BRPF1; BZW1; C12orf4; C14orf37; C19orf47; C1RL; C5ORF51; C5orf45; CBX5; CCNT2; CD59; CDKN1A; CEP135; CISD1; CLDN12; COIL; COL8A1; COLEC12; COPS7B; CPA4; CRY2; CSDE1; CSRNP3; CTNND1; DFFA; DISC1; DNAH9; DYNLL1; E2F6; E2F7; EDEM3; EDN1; EFHD2; EIF4G2; ESPL1; EXOC8; FAM105A; FAM135A; FAM222B; FAM83G; FBXW2; FEM1A; FGF2; …	MIMAT0018202
20518632	hsa-miR-3942-5p	-2.61	0.0468	ABLIM1; ACBD5; ACSBG1; AGO2; ARL6IP1; ATG12; ATP6V0B; BAG4; BAHD1; BMI1; C5ORF24; CEP55; CNKSR3; COMMD3-BMI1; CPEB2; CYP26B1; DEPDC1B; E2F7; EN2; EOGT; EPM2AIP1; ESD; FAM98A; FIGN; FLCN; FOXJ3; GAN; GRPEL2; HOXA10; IER3; IL6ST; INTU; ITM2A; KCNIP3; LCLAT1; MGLL; MPRIP; NRIP1; NUMB; PDZD8; PER1; PFN1; PRICKLE2; PRR14L; PTAR1; RAB14; RBBP4; RBBP6; RBM12; RGMB; RPL7L1; SCD; SDCBP; SERBP1; SETBP1; SE…	ABLIM1; ACBD5; ACSBG1; AGO2; ARL6IP1; ATG12; ATP6V0B; BAG4; BAHD1; BMI1; C5ORF24; CEP55; CNKSR3; COMMD3-BMI1; CPEB2; CYP26B1; DEPDC1B; E2F7; EN2; EOGT; EPM2AIP1; ESD; FAM98A; FIGN; FLCN; FOXJ3; GAN; GRPEL2; HOXA10; IER3; IL6ST; INTU; ITM2A; KCNIP3; LCLAT1; MGLL; MPRIP; NRIP1; NUMB; PDZD8; PER1; PFN1; PRICKLE2; PRR14L; PTAR1; RAB14; RBBP4; RBBP6; RBM12; RGMB; RPL7L1; SCD; SDCBP; SERBP1; SETBP1; SE…	MIMAT0018358
20518723	hsa-miR-550b-3p	-2.11	0.0422	ABCF2; ACTR1A; ARNT; BARHL2; BMPR2; CDK9; CEBPG; DDHD1; DIP2A; EIF1AX; EPHX4; FAM13B; GRAP2; IKZF5; INMT; KIAA1143; MAP10; MTAP; MTRNR2L10; MTRNR2L3; NLGN4X; PARD6B; PNN; PPM1L; PXMP4; RAPGEF1; RBM8A; RC3H1; SEP15; SLC35B3; SLC35F6; TNFSF15; TUBD1; URM1; XBP1P1; YY2; ZNF410; ZNF732; ZNFX1	ABCF2; ACTR1A; ARNT; BARHL2; BMPR2; CDK9; CEBPG; DDHD1; DIP2A; EIF1AX; EPHX4; FAM13B; GRAP2; IKZF5; INMT; KIAA1143; MAP10; MTAP; MTRNR2L10; MTRNR2L3; NLGN4X; PARD6B; PNN; PPM1L; PXMP4; RAPGEF1; RBM8A; RC3H1; SEP15; SLC35B3; SLC35F6; TNFSF15; TUBD1; URM1; XBP1P1; YY2; ZNF410; ZNF732; ZNFX1	MIMAT0018445
20518724	hsa-miR-548z	-4.94	0.0094	AAGAB; ABCE1; ABHD2; ACOT9; ACSL3; ACTB; ADAMTS5; ADRBK1; AKAP11; ALG1; ALYREF; AMER1; AMPD3; ANGPTL2; ANKEF1; AP3B1; AR; ARF1; ARID1A; ARID4A; ARL10; ARNTL; ATF7IP; ATP9A; ATRNL1; B3GALNT1; BCAT1; BRD4; BTBD3; BUB3; C11orf57; C18orf25; C20orf24; C3orf30; C4ORF3; C7orf55-LUC7L2; C9orf64; CABLES1; CBX3; CCBE1; CCDC108; CCDC132; CCR5; CD1D; CD59; CDC27; CDC37L1; CDK5R1; CDKN1B; CELF1; CELF2; CELSR3…	AAGAB; ABCE1; ABHD2; ACOT9; ACSL3; ACTB; ADAMTS5; ADRBK1; AKAP11; ALG1; ALYREF; AMER1; AMPD3; ANGPTL2; ANKEF1; AP3B1; AR; ARF1; ARID1A; ARID4A; ARL10; ARNTL; ATF7IP; ATP9A; ATRNL1; B3GALNT1; BCAT1; BRD4; BTBD3; BUB3; C11orf57; C18orf25; C20orf24; C3orf30; C4ORF3; C7orf55-LUC7L2; C9orf64; CABLES1; CBX3; CCBE1; CCDC108; CCDC132; CCR5; CD1D; CD59; CDC27; CDC37L1; CDK5R1; CDKN1B; CELF1; CELF2; CELSR3…	MIMAT0018446
20518725	hsa-miR-548aa	-4.04	0.0001	AAGAB; ACTB; ADAT2; AJAP1; AKAP11; ANGEL2; ANKEF1; ANP32E; AP3B1; ARF1; ARHGAP15; ARIH1; ARL5B; ASH1L; ATP6V0B; BCAR1; BTBD3; BUB1; C11orf57; CABLES1; CADM2; CBX7; CCDC115; CD300E; CDC27; CDC6; CDK1; CDK12; CDK5R1; CDKN2AIP; CEBPG; CELF2; CEP120; CEP128; CHD4; CITED2; COL4A3; COX6B1; CTNNA3; CTTN; DKK3; DNALI1; DYRK2; EDIL3; EIF5A; EIF5AL1; ETS2; EXOC8; FAM49A; FBLN2; FBXL13; FEM1A; FZD10; GABRA4…	AAGAB; ACTB; ADAT2; AJAP1; AKAP11; ANGEL2; ANKEF1; ANP32E; AP3B1; ARF1; ARHGAP15; ARIH1; ARL5B; ASH1L; ATP6V0B; BCAR1; BTBD3; BUB1; C11orf57; CABLES1; CADM2; CBX7; CCDC115; CD300E; CDC27; CDC6; CDK1; CDK12; CDK5R1; CDKN2AIP; CEBPG; CELF2; CEP120; CEP128; CHD4; CITED2; COL4A3; COX6B1; CTNNA3; CTTN; DKK3; DNALI1; DYRK2; EDIL3; EIF5A; EIF5AL1; ETS2; EXOC8; FAM49A; FBLN2; FBXL13; FEM1A; FZD10; GABRA4…	MIMAT0018447
20518793	hsa-miR-4423-3p	-3.04	4.26E-05	ACTRT3; ARF6; ARIH1; ATAT1; ATP1B4; ATXN1; BAZ2A; C15orf52; CBX6; CLOCK; CNNM2; CREBZF; DPP9; E2F8; EIF3H; EMP1; EPM2AIP1; EPRS; FAM206A; FERMT2; FRRS1L; GMDS; GOLGA8A; GOLGA8I; GYS2; HDGFRP2; HLX; IGF1R; IRF2BPL; JADE3; LCOR; LMNB2; LTBP2; MFAP3; MGAT4A; MORC1; NR3C1; NSUN3; ORC4; OSBP2; PAPD7; PLEKHG2; POU3F3; PPIC; PPP1R2; PPWD1; SDE2; SLC16A7; SLC8A1; TBX15; UBE2Z; VEZT; VTI1B; WHSC1; WRN; XI…	ACTRT3; ARF6; ARIH1; ATAT1; ATP1B4; ATXN1; BAZ2A; C15orf52; CBX6; CLOCK; CNNM2; CREBZF; DPP9; E2F8; EIF3H; EMP1; EPM2AIP1; EPRS; FAM206A; FERMT2; FRRS1L; GMDS; GOLGA8A; GOLGA8I; GYS2; HDGFRP2; HLX; IGF1R; IRF2BPL; JADE3; LCOR; LMNB2; LTBP2; MFAP3; MGAT4A; MORC1; NR3C1; NSUN3; ORC4; OSBP2; PAPD7; PLEKHG2; POU3F3; PPIC; PPP1R2; PPWD1; SDE2; SLC16A7; SLC8A1; TBX15; UBE2Z; VEZT; VTI1B; WHSC1; WRN; XI…	MIMAT0018936
20518812	hsa-miR-548ae	-2.46	0.0261	ABCE1; ABHD2; ACSL3; ADAM17; ADAMTS5; ADRBK1; ALG1; AMER1; AMPD3; ANAPC16; APOPT1; ARF1; ARID1A; ARNTL; ASAP2; ASH1L; ATF6B; ATF7IP; ATP9A; BCAT1; BTBD3; C15orf52; C17orf77; C18orf25; C20orf24; C3orf30; C4ORF3; CABLES1; CBFB; CCBE1; CCDC117; CCDC158; CD1D; CD59; CDC14B; CDKL2; CDKN1B; CELSR3; CHMP1B; CKS2; CLN8; CLNK; CNIH; COL4A3; CRNKL1; CTDSPL2; CTNNA3; CXCR5; DAZAP1; DDX21; DENND4C; DEPDC1B; …	ABCE1; ABHD2; ACSL3; ADAM17; ADAMTS5; ADRBK1; ALG1; AMER1; AMPD3; ANAPC16; APOPT1; ARF1; ARID1A; ARNTL; ASAP2; ASH1L; ATF6B; ATF7IP; ATP9A; BCAT1; BTBD3; C15orf52; C17orf77; C18orf25; C20orf24; C3orf30; C4ORF3; CABLES1; CBFB; CCBE1; CCDC117; CCDC158; CD1D; CD59; CDC14B; CDKL2; CDKN1B; CELSR3; CHMP1B; CKS2; CLN8; CLNK; CNIH; COL4A3; CRNKL1; CTDSPL2; CTNNA3; CXCR5; DAZAP1; DDX21; DENND4C; DEPDC1B; …	MIMAT0018954
20518821	hsa-miR-4445-3p	-6.25	3.48E-09	C1GALT1; C4orf32; EIF4G2; FAM186A; GPR137C; MRPS18B; MSANTD3; NKD2; PIP4K2A; RAPGEFL1; SLC29A4; SOD2; STX6; TEAD1; THUMPD3; TRIM4; WT1	C1GALT1; C4orf32; EIF4G2; FAM186A; GPR137C; MRPS18B; MSANTD3; NKD2; PIP4K2A; RAPGEFL1; SLC29A4; SOD2; STX6; TEAD1; THUMPD3; TRIM4; WT1	MIMAT0018964
20518825	hsa-miR-4448	-16.57	0.0140	ADCY9; AMOTL2; ATP6AP1L; AURKA; BACE2; BDKRB2; CCDC88A; CEP19; CREBRF; CSNK1E; FADS1; FAM117B; FANCM; FKBP15; GOT1; GRID1; HMGCLL1; HMOX1; HTR1F; KCNC3; LY6K; MCTS1; MIA3; MRC1; MSN; MYO1F; NQO2; OAF; PALM2; PDZD2; PGAM4; PLEKHO1; POGZ; POLM; PRKCD; PTBP3; RBM5; RNF157; ROBO4; RREB1; SEMA3G; SEPN1; SEPT8; SLAMF1; SLC2A1; SLC5A12; SLC6A8; SNAP47; SRGAP1; SRRM4; STK17B; STRIP2; STXBP4; TBL1XR1; TBP…	ADCY9; AMOTL2; ATP6AP1L; AURKA; BACE2; BDKRB2; CCDC88A; CEP19; CREBRF; CSNK1E; FADS1; FAM117B; FANCM; FKBP15; GOT1; GRID1; HMGCLL1; HMOX1; HTR1F; KCNC3; LY6K; MCTS1; MIA3; MRC1; MSN; MYO1F; NQO2; OAF; PALM2; PDZD2; PGAM4; PLEKHO1; POGZ; POLM; PRKCD; PTBP3; RBM5; RNF157; ROBO4; RREB1; SEMA3G; SEPN1; SEPT8; SLAMF1; SLC2A1; SLC5A12; SLC6A8; SNAP47; SRGAP1; SRRM4; STK17B; STRIP2; STXBP4; TBL1XR1; TBP…	MIMAT0018967
20518855	hsa-miR-4470	-2.76	0.0028	ANKEF1; AVPR1A; BBX; BTF3L4; CD4; CDC27; CENPH; CITED2; CLPB; CTNNA3; EVI5; FUT10; FYTTD1; GK5; GPC4; HIF1A; HOXA9; INCENP; KCTD5; KLHL28; KRT74; LAPTM4B; LGALSL; LHX4; LRRC55; LRRC58; LZIC; MB21D2; MC2R; MDM2; MRPS10; MYBPC1; NHS; NPTX1; NUDT7; PAFAH1B2; PLEKHA1; PLEKHA8; PNISR; POLR3F; PRR14L; PTK6; QSER1; RAD18; RAP1A; RAP1GDS1; RASA2; REPS1; REV3L; RGMB; RLIM; SHOX2; SMU1; SNRPD3; SOX4; SPRTN…	ANKEF1; AVPR1A; BBX; BTF3L4; CD4; CDC27; CENPH; CITED2; CLPB; CTNNA3; EVI5; FUT10; FYTTD1; GK5; GPC4; HIF1A; HOXA9; INCENP; KCTD5; KLHL28; KRT74; LAPTM4B; LGALSL; LHX4; LRRC55; LRRC58; LZIC; MB21D2; MC2R; MDM2; MRPS10; MYBPC1; NHS; NPTX1; NUDT7; PAFAH1B2; PLEKHA1; PLEKHA8; PNISR; POLR3F; PRR14L; PTK6; QSER1; RAD18; RAP1A; RAP1GDS1; RASA2; REPS1; REV3L; RGMB; RLIM; SHOX2; SMU1; SNRPD3; SOX4; SPRTN…	MIMAT0018997
20518884	hsa-miR-548al	-3.22	0.0017	C1GALT1; EIF4G2; FAM186A; MRPS18B; MSANTD3; NKD2; PIP4K2A; RAPGEFL1; SLC29A4; STX6; THUMPD3; TRIM4; WT1; ZNRF2	C1GALT1; EIF4G2; FAM186A; MRPS18B; MSANTD3; NKD2; PIP4K2A; RAPGEFL1; SLC29A4; STX6; THUMPD3; TRIM4; WT1; ZNRF2	MIMAT0019024
20518885	hsa-miR-4490	-2.82	3.38E-05	ADAMTS5; B4GALT1; BAG4; BARHL2; BIRC5; C12orf49; C3orf52; CALU; CENPN; CIAO1; CMTM6; CNGA4; CRIM1; DHFRL1; EPDR1; FAM35A; GLO1; GPBP1L1; GRPEL2; HNRNPAB; IFRD1; KIT; KRT10; LARP1; LONRF2; LYRM2; MAP3K9; MAT2A; NR2C2; NRAS; NUDT16; NUS1; PAFAH1B2; PDZD11; PDZD8; PHF19; PIK3C2B; PLAG1; PTPRE; RPL27A; RPS16; RUNX3; SLC24A2; SLC39A9; SMARCE1; SOX12; SRSF7; TPD52; WBP2; WNK1; ZBTB6; ZNF148	ADAMTS5; B4GALT1; BAG4; BARHL2; BIRC5; C12orf49; C3orf52; CALU; CENPN; CIAO1; CMTM6; CNGA4; CRIM1; DHFRL1; EPDR1; FAM35A; GLO1; GPBP1L1; GRPEL2; HNRNPAB; IFRD1; KIT; KRT10; LARP1; LONRF2; LYRM2; MAP3K9; MAT2A; NR2C2; NRAS; NUDT16; NUS1; PAFAH1B2; PDZD11; PDZD8; PHF19; PIK3C2B; PLAG1; PTPRE; RPL27A; RPS16; RUNX3; SLC24A2; SLC39A9; SMARCE1; SOX12; SRSF7; TPD52; WBP2; WNK1; ZBTB6; ZNF148	MIMAT0019025
20518930	hsa-miR-4529-3p	-6.94	0.0065	ABAT; ATAD2B; C6orf120; CACNA2D3; CMKLR1; DENND6A; DPH3; EEF2; EN2; FAM83G; FITM2; FRK; GATA6; HIST1H2AG; HTR7; KCNMB1; KRT8; MGAT5; MYO18A; MYOCD; OPHN1; OR6A2; PDZD8; PRKX; RCC2; REPIN1; RNF165; SAMD12; SPANXN1; SPANXN5; TIAF1; ZIC5; ZNF224; ZNF425	ABAT; ATAD2B; C6orf120; CACNA2D3; CMKLR1; DENND6A; DPH3; EEF2; EN2; FAM83G; FITM2; FRK; GATA6; HIST1H2AG; HTR7; KCNMB1; KRT8; MGAT5; MYO18A; MYOCD; OPHN1; OR6A2; PDZD8; PRKX; RCC2; REPIN1; RNF165; SAMD12; SPANXN1; SPANXN5; TIAF1; ZIC5; ZNF224; ZNF425	MIMAT0019068
20519420	hsa-miR-4642	-2.44	0.0065	AASDHPPT; ARHGEF7; ARID1A; BPTF; BRMS1; C12orf5; C16orf58; C21orf2; CACNA2D1; CCNT1; CD44; CNEP1R1; CNNM2; CRAMP1L; DPF2; E2F3; EID2B; EPOR; GATSL2; GLO1; GNAS; GTF2A1; HS3ST1; IYD; KAT7; KCNJ11; LARP4B; MEMO1; MYCN; NCOA3; NDUFB5; NKIRAS2; NUP50; OLA1; OSBPL9; PARD3B; PCNA; PERP; POLM; RPS23; RPS9; SGTB; SLC38A2; SPATA3; SRPRB; STRN; STX1B; TIMM10; TMEM133; TMPO; TNKS2; TRAPPC3L; TRIM4; TRMT5; U…	AASDHPPT; ARHGEF7; ARID1A; BPTF; BRMS1; C12orf5; C16orf58; C21orf2; CACNA2D1; CCNT1; CD44; CNEP1R1; CNNM2; CRAMP1L; DPF2; E2F3; EID2B; EPOR; GATSL2; GLO1; GNAS; GTF2A1; HS3ST1; IYD; KAT7; KCNJ11; LARP4B; MEMO1; MYCN; NCOA3; NDUFB5; NKIRAS2; NUP50; OLA1; OSBPL9; PARD3B; PCNA; PERP; POLM; RPS23; RPS9; SGTB; SLC38A2; SPATA3; SRPRB; STRN; STX1B; TIMM10; TMEM133; TMPO; TNKS2; TRAPPC3L; TRIM4; TRMT5; U…	MIMAT0019702
20519463	hsa-miR-4668-5p	-4.75	0.0017	ABCC9; ACADSB; ACAP2; ACER2; ACTR10; ADH5; AK4; AKAP11; ALYREF; ANP32E; AP1M1; AP1S1; AP3M2; AR; ARIH1; ARL5B; ATAT1; AVL9; AXIN2; B3GNT7; B4GALT1; BAZ2A; BSCL2; C15orf43; C17orf75; C17orf85; C5orf51; C7orf73; CACNA2D2; CBY3; CCDC108; CCDC117; CCDC132; CCDC58; CCND2; CCNF; CD46; CDC5L; CDCA3; CDKN1A; CDKN2AIPNL; CDR2L; CENPA; CISD1; CLSPN; CNKSR3; CNN3; CNNM4; CNOT6L; CPM; CPT1B; CRCP; CRISPLD2; …	ABCC9; ACADSB; ACAP2; ACER2; ACTR10; ADH5; AK4; AKAP11; ALYREF; ANP32E; AP1M1; AP1S1; AP3M2; AR; ARIH1; ARL5B; ATAT1; AVL9; AXIN2; B3GNT7; B4GALT1; BAZ2A; BSCL2; C15orf43; C17orf75; C17orf85; C5orf51; C7orf73; CACNA2D2; CBY3; CCDC108; CCDC117; CCDC132; CCDC58; CCND2; CCNF; CD46; CDC5L; CDCA3; CDKN1A; CDKN2AIPNL; CDR2L; CENPA; CISD1; CLSPN; CNKSR3; CNN3; CNNM4; CNOT6L; CPM; CPT1B; CRCP; CRISPLD2; …	MIMAT0019745
20519512	hsa-miR-4698	-2.09	0.0118	AAK1; ACTA1; ACTB; ACVR1C; AGO3; ALAD; ALKBH5; ANKRD11; ANKRD50; AP5M1; APP; ARHGAP15; ARL8A; ASB16; ASH2L; ATG9A; AVPR1A; BBS5; BCL2L11; BDP1; BTF3L4; BTG2; BTG3; C16orf52; C16orf72; C17orf105; C21orf91; CALCR; CARD8; CCDC30; CCDC71L; CD209; CD46; CELF1; CENPL; CEP350; CEP55; CHML; CHMP2B; CHST6; CLSPN; CPT1B; CREBZF; CTDSPL; CYBRD1; DCTN4; DCTN6; DEPDC1; DIS3; DLGAP3; DNAJC10; DNAJC28; DSN1; E2…	AAK1; ACTA1; ACTB; ACVR1C; AGO3; ALAD; ALKBH5; ANKRD11; ANKRD50; AP5M1; APP; ARHGAP15; ARL8A; ASB16; ASH2L; ATG9A; AVPR1A; BBS5; BCL2L11; BDP1; BTF3L4; BTG2; BTG3; C16orf52; C16orf72; C17orf105; C21orf91; CALCR; CARD8; CCDC30; CCDC71L; CD209; CD46; CELF1; CENPL; CEP350; CEP55; CHML; CHMP2B; CHST6; CLSPN; CPT1B; CREBZF; CTDSPL; CYBRD1; DCTN4; DCTN6; DEPDC1; DIS3; DLGAP3; DNAJC10; DNAJC28; DSN1; E2…	MIMAT0019793
20519528	hsa-miR-4708-3p	-4.05	0.0047	AKR7A2; APLF; ARHGEF17; ARID1A; ATG7; C5orf51; CAPN1; CDH5; CLASP1; DNM2; FAM186A; HADHB; HDDC3; HOXB3; INTS2; KIAA0355; LDLR; LTBP2; MAPRE3; MATR3; MOGAT1; NPTXR; NSD1; PDZD11; PIGP; PLK1; PRSS45; PUM1; QTRTD1; RBM38; RNASEH2B; RNF44; RNLS; RPL37A; SATB2; SCML2; SCN2B; SERPINA4; SKI; SNAP23; SPOPL; SRPX2; SRSF2; TACC2; THEM6; TXLNG; TXNIP; ZBTB7B; ZBTB8A; ZNF180; ZNF724P	AKR7A2; APLF; ARHGEF17; ARID1A; ATG7; C5orf51; CAPN1; CDH5; CLASP1; DNM2; FAM186A; HADHB; HDDC3; HOXB3; INTS2; KIAA0355; LDLR; LTBP2; MAPRE3; MATR3; MOGAT1; NPTXR; NSD1; PDZD11; PIGP; PLK1; PRSS45; PUM1; QTRTD1; RBM38; RNASEH2B; RNF44; RNLS; RPL37A; SATB2; SCML2; SCN2B; SERPINA4; SKI; SNAP23; SPOPL; SRPX2; SRSF2; TACC2; THEM6; TXLNG; TXNIP; ZBTB7B; ZBTB8A; ZNF180; ZNF724P	MIMAT0019810
20519566	hsa-miR-4726-5p	2.48	0.0228	AAK1; ABT1; ANKRD52; APOBEC3F; ARRDC2; ASB16; ATG7; ATP5A1; ATP6V0A2; ATXN2; BCL11B; BRMS1L; C1orf226; CCL5; CD3D; CDC5L; CDKN2B; CENPN; CERS1; CNNM4; COX10; CSRP1; DARS; DARS2; DUSP2; EEPD1; EFNB1; EIF1AD; EIF4EBP1; FAM89A; FANCA; FOS; FSTL4; FXYD5; GATAD2A; GINM1; HOXA3; HSPA4L; ITM2C; ITPRIP; KIF1C; KLHL15; LMBR1L; MBL2; MED16; MLLT1; NDUFA11; NOC2L; NPHP3; ORAI2; OSBPL5; OTOF; PADI3; PDE4C; P…	AAK1; ABT1; ANKRD52; APOBEC3F; ARRDC2; ASB16; ATG7; ATP5A1; ATP6V0A2; ATXN2; BCL11B; BRMS1L; C1orf226; CCL5; CD3D; CDC5L; CDKN2B; CENPN; CERS1; CNNM4; COX10; CSRP1; DARS; DARS2; DUSP2; EEPD1; EFNB1; EIF1AD; EIF4EBP1; FAM89A; FANCA; FOS; FSTL4; FXYD5; GATAD2A; GINM1; HOXA3; HSPA4L; ITM2C; ITPRIP; KIF1C; KLHL15; LMBR1L; MBL2; MED16; MLLT1; NDUFA11; NOC2L; NPHP3; ORAI2; OSBPL5; OTOF; PADI3; PDE4C; P…	MIMAT0019845
20519593	hsa-miR-4742-5p	-3.51	0.0027	ADRBK1; BRCC3; C15orf41; C1GALT1; C4orf32; C9orf40; CAPN1; CCL16; CDKN1B; CLIC4; CSRP1; CTPS1; EIF4G2; FBXO17; FBXW8; FLVCR1; FOXC1; FRK; GPR137C; GRAMD3; HMGB1; HSPA4; IGSF6; INTU; ITPRIPL2; LRRC40; MDM2; METTL14; MIDN; MORC2; MURC; NNT; PARD6B; PCYT2; PER1; PPP1R11; PSAT1; PTGIS; PTP4A1; RAB32; REST; RIF1; RMI1; RPL13A; RPL7L1; SFT2D2; SGPP2; SLC18B1; SOD2; SRPR; SRSF2; STK38; STK4; SYT7; TCHP;…	ADRBK1; BRCC3; C15orf41; C1GALT1; C4orf32; C9orf40; CAPN1; CCL16; CDKN1B; CLIC4; CSRP1; CTPS1; EIF4G2; FBXO17; FBXW8; FLVCR1; FOXC1; FRK; GPR137C; GRAMD3; HMGB1; HSPA4; IGSF6; INTU; ITPRIPL2; LRRC40; MDM2; METTL14; MIDN; MORC2; MURC; NNT; PARD6B; PCYT2; PER1; PPP1R11; PSAT1; PTGIS; PTP4A1; RAB32; REST; RIF1; RMI1; RPL13A; RPL7L1; SFT2D2; SGPP2; SLC18B1; SOD2; SRPR; SRSF2; STK38; STK4; SYT7; TCHP;…	MIMAT0019872
20519613	hsa-miR-4753-5p	-2.78	0.0058	ADAM19; ADARB2; ADCY5; ADIPOR2; AKT2; ALG14; ARL6IP4; ARPP19; ATG7; AZF1; C19orf47; C1orf106; C2orf50; CDK6; CDKL1; CDT1; CEP170; CNGA2; COASY; CRY2; CTDSP1; CXorf67; CYP51A1; DBR1; DDX39A; DGCR6L; DNAAF2; EFHC1; ELL2; FBXO41; FBXO9; GBA2; GLRX2; HADHB; HDLBP; KCNN3; KLHL26; LIMD1; LMNB1; LRIG1; LTBP2; NDUFV3; NETO2; NICN1; NOC3L; NR6A1; NSD1; NUFIP2; OCRL; OR7D2; PAFAH1B2; PAK3; PEBP1; POFUT1; P…	ADAM19; ADARB2; ADCY5; ADIPOR2; AKT2; ALG14; ARL6IP4; ARPP19; ATG7; AZF1; C19orf47; C1orf106; C2orf50; CDK6; CDKL1; CDT1; CEP170; CNGA2; COASY; CRY2; CTDSP1; CXorf67; CYP51A1; DBR1; DDX39A; DGCR6L; DNAAF2; EFHC1; ELL2; FBXO41; FBXO9; GBA2; GLRX2; HADHB; HDLBP; KCNN3; KLHL26; LIMD1; LMNB1; LRIG1; LTBP2; NDUFV3; NETO2; NICN1; NOC3L; NR6A1; NSD1; NUFIP2; OCRL; OR7D2; PAFAH1B2; PAK3; PEBP1; POFUT1; P…	MIMAT0019890
20519649	hsa-miR-4772-5p	-3.44	3.12E-06	ADSS; ALG9; ATG10; CAPN6; CD3E; CDK2; CLIC4; CLUAP1; CRTC3; CTDSPL2; DDX21; FAM117B; GABARAPL1; GATA6; GLUL; HEBP2; HSPE1-MOB4; ITPRIP; KIF6; KLHL15; LMBR1L; MICA; MOB4; NOL9; NPAT; NRF1; PEAR1; PLA2G4D; PRPS1L1; RBM27; SLC22A23; SMC2; SRSF2; SUCO; SUSD2; TMEM199; TMOD3; TSN; UNC119B; VCP; WAC; WBP2; WDR5B; YOD1; ZBTB21; ZMYM2; ZNF598	ADSS; ALG9; ATG10; CAPN6; CD3E; CDK2; CLIC4; CLUAP1; CRTC3; CTDSPL2; DDX21; FAM117B; GABARAPL1; GATA6; GLUL; HEBP2; HSPE1-MOB4; ITPRIP; KIF6; KLHL15; LMBR1L; MICA; MOB4; NOL9; NPAT; NRF1; PEAR1; PLA2G4D; PRPS1L1; RBM27; SLC22A23; SMC2; SRSF2; SUCO; SUSD2; TMEM199; TMOD3; TSN; UNC119B; VCP; WAC; WBP2; WDR5B; YOD1; ZBTB21; ZMYM2; ZNF598	MIMAT0019926
20519651	hsa-miR-4773	-7.27	1.65E-09	ABCC6; AFF2; ALG9; ALKBH5; AMD1; ANAPC13; ARF6; ARL8A; BDH1; C6ORF120; CALM3; CCDC83; CDKN1A; CELF1; CPSF6; CREBRF; DECR1; E2F3; ESPL1; EXOC5; FAM35A; FAM73B; FGF1; FNIP1; FXR1; GORASP1; GSE1; HAAO; HAUS6; HNRNPC; HSPA5; IGFBP3; IGFBP5; INTU; IPPK; KREMEN1; LMBR1L; MAPK13; MAPRE3; MCL1; MDFI; MED10; MICAL2; MYH2; NPAT; NUP37; OTUB2; OTUD3; PAK2; PAQR5; PCBP1; PHF12; POGK; PPWD1; PRKD3; PTMA; PXDN…	ABCC6; AFF2; ALG9; ALKBH5; AMD1; ANAPC13; ARF6; ARL8A; BDH1; C6ORF120; CALM3; CCDC83; CDKN1A; CELF1; CPSF6; CREBRF; DECR1; E2F3; ESPL1; EXOC5; FAM35A; FAM73B; FGF1; FNIP1; FXR1; GORASP1; GSE1; HAAO; HAUS6; HNRNPC; HSPA5; IGFBP3; IGFBP5; INTU; IPPK; KREMEN1; LMBR1L; MAPK13; MAPRE3; MCL1; MDFI; MED10; MICAL2; MYH2; NPAT; NUP37; OTUB2; OTUD3; PAK2; PAQR5; PCBP1; PHF12; POGK; PPWD1; PRKD3; PTMA; PXDN…	MIMAT0019928
20519691	hsa-miR-4795-5p	-2.19	0.0009	ADARB2; ADPRHL1; ADRBK1; AK2; ALKBH5; ARL8A; ATXN1L; BTBD1; BTBD19; C16orf58; C3orf18; CAMSAP2; CCND2; CCNF; CCNY; CHSY1; CLN8; COL4A3BP; CPEB4; CTSE; CWC25; CYP7B1; DCAF7; DCTPP1; DDN; DIRAS1; DNAJC8; DTX3L; DYNLL1; E2F3; EBNA1BP2; EFNA3; EHD3; EIF1AX; ENPP4; FANCM; FBXL4; FDX1; FEN1; FICD; FKTN; FOXH1; FOXO3; FXR1; GBA; GLCE; GNB1; GPR107; GPR156; HAAO; HIST1H2AJ; HNRNPA0; IFNGR1; KAT6B; KLF7; …	ADARB2; ADPRHL1; ADRBK1; AK2; ALKBH5; ARL8A; ATXN1L; BTBD1; BTBD19; C16orf58; C3orf18; CAMSAP2; CCND2; CCNF; CCNY; CHSY1; CLN8; COL4A3BP; CPEB4; CTSE; CWC25; CYP7B1; DCAF7; DCTPP1; DDN; DIRAS1; DNAJC8; DTX3L; DYNLL1; E2F3; EBNA1BP2; EFNA3; EHD3; EIF1AX; ENPP4; FANCM; FBXL4; FDX1; FEN1; FICD; FKTN; FOXH1; FOXO3; FXR1; GBA; GLCE; GNB1; GPR107; GPR156; HAAO; HIST1H2AJ; HNRNPA0; IFNGR1; KAT6B; KLF7; …	MIMAT0019968
20519694	hsa-miR-4796-3p	-2.58	0.0141	ACTR2; ACVR1B; ADAR; AKAP11; AKR7A2; AMD1; ANKH; ANKRD33B; ANKRD52; AP1S1; ARSJ; ATL3; ATXN1; ATXN7L3B; B2M; BCL2L11; BNIP2; BRI3BP; BTF3L4; BTG2; BTG3; BZW1; C11orf30; C15orf41; C16ORF70; C18orf32; C19orf47; C9orf40; CAPRIN2; CAV1; CBX1; CBX8; CCDC71L; CCDC77; CCDC86; CCND1; CENPQ; CEP97; CERCAM; CHSY1; CITED2; CKAP2; CLEC12B; CLIC4; CNOT6L; COIL; COX19; CPS1; CRK; CTNND1; DFNB59; DHCR24; DNAJC2…	ACTR2; ACVR1B; ADAR; AKAP11; AKR7A2; AMD1; ANKH; ANKRD33B; ANKRD52; AP1S1; ARSJ; ATL3; ATXN1; ATXN7L3B; B2M; BCL2L11; BNIP2; BRI3BP; BTF3L4; BTG2; BTG3; BZW1; C11orf30; C15orf41; C16ORF70; C18orf32; C19orf47; C9orf40; CAPRIN2; CAV1; CBX1; CBX8; CCDC71L; CCDC77; CCDC86; CCND1; CENPQ; CEP97; CERCAM; CHSY1; CITED2; CKAP2; CLEC12B; CLIC4; CNOT6L; COIL; COX19; CPS1; CRK; CTNND1; DFNB59; DHCR24; DNAJC2…	MIMAT0019971
20520204	hsa-miR-5004-5p	-4.45	0.0009	ACSF2; ADNP2; AJAP1; ANXA11; ARHGAP39; C8orf82; CD207; CDCA3; CITED4; COL12A1; COX6B1; EIF1AX; ELP2; ERCC6L2; FANCA; FEM1C; GALNT10; HIPK1; HMGN2; KLHL15; KPNA2; LRRC20; METTL1; METTL12; NDUFA2; NECAB3; NFIC; NOLC1; PCYT1A; RAB40C; RAI1; SCD; SCML2; SHOX2; SLC27A1; SOCS7; THRA; TMEM30B; TNS1; VNN1; ZCCHC14; ZNF101; ZNF275; ZNF74; ZNF99	ACSF2; ADNP2; AJAP1; ANXA11; ARHGAP39; C8orf82; CD207; CDCA3; CITED4; COL12A1; COX6B1; EIF1AX; ELP2; ERCC6L2; FANCA; FEM1C; GALNT10; HIPK1; HMGN2; KLHL15; KPNA2; LRRC20; METTL1; METTL12; NDUFA2; NECAB3; NFIC; NOLC1; PCYT1A; RAB40C; RAI1; SCD; SCML2; SHOX2; SLC27A1; SOCS7; THRA; TMEM30B; TNS1; VNN1; ZCCHC14; ZNF101; ZNF275; ZNF74; ZNF99	MIMAT0021027
20520331	hsa-miR-5092	-2.29	0.0002	APOL4; ARL4C; C12orf66; CHIC1; CLN6; DCC; EIF4H; ELL2; EPRS; ERAP2; FOXK2; GTF2IRD2; HEYL; KIAA0922; LRP6; OGG1; ORC4; PCNP; RBBP4; SMIM11; SPIN4; TMEM154; TRPV2; UBA6; UBAP2L; UCK2; VCAM1; WDR26	APOL4; ARL4C; C12orf66; CHIC1; CLN6; DCC; EIF4H; ELL2; EPRS; ERAP2; FOXK2; GTF2IRD2; HEYL; KIAA0922; LRP6; OGG1; ORC4; PCNP; RBBP4; SMIM11; SPIN4; TMEM154; TRPV2; UBA6; UBAP2L; UCK2; VCAM1; WDR26	MIMAT0021084
20520575	hsa-miR-5195-5p	-2.55	0.0094	ARF3; ARIH2; ASTN2; B4GALT5; CERS2; CREB5; DBN1; DNAJC19; DONSON; ERCC6L; EVI2A; FASLG; FOXL1; FOXP1; GABARAPL3; HIF1AN; IGF2BP1; IGF2BP3; KCNJ1; KRT80; MIER3; MYO5A; OSTM1; PARVA; PPM1A; PPP1R10; RREB1; SETD1A; SLC22A17; SRSF11; SRSF7; STC1; UBE2Q1; UQCR10	ARF3; ARIH2; ASTN2; B4GALT5; CERS2; CREB5; DBN1; DNAJC19; DONSON; ERCC6L; EVI2A; FASLG; FOXL1; FOXP1; GABARAPL3; HIF1AN; IGF2BP1; IGF2BP3; KCNJ1; KRT80; MIER3; MYO5A; OSTM1; PARVA; PPM1A; PPP1R10; RREB1; SETD1A; SLC22A17; SRSF11; SRSF7; STC1; UBE2Q1; UQCR10	MIMAT0021126
20521803	hsa-miR-548aq-3p	-2.71	0.0051	ABCE1; ABHD2; ACSL3; ADAM17; ADAMTS5; ADRBK1; ALG1; AMER1; AMPD3; ANAPC16; APOPT1; ARF1; ARID1A; ARNTL; ASAP2; ASH1L; ATF6B; ATF7IP; ATP9A; BCAT1; BTBD3; C15orf52; C17orf77; C18orf25; C20orf24; C3orf30; C4ORF3; CABLES1; CBFB; CCBE1; CCDC117; CCDC158; CD1D; CD59; CDC14B; CDKL2; CDKN1B; CELSR3; CHMP1B; CKS2; CLN8; CLNK; CNIH; COL4A3; CRNKL1; CTDSPL2; CTNNA3; CXCR5; DAZAP1; DDX21; DENND4C; DEPDC1B; …	ABCE1; ABHD2; ACSL3; ADAM17; ADAMTS5; ADRBK1; ALG1; AMER1; AMPD3; ANAPC16; APOPT1; ARF1; ARID1A; ARNTL; ASAP2; ASH1L; ATF6B; ATF7IP; ATP9A; BCAT1; BTBD3; C15orf52; C17orf77; C18orf25; C20orf24; C3orf30; C4ORF3; CABLES1; CBFB; CCBE1; CCDC117; CCDC158; CD1D; CD59; CDC14B; CDKL2; CDKN1B; CELSR3; CHMP1B; CKS2; CLN8; CLNK; CNIH; COL4A3; CRNKL1; CTDSPL2; CTNNA3; CXCR5; DAZAP1; DDX21; DENND4C; DEPDC1B; …	MIMAT0022264
20521818	hsa-miR-5582-5p	-2.23	0.0029	ABT1; ACTRT3; ADH5; AGO2; AGTRAP; AKT3; AMOTL1; ATAT1; ATP5A1; B4GALNT4; BTBD3; C14orf80; C15orf52; C17orf51; C2CD2; CAPZA2; CCDC59; CHEK2; CHSY1; CLOCK; COL12A1; CREBRF; CREBZF; DARS; DDI2; DGAT2; DNAH9; DPP9; E2F6; EIF3H; EIF4EBP1; EMC3; EMP1; EPT1; FAM102B; FAM206A; FAM212B; FAM83H; G3BP1; GCC1; GLP2R; GMDS; GOLGA8A; GOLGA8I; GOLGA8J; GPATCH8; GXYLT1; HCAR2; HLA-E; HLX; HOXB3; IER5; IFRD2; IKB…	ABT1; ACTRT3; ADH5; AGO2; AGTRAP; AKT3; AMOTL1; ATAT1; ATP5A1; B4GALNT4; BTBD3; C14orf80; C15orf52; C17orf51; C2CD2; CAPZA2; CCDC59; CHEK2; CHSY1; CLOCK; COL12A1; CREBRF; CREBZF; DARS; DDI2; DGAT2; DNAH9; DPP9; E2F6; EIF3H; EIF4EBP1; EMC3; EMP1; EPT1; FAM102B; FAM206A; FAM212B; FAM83H; G3BP1; GCC1; GLP2R; GMDS; GOLGA8A; GOLGA8I; GOLGA8J; GPATCH8; GXYLT1; HCAR2; HLA-E; HLX; HOXB3; IER5; IFRD2; IKB…	MIMAT0022279
20521834	hsa-miR-5588-5p	-2.07	0.0065	AASDHPPT; AMD1; BRMS1; CACNA2D1; CDC27; CKAP2L; DPF2; E2F3; EBAG9; FAM182B; GMDS; GOLGA7; ITGB1; KCNJ11; KLHL15; MRGBP; NAPEPLD; PABPC1; PAFAH1B2; PCNA; PDE3A; PLEKHA2; PNISR; PTCHD4; RASSF6; RER1; SLC39A10; SLC6A8; SOX4; TM9SF3; TMEM101; TNPO1; TRMT5; UBL4A; WASL; ZBTB18; ZBTB41; ZKSCAN2; ZNF747; ZNRF2	AASDHPPT; AMD1; BRMS1; CACNA2D1; CDC27; CKAP2L; DPF2; E2F3; EBAG9; FAM182B; GMDS; GOLGA7; ITGB1; KCNJ11; KLHL15; MRGBP; NAPEPLD; PABPC1; PAFAH1B2; PCNA; PDE3A; PLEKHA2; PNISR; PTCHD4; RASSF6; RER1; SLC39A10; SLC6A8; SOX4; TM9SF3; TMEM101; TNPO1; TRMT5; UBL4A; WASL; ZBTB18; ZBTB41; ZKSCAN2; ZNF747; ZNRF2	MIMAT0022295
20522012	hsa-miR-5681a	-2.49	0.0008	ACTB; AHCY; ALG8; ALKBH5; ANAPC16; ANGEL1; AP1G1; AP2M1; ARHGAP39; ARID1A; ARPP19; ATXN7L3B; BANP; BRPF1; C11orf58; C1orf106; C5orf24; C6ORF120; CALR; CCDC115; CCDC149; CD40LG; CDKN1A; CIAO1; CNBP; CNOT6L; CYP27B1; DDX39A; EIF6; FAM169B; FKBP1A; FOXK2; FUT10; FUT6; FYTTD1; G3BP1; GLRA3; GRWD1; GTPBP2; HDGF; HMGN2; HOXC6; ID2; IGF1R; ITM2C; KCNA5; KHSRP; KIAA2013; KLHDC3; KMT2A; LINS; LRRC41; MGAT…	ACTB; AHCY; ALG8; ALKBH5; ANAPC16; ANGEL1; AP1G1; AP2M1; ARHGAP39; ARID1A; ARPP19; ATXN7L3B; BANP; BRPF1; C11orf58; C1orf106; C5orf24; C6ORF120; CALR; CCDC115; CCDC149; CD40LG; CDKN1A; CIAO1; CNBP; CNOT6L; CYP27B1; DDX39A; EIF6; FAM169B; FKBP1A; FOXK2; FUT10; FUT6; FYTTD1; G3BP1; GLRA3; GRWD1; GTPBP2; HDGF; HMGN2; HOXC6; ID2; IGF1R; ITM2C; KCNA5; KHSRP; KIAA2013; KLHDC3; KMT2A; LINS; LRRC41; MGAT…	MIMAT0022469
20522034	hsa-miR-5699-5p	-6.3	1.37E-06	ADH1B; CCND1; CES3; CNTROB; COL14A1; DDTL; DYNLL2; EFNA1; ELAVL3; FADS1; G6PC; GALNT11; GHITM; GLG1; GRIN2B; GTF2A1; HMGA1; HPSE; IFRD2; ISG20L2; KCNK10; KLHDC4; KMT2D; LZTR1; MDGA1; METTL24; MKNK2; NHLRC4; NUP205; PABPN1L; PER1; PEX16; PGK1; PIAS4; PLEKHA6; PLEKHG5; POLR3G; PPM1F; PPP3CB; PRMT7; PRSS42; RASL10A; RBM14; RIMKLB; SAPCD2; SETD1A; SHOC2; SLC22A12; SLC8A3; TMEM239; TSC22D4; TSLP; TVP2…	ADH1B; CCND1; CES3; CNTROB; COL14A1; DDTL; DYNLL2; EFNA1; ELAVL3; FADS1; G6PC; GALNT11; GHITM; GLG1; GRIN2B; GTF2A1; HMGA1; HPSE; IFRD2; ISG20L2; KCNK10; KLHDC4; KMT2D; LZTR1; MDGA1; METTL24; MKNK2; NHLRC4; NUP205; PABPN1L; PER1; PEX16; PGK1; PIAS4; PLEKHA6; PLEKHG5; POLR3G; PPM1F; PPP3CB; PRMT7; PRSS42; RASL10A; RBM14; RIMKLB; SAPCD2; SETD1A; SHOC2; SLC22A12; SLC8A3; TMEM239; TSC22D4; TSLP; TVP2…	MIMAT0027103
20525013	hsa-miR-6506-5p	-2.43	0.0006	A4GALT; ABCG8; ABHD12; ABI2; ACAP2; ACOT9; ACSBG1; ADO; AGMAT; AGO3; AIFM2; AJAP1; AKIRIN1; ANKS4B; ANO7; AP1M1; APEX2; APOLD1; ARGFX; ARHGEF39; ASB16; ASB8; ASH2L; ATCAY; BCAS4; BCL2L2; BHMT2; BVES; C11orf1; C11orf54; C12orf49; C12orf65; C14orf105; C15orf40; C19orf40; C1orf220; C1orf50; C2orf49; C4orf29; C4orf3; CALCOCO2; CASP16; CBX5; CCDC125; CCDC30; CCL5; CCS; CD28; CDIPT; CDKN2AIPNL; CEP104;…	A4GALT; ABCG8; ABHD12; ABI2; ACAP2; ACOT9; ACSBG1; ADO; AGMAT; AGO3; AIFM2; AJAP1; AKIRIN1; ANKS4B; ANO7; AP1M1; APEX2; APOLD1; ARGFX; ARHGEF39; ASB16; ASB8; ASH2L; ATCAY; BCAS4; BCL2L2; BHMT2; BVES; C11orf1; C11orf54; C12orf49; C12orf65; C14orf105; C15orf40; C19orf40; C1orf220; C1orf50; C2orf49; C4orf29; C4orf3; CALCOCO2; CASP16; CBX5; CCDC125; CCDC30; CCL5; CCS; CD28; CDIPT; CDKN2AIPNL; CEP104;…	MIMAT0025468
20525440	hsa-miR-6739-5p	-2.01	0.0058	ACADSB; ACVR1B; AKAP11; ALKBH5; ANGEL1; AP1M1; AP1S1; AP3M2; AR; ARL10; ARL6IP4; ARSK; ATXN7L3B; BACE2; BDNF-AS; BMP2; BMPR1A; BSCL2; C12orf49; C17orf85; C3orf80; CACNA2D2; CASP2; CDC5L; CDCA3; CDT1; CEBPG; CENPA; CISD1; CMTM4; COA1; CPE; CYB561; DCAF16; DNAJC8; DPP6; DR1; DYRK2; DYRK4; E2F2; E2F3; EFNA1; EHD1; EIF4A3; EIF5AL1; ENC1; EPN1; ERGIC2; EXT1; F2R; FAM217B; FARSA; FGF2; FIZ1; FOXC1; FRK…	ACADSB; ACVR1B; AKAP11; ALKBH5; ANGEL1; AP1M1; AP1S1; AP3M2; AR; ARL10; ARL6IP4; ARSK; ATXN7L3B; BACE2; BDNF-AS; BMP2; BMPR1A; BSCL2; C12orf49; C17orf85; C3orf80; CACNA2D2; CASP2; CDC5L; CDCA3; CDT1; CEBPG; CENPA; CISD1; CMTM4; COA1; CPE; CYB561; DCAF16; DNAJC8; DPP6; DR1; DYRK2; DYRK4; E2F2; E2F3; EFNA1; EHD1; EIF4A3; EIF5AL1; ENC1; EPN1; ERGIC2; EXT1; F2R; FAM217B; FARSA; FGF2; FIZ1; FOXC1; FRK…	MIMAT0027379
20525497	hsa-miR-6768-5p	-2.95	0.0012	ACOT2; ANTXR2; ARF3; ARHGDIA; ARPC1B; ASAP2; ATL3; ATP5G3; ATP9A; ATXN1L; BEND4; BUB1; C16orf52; C5orf51; C7orf26; CCND1; CD81; CDH7; CDKN1B; CLNK; CLPP; CNNM2; COBLL1; CRISPLD2; CRTC3; CSNK1G2; DENND2C; DHX33; DNTTIP2; DUSP18; ESRRB; FAM120B; FAM3C; GGA2; GIGYF1; GRID1; GRPEL2; H3F3B; HNRNPA0; HSPA4; ID2; IL1RAPL1; INSIG1; KIAA1191; LRRC47; MARCH2; MGAT5; MTCH1; MTFR1L; MVB12B; MXRA8; NACC2; NAN…	ACOT2; ANTXR2; ARF3; ARHGDIA; ARPC1B; ASAP2; ATL3; ATP5G3; ATP9A; ATXN1L; BEND4; BUB1; C16orf52; C5orf51; C7orf26; CCND1; CD81; CDH7; CDKN1B; CLNK; CLPP; CNNM2; COBLL1; CRISPLD2; CRTC3; CSNK1G2; DENND2C; DHX33; DNTTIP2; DUSP18; ESRRB; FAM120B; FAM3C; GGA2; GIGYF1; GRID1; GRPEL2; H3F3B; HNRNPA0; HSPA4; ID2; IL1RAPL1; INSIG1; KIAA1191; LRRC47; MARCH2; MGAT5; MTCH1; MTFR1L; MVB12B; MXRA8; NACC2; NAN…	MIMAT0027436
20525579	hsa-miR-6809-5p	-2.41	0.0025	ACVR2A; AKIRIN1; ANKRD11; APLF; ASB6; BLCAP; C19orf12; C4orf32; CAPN1; CCDC127; CCNT1; CLASP1; CRCP; DCAF7; DCX; DNM2; DPYSL5; ECHDC1; EIF2S3; FAM186A; FAM193A; FLOT1; FOXC1; GPR137C; HMGA1; HMGB1; HMGXB4; IPP; JARID2; KLHL15; KRT80; LACE1; LAPTM4A; LDOC1; LILRA2; LMBR1L; MAPRE1; MCMBP; MTFR1L; NKD2; NPTXR; NSD1; PARD6B; PARP1; PCSK4; PHF12; PPM1L; PUM1; QSER1; RAB32; RAPGEF1; RNASEK; RPL27A; SES…	ACVR2A; AKIRIN1; ANKRD11; APLF; ASB6; BLCAP; C19orf12; C4orf32; CAPN1; CCDC127; CCNT1; CLASP1; CRCP; DCAF7; DCX; DNM2; DPYSL5; ECHDC1; EIF2S3; FAM186A; FAM193A; FLOT1; FOXC1; GPR137C; HMGA1; HMGB1; HMGXB4; IPP; JARID2; KLHL15; KRT80; LACE1; LAPTM4A; LDOC1; LILRA2; LMBR1L; MAPRE1; MCMBP; MTFR1L; NKD2; NPTXR; NSD1; PARD6B; PARP1; PCSK4; PHF12; PPM1L; PUM1; QSER1; RAB32; RAPGEF1; RNASEK; RPL27A; SES…	MIMAT0027518
20525643	hsa-miR-6840-5p	-2.16	0.0101	ANK1; CACNA1E; ENPP1; FANCA; FBXL18; GATSL2; GPRIN1; ICAM5; IL1RAPL1; KLF2; MGRN1; NXN; PFKFB3; PITX1; PQLC1; RBM23; UACA; VAV3; YY1	ANK1; CACNA1E; ENPP1; FANCA; FBXL18; GATSL2; GPRIN1; ICAM5; IL1RAPL1; KLF2; MGRN1; NXN; PFKFB3; PITX1; PQLC1; RBM23; UACA; VAV3; YY1	MIMAT0027582
20525697	hsa-miR-6868-5p	-4.11	1.77E-05	ADCYAP1; AMD1; BTG2; C1orf43; C6orf89; C9orf62; CDC27; CDK6; CHAC1; CLIC5; COPZ1; CREBZF; DPF2; E2F3; ERCC6L; ERI1; FAM127B; FAM182B; GMDS; GMFB; GNL1; GOLGA7; HDLBP; HES7; HNRNPA1; JARID2; KLHL15; MRGBP; PAFAH1B2; PNISR; PRNP; RAI1; RNASEH1; RPL37A; RRAGD; SAR1A; SDC4; SLC6A8; SLC8A3; SSX5; SUMO1; SYNGR2; TEAD1; TMEM109; TNPO1; TXNIP; UBL4A; WASL; ZBTB41; ZKSCAN2; ZNF644; ZNF710; ZNRF2	ADCYAP1; AMD1; BTG2; C1orf43; C6orf89; C9orf62; CDC27; CDK6; CHAC1; CLIC5; COPZ1; CREBZF; DPF2; E2F3; ERCC6L; ERI1; FAM127B; FAM182B; GMDS; GMFB; GNL1; GOLGA7; HDLBP; HES7; HNRNPA1; JARID2; KLHL15; MRGBP; PAFAH1B2; PNISR; PRNP; RAI1; RNASEH1; RPL37A; RRAGD; SAR1A; SDC4; SLC6A8; SLC8A3; SSX5; SUMO1; SYNGR2; TEAD1; TMEM109; TNPO1; TXNIP; UBL4A; WASL; ZBTB41; ZKSCAN2; ZNF644; ZNF710; ZNRF2	MIMAT0027636
20525704	hsa-miR-6871-3p	2	0.0013	ANKRD13A; ARL6IP4; BTBD9; BTG2; C2orf71; C3orf36; C8A; CALM3; CASP8; CBX6; CCNT2; CDK6; CLASP1; CNBP; COL4A1; COMMD2; CSGALNACT1; CSRNP2; CTC1; DCTN5; DGAT1; DIRAS1; DYNLT1; EI24; EIF4EBP2; ENTPD1; EPHX2; FAM179A; FAM3D; FAM71F2; FEM1B; FRK; GAN; GLDN; GOLGA7; HDGF; ISG20L2; KIFC1; LEPRE1; LRCH3; LRRC27; MCL1; MDM2; MIDN; MLXIP; MYLK4; NASP; NCS1; NDUFA4P1; NEDD9; NKIRAS2; NUFIP2; OTUD4; PDPK1; P…	ANKRD13A; ARL6IP4; BTBD9; BTG2; C2orf71; C3orf36; C8A; CALM3; CASP8; CBX6; CCNT2; CDK6; CLASP1; CNBP; COL4A1; COMMD2; CSGALNACT1; CSRNP2; CTC1; DCTN5; DGAT1; DIRAS1; DYNLT1; EI24; EIF4EBP2; ENTPD1; EPHX2; FAM179A; FAM3D; FAM71F2; FEM1B; FRK; GAN; GLDN; GOLGA7; HDGF; ISG20L2; KIFC1; LEPRE1; LRCH3; LRRC27; MCL1; MDM2; MIDN; MLXIP; MYLK4; NASP; NCS1; NDUFA4P1; NEDD9; NKIRAS2; NUFIP2; OTUD4; PDPK1; P…	MIMAT0027643
20525705	hsa-miR-6872-5p	-2.7	0.0084	BTG2; CEBPD; DPF3; SLC27A1; WNT4; ZNF91	BTG2; CEBPD; DPF3; SLC27A1; WNT4; ZNF91	MIMAT0027644
20525707	hsa-miR-6873-5p	-4.63	1.84E-06	AGAP1; AGO2; AK2; ALS2CL; AMD1; ARHGAP31; ARHGEF6; ARL4C; ARSK; ASB16; ASB6; ATP6V1A; ATXN7L3B; BTBD9; C10orf55; C15orf43; C1RL; CAPZA1; CARD10; CCDC50; CCDC88A; CCND1; CDK14; CDKN1A; CHRDL1; CHRM3; CHRNB2; CHTF8; COLEC10; CREB3L2; DARS; DCAF7; DCX; DGKH; DLX6; DUSP7; EN2; ENSA; ENTPD4; ERC1; FAAH; FAM210A; FAM217B; FEM1A; FMNL3; FRK; G3BP1; GATA6; GATSL2; GFRA1; GIGYF1; GINM1; GLRA3; GLYR1; GNG3…	AGAP1; AGO2; AK2; ALS2CL; AMD1; ARHGAP31; ARHGEF6; ARL4C; ARSK; ASB16; ASB6; ATP6V1A; ATXN7L3B; BTBD9; C10orf55; C15orf43; C1RL; CAPZA1; CARD10; CCDC50; CCDC88A; CCND1; CDK14; CDKN1A; CHRDL1; CHRM3; CHRNB2; CHTF8; COLEC10; CREB3L2; DARS; DCAF7; DCX; DGKH; DLX6; DUSP7; EN2; ENSA; ENTPD4; ERC1; FAAH; FAM210A; FAM217B; FEM1A; FMNL3; FRK; G3BP1; GATA6; GATSL2; GFRA1; GIGYF1; GINM1; GLRA3; GLYR1; GNG3…	MIMAT0027646
20529144	hsa-miR-7852-3p	-3.17	0.0007	ACBD3; ACTR2; ANKH; ANKRD46; BEND3; BTBD3; C11orf74; C16ORF70; CADM1; CCNT2; CDKN1B; CLTA; CMPK1; CNKSR3; DCUN1D1; EFHC1; ERCC8; ESR1; ETS1; FAM127B; FBXL18; FIGN; FZD9; GORAB; IGF2BP1; IL6ST; IRGQ; KIF5A; KIF5B; LRRC58; MCMBP; MFSD8; MYO1B; MYO5A; NUDT21; OSBP; PAFAH1B2; PCDH10; PELP1; PLEKHA8; PRIMA1; PRR23A; RAB10; RDX; RNF41; RTN4RL1; RWDD1; SGMS2; SH3BGRL; SLC35F5; SLC7A1; SRP9; SULT1B1; TME…	ACBD3; ACTR2; ANKH; ANKRD46; BEND3; BTBD3; C11orf74; C16ORF70; CADM1; CCNT2; CDKN1B; CLTA; CMPK1; CNKSR3; DCUN1D1; EFHC1; ERCC8; ESR1; ETS1; FAM127B; FBXL18; FIGN; FZD9; GORAB; IGF2BP1; IL6ST; IRGQ; KIF5A; KIF5B; LRRC58; MCMBP; MFSD8; MYO1B; MYO5A; NUDT21; OSBP; PAFAH1B2; PCDH10; PELP1; PLEKHA8; PRIMA1; PRR23A; RAB10; RDX; RNF41; RTN4RL1; RWDD1; SGMS2; SH3BGRL; SLC35F5; SLC7A1; SRP9; SULT1B1; TME…	MIMAT0030427
20529762	hsa-miR-8052	-3.27	0.0056	ADAP2; AKR7A2; ALDH5A1; ANGEL2; ARHGAP26; ATP1B3; C1RL; C21orf59; CAPZA2; CASP16; CAV2; CCDC117; CCS; CD99; CEACAM5; CHAC1; CIAO1; COMMD2; CPE; CSRP1; CYBRD1; DARS2; DCTN5; DNAJC18; DNAL1; DPY19L4; DUXA; ERMAP; ESYT2; FAM118A; FBXO48; FEM1A; FGFR1OP; FPGS; GMPS; GTF2H2; GTF2H2C; HINFP; HMGA2; HNRNPC; HOXB8; ICA1L; IGSF9B; IL7R; INTU; KCNK3; KDM6B; KIAA0907; KIAA1551; KIAA1919; KREMEN1; LAT2; LRRC…	ADAP2; AKR7A2; ALDH5A1; ANGEL2; ARHGAP26; ATP1B3; C1RL; C21orf59; CAPZA2; CASP16; CAV2; CCDC117; CCS; CD99; CEACAM5; CHAC1; CIAO1; COMMD2; CPE; CSRP1; CYBRD1; DARS2; DCTN5; DNAJC18; DNAL1; DPY19L4; DUXA; ERMAP; ESYT2; FAM118A; FBXO48; FEM1A; FGFR1OP; FPGS; GMPS; GTF2H2; GTF2H2C; HINFP; HMGA2; HNRNPC; HOXB8; ICA1L; IGSF9B; IL7R; INTU; KCNK3; KDM6B; KIAA0907; KIAA1551; KIAA1919; KREMEN1; LAT2; LRRC…	MIMAT0030979
20529784	hsa-miR-8074	-2.26	0.0004	AKAP13; ANKEF1; ARC; BACH1; CRIM1; FAM134C; GNG5; KCTD15; MYC; PANK3; PEX2; SERF1A; SERF1B; SRGAP1; SYNJ2BP; TNRC6A; ZRSR1	AKAP13; ANKEF1; ARC; BACH1; CRIM1; FAM134C; GNG5; KCTD15; MYC; PANK3; PEX2; SERF1A; SERF1B; SRGAP1; SYNJ2BP; TNRC6A; ZRSR1	MIMAT0031001
20529794	hsa-miR-8084	-4.54	0.0133	ABI2; ABT1; ACSL4; ANKRD33B; ARPC3; AVPR1A; BAG4; BBS9; BBX; C4ORF32; C8orf37; CAMSAP2; CASP2; CCT6A; CDC14B; CELF1; CYP1A1; DDIT4; DENND5B; DONSON; EMB; ENDOD1; FADS6; FAM216B; FBXO28; FERMT2; FGF5; FOXL2; GDPD1; GPATCH8; GPR137C; HELZ; HMGB1; HS2ST1; IGF2; INO80D; INSL4; JUN; KLHL42; LINC00598; MAP3K9; MAPK7; MED13; MLLT10; MYBPC1; N4BP2; NAV1; NHS; NIPA1; NRBP1; NUDT21; NUFIP2; OPHN1; PAK2; PA…	ABI2; ABT1; ACSL4; ANKRD33B; ARPC3; AVPR1A; BAG4; BBS9; BBX; C4ORF32; C8orf37; CAMSAP2; CASP2; CCT6A; CDC14B; CELF1; CYP1A1; DDIT4; DENND5B; DONSON; EMB; ENDOD1; FADS6; FAM216B; FBXO28; FERMT2; FGF5; FOXL2; GDPD1; GPATCH8; GPR137C; HELZ; HMGB1; HS2ST1; IGF2; INO80D; INSL4; JUN; KLHL42; LINC00598; MAP3K9; MAPK7; MED13; MLLT10; MYBPC1; N4BP2; NAV1; NHS; NIPA1; NRBP1; NUDT21; NUFIP2; OPHN1; PAK2; PA…	MIMAT0031011
20535139	hsa-mir-489	-2.6	0.0224			MI0003124
20535440	hsa-mir-320b-1	-2.04	0.0298			MI0003776
20536030	hsa-mir-548q	-3.08	0.0111			MI0010637
20536270	hsa-mir-3163	-2.42	3.37E-05			MI0014193
20536472	hsa-mir-4251	-2.87	0.0094			MI0015861
20536556	hsa-mir-3652	2.57	0.0097			MI0016052
20536607	hsa-mir-3910-1	-4.23	0.0002			MI0016414
20536608	hsa-mir-3910-1	-4.39	6.68E-06			MI0016414
20536704	hsa-mir-548ag-2	-2.53	0.0157			MI0016794
20536763	hsa-mir-548al	-2.74	5.79E-06			MI0016851
20536809	hsa-mir-4529	-2.52	0.0007			MI0016896
20537148	hsa-mir-548aq	-2.56	7.44E-05			MI0019130
20537166	hsa-mir-4536-2	-3.5	2.88E-05			MI0019149
20537913	hsa-mir-7515	-3.55	0.0009			MI0024354
20538318	hsa-mir-548aj-2	-2.25	0.0058			MI0016815
