# Supplementary material for: CFTR-mediated monocyte/macrophage dysfunction revealed by cystic fibrosis proband-parent comparisons
Source: JCI Insight. 2022 Mar 22;7(6):e152186. doi: 10.1172/jci.insight.152186 (PMC8986072; doi:10.1172/jci.insight.152186)
Supplement: Supplemental table 4 [file jciinsight-7-152186-s235.xlsx]

## Sheet: Table S4.1
Table S4.1 Trios-shared gene (DEG) list from PBMC model n=1737
ID	Gene Symbol	mRNA Accession
TC0100006565.hg.1	SKI	NM_003036; ENST00000378536; ENST00000478223; ENST00000507179; ENST00000508416; OTTHUMT00000004070; OTTHUMT00000100293; OTTHUMT00000366271; OTTHUMT00000366272; BC157082; CCDS39.1; hsa_circ_0007120; hsa_circ_0009371; hsa_circ_0009372; SKI.aAug10; SKI.eAug10; SKI.fAug10; uc001aja.5; uc057blo.1; uc057blp.1; uc057blq.1; chr1_2234416_2236024; NONHSAT000406; NONHSAT000407; NONHSAT000412
TC0100006567.hg.1	klakler	klakler.aAug10-unspliced
TC0100006723.hg.1	VAMP3	NM_004781; ENST00000054666; ENST00000470357; ENST00000487194; BC003570; BC005941; BC007050; OTTHUMT00000003625; OTTHUMT00000003626; OTTHUMT00000099330; uc001aol.3; CCDS88.1; hsa_circ_0006354; hsa_circ_0009545; hsa_circ_0009546; hsa_circ_0009547; hsa_circ_0009548; hsa_circ_0009549; hsa_circ_0009550; uc057bxn.1; uc057bxp.1; NONHSAT000720
TC0100006765.hg.1	SCARNA16; AL158048.1	uc057cak.1; uc057cal.1; ENST00000516595; ENST00000631320; NONHSAT000779
TC0100006773.hg.1	SPSB1	NM_025106; ENST00000328089; ENST00000357898; ENST00000377399; ENST00000450402; BC015711; OTTHUMT00000003727; OTTHUMT00000003728; OTTHUMT00000303969; OTTHUMT00000303970; CCDS102.1; hsa_circ_0009106; hsa_circ_0009643; hsa_circ_0009644; uc001apv.4; uc010oae.3; uc057car.1; uc057cas.1; chr1_9415801_9416644
TC0100006781.hg.1	SLC25A33	NM_032315; ENST00000302692; BC004991; BC073135; OTTHUMT00000003851; CCDS103.1; hsa_circ_0009645; hsa_circ_0009646; hsa_circ_0009647; hsa_circ_0009648; hsa_circ_0009649; uc001apw.4
TC0100006891.hg.1	SNORA59B; SNORA59A	NR_003022; NR_003025; ENST00000459326; uc001atz.1; NONHSAT139837
TC0100006938.hg.1	kleeleebo	kleeleebo.aAug10-unspliced
TC0100006939.hg.1	blarawbo	blarawbo.aAug10-unspliced
TC0100007333.hg.1	PITHD1	NM_020362; ENST00000246151; ENST00000374524; ENST00000415372; BC017208; OTTHUMT00000008243; OTTHUMT00000008244; OTTHUMT00000096559; CCDS240.1; hsa_circ_0010889; hsa_circ_0010890; hsa_circ_0010891; uc001bhq.4; uc057dgp.1; uc057dgq.1
TC0100007403.hg.1	TMEM57	NM_001282564; NM_018202; ENST00000374343; ENST00000399766; ENST00000470035; BC032427; OTTHUMT00000009659; OTTHUMT00000100861; CCDS30638.1; CCDS60034.1; hsa_circ_0010934; hsa_circ_0010935; hsa_circ_0010936; hsa_circ_0010937; hsa_circ_0010938; hsa_circ_0010939; hsa_circ_0010940; hsa_circ_0010941; uc001bkk.5; uc009vru.5; uc057dmj.1; NONHSAT001726; NONHSAT001727
TC0100007539.hg.1	SCARNA1	NR_002997; ENST00000517138; uc001boy.1; SCARNA1.aAug10-unspliced; AL020997.1:124636..124801:rfam; NONHSAT001919
TC0100007567.hg.1	RNU11	NR_004407; ENST00000387069; ENST00000387069.1; ENST00000602813.1; OTTHUMT00000467710; uc009vtj.2; uc057dzp.1; ENST00000602813; HG491834.1:1..131:ncRNA; NONHSAT001987; NONHSAT001988; NONHSAT001989
TC0100007832.hg.1	ZC3H12A; MIR6732	NM_025079; NR_106790; ENST00000373087; ENST00000471012; ENST00000472312; ENST00000619365; BC005001; OTTHUMT00000012154; OTTHUMT00000012157; OTTHUMT00000012158; CCDS417.1; hsa_circ_0011700; uc001cbb.5; uc031txl.1; uc057ewc.1; uc057ewd.1; NONHSAT002441; NR_106790.1:1..60:precursor_RNA
TC0100007833.hg.1		T008206; T008207
TC0100007873.hg.1	RP11-334L9.1	ENST00000442006; NONHSAT002519; OTTHUMT00000001208
TC0100007943.hg.1	RLF	NM_012421; ENST00000372771; BC113666; OTTHUMT00000015767; CCDS448.1; hsa_circ_0006373; hsa_circ_0007302; hsa_circ_0011888; hsa_circ_0011889; hsa_circ_0011890; hsa_circ_0011891; hsa_circ_0011892; hsa_circ_0011893; uc001cfc.5; chr1_40654726_40668286; chr1_40656443_40668286; chr1_40667599_40668286
TC0100008105.hg.1	PLK3	NM_004073; ENST00000372201; ENST00000461358; ENST00000461769; ENST00000465443; ENST00000476731; ENST00000492398; ENST00000493100; BC013899; OTTHUMT00000023429; OTTHUMT00000023430; OTTHUMT00000023431; OTTHUMT00000023432; OTTHUMT00000023433; OTTHUMT00000090770; OTTHUMT00000090771; CCDS515.1; hsa_circ_0012180; hsa_circ_0012181; uc001cmn.4; uc057fwh.1; uc057fwi.1; uc057fwj.1; uc057fwk.1; uc057fwl.1; …
TC0100008124.hg.1	MMACHC	NM_015506; ENST00000401061; ENST00000477188; ENST00000616135; BC006122; OTTHUMT00000020864; OTTHUMT00000020867; CCDS41324.1; hsa_circ_0012222; uc009vxv.4; uc057fzt.1; uc057fzu.1; NONHSAT002944
TC0100008222.hg.1	RP11-329A14.1	ENST00000412769; NONHSAT003135; OTTHUMT00000021343
TC0100008271.hg.1	RNF11	NM_014372; ENST00000242719; ENST00000486691; ENST00000494873; BC020964; BC047654; OTTHUMT00000022419; OTTHUMT00000022420; OTTHUMT00000091259; CCDS556.1; hsa_circ_0012414; uc001csi.5; uc057gko.1; uc057gkq.1; NONHSAT003189
TC0100008488.hg.1	gorzawbo	gorzawbo.aAug10-unspliced
TC0100008625.hg.1	PDE4B	NM_001037339; NM_001037340; NM_001037341; NM_001297440; NM_001297441; NM_001297442; NM_002600; ENST00000329654; ENST00000341517; ENST00000371045; ENST00000371048; ENST00000412480; ENST00000423207; ENST00000480109; ENST00000483863; ENST00000490695; ENST00000491340; ENST00000524999; ENST00000526197; ENST00000526666; ENST00000528771; ENST00000531025; ENST00000531358; ENST00000532040; ENST00000534463…
TC0100008641.hg.1	MIER1	NM_001077700; NM_001077701; NM_001077702; NM_001077703; NM_001077704; NM_001146110; NM_001146111; NM_001146112; NM_001146113; NM_001278215; NM_020948; ENST00000355356; ENST00000355977; ENST00000357692; ENST00000371012; ENST00000371014; ENST00000371016; ENST00000371018; ENST00000401041; ENST00000401042; ENST00000479067; ENST00000493357; BC108726; BC125217; BC125218; OTTHUMT00000025490; OTTHUMT0000…
TC0100008697.hg.1	CTH	NM_001190463; NM_001902; NM_153742; ENST00000346806; ENST00000370938; ENST00000411986; ENST00000464926; ENST00000482383; BC015807; OTTHUMT00000025918; OTTHUMT00000025919; OTTHUMT00000025920; OTTHUMT00000025921; uc010oqq.2; CCDS53333.1; CCDS650.1; CCDS651.1; hsa_circ_0012945; hsa_circ_0012946; hsa_circ_0012947; hsa_circ_0012948; uc001dfd.4; uc001dfe.4; uc057hmh.1; uc057hmj.1; chr1_70881638_7088371…
TC0100008996.hg.1	ZNF326	NM_182975; NM_182976; ENST00000340281; ENST00000361911; ENST00000370447; ENST00000394583; BC090866; OTTHUMT00000029428; OTTHUMT00000029429; OTTHUMT00000029430; OTTHUMT00000029431; CCDS727.1; CCDS728.1; hsa_circ_0013122; hsa_circ_0013123; hsa_circ_0013124; uc001dnp.5; uc001dnq.3; uc009wda.2; uc057ifh.1
TC0100009062.hg.1		NONHSAT004532
TC0100009142.hg.1	PTBP2	NM_001300985; NM_001300986; NM_001300987; NM_001300988; NM_001300989; NM_001300990; NM_021190; NR_125356; NR_125357; ENST00000370197; ENST00000370198; ENST00000426398; ENST00000459735; ENST00000460706; ENST00000462433; ENST00000476419; ENST00000476783; ENST00000482253; ENST00000492905; ENST00000609116; BC016582; OTTHUMT00000029452; OTTHUMT00000029453; OTTHUMT00000029454; OTTHUMT00000029455; OTTHU…
TC0100009143.hg.1	swuplo	swuplo.aAug10-unspliced
TC0100009309.hg.1	RP11-270C12.3	ENST00000416095; NONHSAT004964; OTTHUMT00000030355
TC0100009324.hg.1	FAM102B	NM_001010883; ENST00000370035; ENST00000405454; ENST00000483371; BC127898; BC140863; BC140865; BC150530; OTTHUMT00000030188; OTTHUMT00000323367; OTTHUMT00000323368; CCDS30786.2; FAM102B.aAug10; hsa_circ_0013376; uc010ouy.3; uc057ivn.1; uc057ivo.1
TC0100009325.hg.1	fareebo	fareebo.aAug10-unspliced
TC0100009565.hg.1	RPS15AP9	ENST00000439856; OTTHUMT00000033499
TC0100009572.hg.1	FAM46C	NM_017709; ENST00000369448; BC036516; BC131726; OTTHUMT00000038424; CCDS896.1; uc001ehe.4
TC0100009573.hg.1		T018188
TC0100009640.hg.1	U1	uc057jwk.1; ENST00000614085
TC0100009653.hg.1	RNVU1-4; RNVU1-20	NR_104073; NR_125392; uc031upj.1; ENST00000612985; NONHSAT005805; NR_104073.1:1..164:ncRNA
TC0100009707.hg.1	RNVU1-15	NR_104076; ENST00000384476; uc031urd.1; NONHSAT006142; NR_104076.1:1..165:ncRNA
TC0100009760.hg.1	NUDT4P1; NUDT4P2; NUDT4	NR_002212; NR_104005; BC051310; OTTHUMT00000477855; ENST00000578341
TC0100009761.hg.1		AC245407.1:24788..24861:rfam
TC0100009764.hg.1	U1	uc057kdj.1; ENST00000620022; AC245407.1:64590..64749:rfam; NONHSAT068478
TC0100009817.hg.1	RNU1-120P	uc057khd.1; ENST00000363009; NONHSAT006082
TC0100009831.hg.1	U1	uc057khq.1; ENST00000622285
TC0100009833.hg.1	NUDT4; NUDT4P1	BC012069; OTTHUMT00000477870; NR_002212_2; NR_104005_2; BC051310_2; ENST00000322209
TC0100009838.hg.1	spawby	spawby.aAug10-unspliced
TC0100009859.hg.1	U1	uc057kkv.1; ENST00000384101; NONHSAT006232
TC0100009870.hg.1	HIST2H4B; HIST2H4A	NM_001034077; ENST00000578186; ENST00000613412; ENST00000614272; ENST00000618193; OTTHUMT00000477881; OTTHUMT00000477882; OTTHUMT00000477883; OTTHUMT00000477884; NM_003548_2; BC153063; CCDS30847.1; HIST2H4A.eAug10; uc001ess.4; uc001esu.2; uc057kln.1; uc057klo.1; BC093969; BC112193
TC0100009871.hg.1	noyplo	noyplo.aAug10-unspliced; noyplo.bAug10
TC0100009876.hg.1	HIST2H2AA3; HIST2H2AA4	NM_003516; ENST00000607355; OTTHUMT00000033457; NM_001040874_2; BC096705_2; BC096739_2; BC098171_2; CCDS30849.1; uc001esx.4
TC0100009878.hg.1	histone.23	histone.23.aAug10-unspliced
TC0100009963.hg.1	RP11-74C1.2	ENST00000452587; OTTHUMT00000035025
TC0100010152.hg.1	LMNA	NM_001257374; NM_001282624; NM_001282625; NM_001282626; NM_005572; NM_170707; NM_170708; ENST00000347559; ENST00000361308; ENST00000368297; ENST00000368298; ENST00000368299; ENST00000368300; ENST00000368301; ENST00000448611; ENST00000459904; ENST00000469565; ENST00000470199; ENST00000470835; ENST00000473598; ENST00000478063; ENST00000495341; ENST00000496738; ENST00000498722; ENST00000502357; ENST…
TC0100010203.hg.1	RP11-85G21.3	ENST00000607010.1; OTTHUMT00000471060; uc057meg.1; ENST00000607010; HG492818.1:1..629:ncRNA
TC0100010212.hg.1	jeereybo	jeereybo.aAug10-unspliced
TC0100010361.hg.1		NONHSAT007184
TC0100010362.hg.1	HSPA7	NR_024151; ENST00000445535; OTTHUMT00000157320
TC0100010381.hg.1	UAP1	NM_003115; ENST00000271469; ENST00000367924; ENST00000367925; ENST00000367926; ENST00000474728; ENST00000476240; ENST00000486089; BC009377; OTTHUMT00000083202; OTTHUMT00000083203; OTTHUMT00000083204; OTTHUMT00000083205; OTTHUMT00000083206; OTTHUMT00000097648; CCDS1240.1; hsa_circ_0004646; hsa_circ_0007398; hsa_circ_0015046; hsa_circ_0015047; hsa_circ_0015048; hsa_circ_0015049; hsa_circ_0015050; h…
TC0100010385.hg.1		NONHSAT007232
TC0100010510.hg.1	RCSD1	NM_052862; ENST00000361496; ENST00000367854; ENST00000461790; ENST00000472038; ENST00000475127; ENST00000537350; BC101536; BC101562; BC143428; OTTHUMT00000085451; OTTHUMT00000085452; OTTHUMT00000085453; OTTHUMT00000085454; OTTHUMT00000085455; CCDS1263.1; hsa_circ_0000149; hsa_circ_0000150; hsa_circ_0000151; hsa_circ_0015105; RCSD1.dAug10; uc001gem.4; uc010pli.3; uc057nbw.1; uc057nbx.1; uc057nby.1…
TC0100010513.hg.1	kere	kere.aAug10-unspliced
TC0100010518.hg.1	DCAF6	NM_001017977; NM_001198956; NM_001198957; NM_018442; ENST00000312263; ENST00000367840; ENST00000367843; ENST00000432587; ENST00000450548; ENST00000455334; ENST00000460432; ENST00000470721; ENST00000470919; ENST00000478668; ENST00000489398; ENST00000491067; OTTHUMT00000083659; OTTHUMT00000083660; OTTHUMT00000083661; OTTHUMT00000083662; OTTHUMT00000083672; OTTHUMT00000083673; OTTHUMT00000097959; OT…
TC0100010595.hg.1		NONHSAT007539
TC0100010623.hg.1	SUCO	NM_001282750; NM_001282751; NM_014283; NM_016227; ENST00000263688; ENST00000367723; ENST00000486569; ENST00000608151; ENST00000608566; ENST00000608673; ENST00000608804; ENST00000609685; ENST00000610051; ENST00000616058; BC137125; OTTHUMT00000084273; OTTHUMT00000084274; OTTHUMT00000098114; OTTHUMT00000472233; OTTHUMT00000472234; OTTHUMT00000472235; OTTHUMT00000472236; OTTHUMT00000472237; CCDS1303.…
TC0100010649.hg.1	smawlybu	smawlybu.aAug10-unspliced
TC0100010840.hg.1	EIF1P3	ENST00000423841; OTTHUMT00000091040
TC0100011012.hg.1	RGS1	NM_002922; ENST00000367459; ENST00000462589; ENST00000469578; ENST00000474373; ENST00000498352; ENST00000583155; BC015510; OTTHUMT00000086391; OTTHUMT00000086392; OTTHUMT00000086393; OTTHUMT00000313737; OTTHUMT00000313738; OTTHUMT00000445842; CCDS1375.2; uc001gsi.2; uc010pou.2; uc057oaw.1; uc057oax.1; uc057oay.1; uc057oaz.1; NONHSAT008534; NONHSAT008535; NONHSAT008536
TC0100011014.hg.1	RGS13	NM_002927; NM_144766; ENST00000391995; ENST00000462955; ENST00000482095; ENST00000543215; BC016667; BC056866; OTTHUMT00000086400; OTTHUMT00000086401; OTTHUMT00000086402; CCDS1376.1; uc001gsj.4; uc001gsk.4; uc057oba.1; uc057obb.1; NONHSAT008539
TC0100011099.hg.1	kleyplu	kleyplu.aAug10-unspliced
TC0100011219.hg.1	PPP1R12B	NM_001167857; NM_001167858; NM_001197131; NM_002481; NM_032103; NM_032104; ENST00000290419; ENST00000356764; ENST00000367269; ENST00000391959; ENST00000434615; ENST00000462074; ENST00000464965; ENST00000465284; ENST00000466273; ENST00000466968; ENST00000476364; ENST00000480184; ENST00000488330; ENST00000491336; ENST00000498070; ENST00000608999; ENST00000618451; BC110907; BC144699; OTTHUMT00000099…
TC0100011384.hg.1	MAPKAPK2	NM_004759; NM_032960; ENST00000294981; ENST00000367103; ENST00000479009; ENST00000493447; BC036060; BC052584; OTTHUMT00000088465; OTTHUMT00000088466; OTTHUMT00000088467; OTTHUMT00000088468; CCDS1466.1; CCDS31001.1; hsa_circ_0016260; hsa_circ_0016261; hsa_circ_0016262; hsa_circ_0016263; hsa_circ_0016264; hsa_circ_0016265; hsa_circ_0016266; hsa_circ_0016267; hsa_circ_0016268; hsa_circ_0016269; hsa_…
TC0100011408.hg.1	RP11-357P18.2	OTTHUMT00000473282; uc057ozj.1; ENST00000618707; LK938645.1:1..694:ncRNA
TC0100011453.hg.1	G0S2	NM_015714; ENST00000367029; BC009694; OTTHUMT00000088732; CCDS1488.1; uc001hhi.5; NONHSAT009226
TC0100011458.hg.1	TRAF3IP3	NM_001287754; NM_025228; NR_109871; ENST00000367023; ENST00000367024; ENST00000367025; ENST00000367026; ENST00000400959; ENST00000460314; ENST00000467830; ENST00000468672; ENST00000471368; ENST00000474496; ENST00000476050; ENST00000477431; ENST00000478359; ENST00000479796; ENST00000487271; ENST00000488702; BC110302; BC130417; BC144139; OTTHUMT00000088733; OTTHUMT00000088734; OTTHUMT00000088735; O…
TC0100011533.hg.1	ATF3	NM_001030287; NM_001040619; NM_001206484; NM_001206486; NM_001206488; NM_001674; ENST00000336937; ENST00000341491; ENST00000366981; ENST00000366983; ENST00000366985; ENST00000366987; ENST00000464547; ENST00000465155; ENST00000492118; ENST00000613104; ENST00000613954; BC006322; OTTHUMT00000089296; OTTHUMT00000089297; OTTHUMT00000089298; OTTHUMT00000089299; OTTHUMT00000089312; OTTHUMT00000098523; O…
TC0100011779.hg.1		T031783
TC0100011794.hg.1	RP11-118H4.1	ENST00000411586; OTTHUMT00000091636
TC0100011855.hg.1	GUK1	NM_000858; NM_001159390; NM_001159391; NM_001242839; NM_001242840; ENST00000312726; ENST00000366716; ENST00000366718; ENST00000366721; ENST00000366722; ENST00000366723; ENST00000366726; ENST00000366728; ENST00000366730; ENST00000391865; ENST00000412265; ENST00000435153; ENST00000453943; ENST00000460224; ENST00000462807; ENST00000464858; ENST00000465025; ENST00000469973; ENST00000470040; ENST00000…
TC0100011870.hg.1	AL139288.1	uc057qez.1; ENST00000627280
TC0100011871.hg.1	HIST3H2BB	NM_175055; ENST00000620438; BC100855; BC100856; BC100857; BC100858; BC137467; BC137468; OTTHUMT00000096597; CCDS1574.1; uc001hsz.4
TC0100012027.hg.1		T033170; T033174
TC0100012223.hg.1	sormerbu	sormerbu.aAug10-unspliced
TC0100012328.hg.1	TRIM58	NM_015431; ENST00000366481; OTTHUMT00000096860; CCDS1636.1; hsa_circ_0017353; uc001ido.4
TC0100012333.hg.1	OR2X1P	OTTHUMT00000096867; ENST00000421144; NONHSAT010803
TC0100012382.hg.1	WASH7P; MIR6859-1	NR_024540; NR_106918; ENST00000619216; OTTHUMT00000002839; NR_107062_4; NR_107063_3; NR_128720_2; hsa_circ_0009177; uc031tla.1; ENST00000488147; LM611786.1:1..68:precursor_RNA; NONHSAT000005; NONHSAT000006; NONHSAT000007; NONHSAT000008; NONHSAT000009; NONHSAT000010; NR_106918.1:1..68:precursor_RNA; TCONS_l2_00002359; TCONS_l2_00002360; TCONS_l2_00002361; TCONS_l2_00002362; TCONS_l2_00002363; TCON…
TC0100012495.hg.1	peykobo	peykobo.aAug10-unspliced
TC0100012693.hg.1	DNAJC11	NM_018198; ENST00000294401; ENST00000377577; ENST00000426784; ENST00000451196; ENST00000460594; ENST00000465508; ENST00000465911; ENST00000469318; ENST00000472414; ENST00000473993; ENST00000485073; BC006086; BC014145; OTTHUMT00000004216; OTTHUMT00000004217; OTTHUMT00000004218; OTTHUMT00000004219; OTTHUMT00000004220; OTTHUMT00000004972; OTTHUMT00000004973; OTTHUMT00000004974; OTTHUMT00000004975; O…
TC0100012780.hg.1	ENO1-IT1; RP3-477M7.2	ENST00000414948.1; OTTHUMT00000004953; uc057bzw.1; ENST00000414948; HG491674.1:1..744:ncRNA; NONHSAT000769
TC0100012872.hg.1	MTOR	NM_004958; ENST00000361445; ENST00000376838; ENST00000455339; ENST00000473471; ENST00000476768; ENST00000490931; ENST00000495435; BC117166; OTTHUMT00000005558; OTTHUMT00000005559; OTTHUMT00000005560; OTTHUMT00000005561; OTTHUMT00000005562; OTTHUMT00000005563; OTTHUMT00000084229; CCDS127.1; hsa_circ_0006576; hsa_circ_0009776; hsa_circ_0009777; hsa_circ_0009778; hsa_circ_0009779; hsa_circ_0009780; …
TC0100012921.hg.1	DHRS3; MIR6730	NM_004753; NR_106788; ENST00000430996; ENST00000464917; ENST00000482265; ENST00000616661; ENST00000622213; BC002730; OTTHUMT00000005318; OTTHUMT00000005319; OTTHUMT00000005320; OTTHUMT00000005321; CCDS146.1; hsa_circ_0010014; hsa_circ_0010015; hsa_circ_0010016; hsa_circ_0010018; hsa_circ_0010019; hsa_circ_0010020; hsa_circ_0010021; hsa_circ_0010023; hsa_circ_0010024; hsa_circ_0010025; uc001aue.2;…
TC0100013053.hg.1	starawbo	starawbo.aAug10-unspliced
TC0100013269.hg.1	skokubo	skokubo.aAug10-unspliced
TC0100013381.hg.1	UBXN11	NM_001077262; NM_145345; NM_183008; ENST00000314675; ENST00000357089; ENST00000374215; ENST00000374217; ENST00000374221; ENST00000374222; ENST00000374223; ENST00000421827; ENST00000423664; ENST00000442942; ENST00000450041; ENST00000452980; ENST00000472155; ENST00000475591; ENST00000494942; ENST00000496466; BC038106; OTTHUMT00000009500; OTTHUMT00000009501; OTTHUMT00000009502; OTTHUMT00000009503; O…
TC0100013467.hg.1	RP5-1053E7.3	ENST00000399029; NONHSAT001935; OTTHUMT00000011257; TCONS_l2_00001110; TCONS_l2_00001111
TC0100013481.hg.1	SNORA44; SNORA61; SNORA16A; SNHG12	NR_002976; NR_002987; NR_003035; NR_024127; ENST00000384581; ENST00000384584; ENST00000461448; ENST00000461832; ENST00000464115; ENST00000464612; ENST00000470977; ENST00000474814; ENST00000475441; ENST00000481220; ENST00000481368; ENST00000483436; ENST00000488745; ENST00000531126; ENST00000628458; uc001bqr.2; uc001bqs.2; ENST00000384342.1; ENST00000384581.1; ENST00000384584.1; ENST00000461448.1; …
TC0100013535.hg.1	dordu	dordu.aAug10-unspliced
TC0100013552.hg.1	SNORD103C	NR_003066; NONHSAT002077; NR_003066.1:1..75:ncRNA
TC0100013636.hg.1	RNF19B	NM_001127361; NM_001300826; NM_153341; ENST00000235150; ENST00000356990; ENST00000373456; BC113560; BC143687; OTTHUMT00000011465; OTTHUMT00000092184; OTTHUMT00000391687; CCDS372.2; CCDS44107.1; CCDS72754.1; hsa_circ_0000048; hsa_circ_0004013; hsa_circ_0005057; hsa_circ_0005810; hsa_circ_0011455; hsa_circ_0011456; hsa_circ_0011457; hsa_circ_0011458; hsa_circ_0011459; uc001bwm.5; uc010oho.3; uc010o…
TC0100013897.hg.1	P3H1	NM_001146289; NM_001243246; NM_022356; ENST00000236040; ENST00000296388; ENST00000372526; ENST00000397054; ENST00000431412; ENST00000447502; ENST00000460031; ENST00000460831; ENST00000462474; ENST00000463465; ENST00000472802; ENST00000481465; ENST00000492956; ENST00000495874; BC108311; CCDS472.2; CCDS53307.1; CCDS57986.1; hsa_circ_0011985; hsa_circ_0011986; hsa_circ_0011987; hsa_circ_0011988; hsa…
TC0100013908.hg.1	SLC2A1	NM_006516; ENST00000372500; ENST00000415851; ENST00000426263; ENST00000439722; ENST00000460369; ENST00000475162; ENST00000625233; ENST00000628173; ENST00000629908; ENST00000630287; ENST00000630821; BC118590; BC121804; OTTHUMT00000020358; OTTHUMT00000020359; OTTHUMT00000020360; OTTHUMT00000020362; OTTHUMT00000020686; OTTHUMT00000481667; OTTHUMT00000481670; OTTHUMT00000481671; OTTHUMT00000481672; O…
TC0100013998.hg.1	HECTD3	NM_024602; ENST00000372168; ENST00000372172; ENST00000466423; ENST00000484564; ENST00000486132; ENST00000486296; ENST00000487488; BC126352; BC130470; OTTHUMT00000023734; OTTHUMT00000023735; OTTHUMT00000023736; OTTHUMT00000023737; OTTHUMT00000023738; OTTHUMT00000023739; OTTHUMT00000023740; CCDS41318.1; hsa_circ_0012198; hsa_circ_0012199; hsa_circ_0012200; hsa_circ_0012201; hsa_circ_0012202; hsa_ci…
TC0100014349.hg.1	JUN	NM_002228; ENST00000371222; BC006175; BC068522; OTTHUMT00000023042; CCDS610.1; hsa_circ_0000074; uc001cze.4
TC0100014460.hg.1	SLC2A3P2	ENST00000331747; OTTHUMT00000025785; TCONS_l2_00001274
TC0100014663.hg.1	RP11-386I14.4	ENST00000608684.1; OTTHUMT00000472318; uc057hvo.1; ENST00000608684; HG492197.1:1..209:ncRNA
TC0100014846.hg.1	GTF2B	NM_001514; ENST00000370500; ENST00000418217; ENST00000448623; ENST00000471296; ENST00000471471; ENST00000486078; ENST00000494819; BC020597; OTTHUMT00000029279; OTTHUMT00000029280; OTTHUMT00000029281; OTTHUMT00000029282; OTTHUMT00000029283; OTTHUMT00000029284; OTTHUMT00000029285; CCDS715.1; GTF2B.jAug10; uc001dmo.5; uc057ida.1; uc057idb.1; uc057idc.1; uc057idd.1; uc057ide.1; uc057idf.1; NONHSAT004…
TC0100014895.hg.1	ZNF644	NM_016620; NM_032186; NM_201269; ENST00000337393; ENST00000347275; ENST00000361321; ENST00000370440; ENST00000467231; ENST00000474405; ENST00000479798; ENST00000482467; ENST00000482709; ENST00000495966; ENST00000498303; ENST00000621077; BC132776; BC132778; BC150177; OTTHUMT00000027846; OTTHUMT00000027847; OTTHUMT00000027848; OTTHUMT00000027849; OTTHUMT00000027850; OTTHUMT00000027851; OTTHUMT00000…
TC0100014964.hg.1	DNTTIP2	NM_014597; ENST00000359208; ENST00000436063; ENST00000460191; ENST00000462746; ENST00000496535; ENST00000496672; ENST00000528680; BC130622; OTTHUMT00000028317; OTTHUMT00000028318; OTTHUMT00000028320; OTTHUMT00000028321; OTTHUMT00000092516; OTTHUMT00000389785; OTTHUMT00000389786; CCDS44174.1; DNTTIP2.eAug10; DNTTIP2.gAug10; hsa_circ_0013218; uc001dqf.4; uc057ikt.1; uc057iku.1; uc057ikv.1; uc057ikw…
TC0100014995.hg.1	CNN3	NM_001286055; NM_001286056; NM_001839; ENST00000370206; ENST00000394202; ENST00000415017; ENST00000461018; ENST00000474409; ENST00000487539; ENST00000545882; BC025372; OTTHUMT00000029702; OTTHUMT00000029703; OTTHUMT00000029704; OTTHUMT00000029705; OTTHUMT00000029706; CCDS30775.1; CCDS65592.1; CCDS65593.1; hsa_circ_0000094; hsa_circ_0013243; hsa_circ_0013244; uc001dqz.6; uc010otv.3; uc010otx.3; uc…
TC0100015180.hg.1	WDR47	NM_001142550; NM_001142551; NM_014969; ENST00000357672; ENST00000361054; ENST00000369962; ENST00000369965; ENST00000400794; ENST00000528747; ENST00000529074; ENST00000530772; ENST00000531337; BC034964; BC039254; OTTHUMT00000032413; OTTHUMT00000032414; OTTHUMT00000032415; OTTHUMT00000390717; OTTHUMT00000390718; OTTHUMT00000390719; OTTHUMT00000390720; OTTHUMT00000390721; CCDS30787.1; CCDS44186.1; C…
TC0100015204.hg.1	cherpeebu	cherpeebu.aAug10-unspliced
TC0100015236.hg.1	LAMTOR5	NM_006402; ENST00000256644; ENST00000464240; ENST00000474861; ENST00000483260; ENST00000531779; ENST00000602318; ENST00000602858; ENST00000614544; BC062619; OTTHUMT00000031966; OTTHUMT00000031967; OTTHUMT00000031968; OTTHUMT00000035929; OTTHUMT00000392497; OTTHUMT00000467909; OTTHUMT00000467910; CCDS824.1; hsa_circ_0013476; hsa_circ_0013477; hsa_circ_0013478; uc001dzr.4; uc057jdw.1; uc057jdx.1; u…
TC0100015310.hg.1	SLC16A1	NM_001166496; NM_003051; ENST00000369626; ENST00000429288; ENST00000443580; ENST00000458229; ENST00000478835; ENST00000481750; ENST00000538576; BC026317; BC045664; OTTHUMT00000033539; OTTHUMT00000033540; OTTHUMT00000033541; OTTHUMT00000033542; OTTHUMT00000033543; OTTHUMT00000033544; CCDS858.1; hsa_circ_0013561; hsa_circ_0013562; hsa_circ_0013563; hsa_circ_0013564; uc001ecx.4; uc001ecy.4; uc057jmx…
TC0100015333.hg.1	PTPN22	NM_001193431; NM_001308297; NM_012411; NM_015967; ENST00000359785; ENST00000420377; ENST00000460620; ENST00000469077; ENST00000484147; ENST00000525799; ENST00000528414; ENST00000529045; ENST00000532224; ENST00000534519; ENST00000538253; BC071670; OTTHUMT00000033015; OTTHUMT00000033016; OTTHUMT00000033017; OTTHUMT00000033018; OTTHUMT00000033019; OTTHUMT00000390434; OTTHUMT00000390435; OTTHUMT00000…
TC0100015352.hg.1	NRAS	NM_002524; ENST00000369535; BC005219; OTTHUMT00000033395; CCDS877.1; hsa_circ_0013641; uc009wgu.4
TC0100015397.hg.1	CD58	NM_001144822; NM_001779; NR_026665; ENST00000369487; ENST00000369489; ENST00000457047; ENST00000464088; ENST00000526981; BC005930; OTTHUMT00000059036; OTTHUMT00000059037; OTTHUMT00000387904; OTTHUMT00000387905; OTTHUMT00000387906; CCDS44199.1; CCDS888.1; CD58.aAug10; hsa_circ_0013695; hsa_circ_0013696; uc001egm.4; uc001egp.5; uc010owy.3; uc057jsk.1; uc057jsl.1; NONHSAT005450
TC0100015398.hg.1	blarmarbu	blarmarbu.aAug10-unspliced
TC0100015399.hg.1	NAP1L4P1	ENST00000319092; OTTHUMT00000059044
TC0100015430.hg.1		NONHSAT005496
TC0100015494.hg.1		T019902
TC0100015566.hg.1	U1	uc057jzc.1; ENST00000618578
TC0100015645.hg.1	NBPF11	NM_001101663; NM_183372; NR_046188; NR_110864; ENST00000580077; ENST00000613531; ENST00000614015; ENST00000614506; ENST00000614785; ENST00000615281; BC136292; OTTHUMT00000351193; OTTHUMT00000469014; OTTHUMT00000469016; CCDS41381.2; hsa_circ_0008231; hsa_circ_0013933; uc010ozx.3; uc057kfx.1; uc057kfy.1; uc057kfz.1; uc057kga.1; uc057kgb.1; hsa_circ_0007740; NONHSAT006061; NONHSAT006062
TC0100015651.hg.1	MIR5087	NR_049810; NONHSAT006102; NR_049810.1:1..76:precursor_RNA
TC0100015652.hg.1	RNU1-122P	uc057khi.1; ENST00000365538; NONHSAT006103
TC0100015662.hg.1		T019917
TC0100015682.hg.1	RNU1-59P	uc057kke.1; ENST00000364829; NONHSAT005812; NONHSAT005813
TC0100015700.hg.1	yukayo	yukayo.aAug10-unspliced
TC0100015707.hg.1	HIST2H4A; HIST2H4B	NM_003548; ENST00000579512; ENST00000612061; ENST00000621520; OTTHUMT00000477866; OTTHUMT00000477867; OTTHUMT00000477868; NM_001034077_2; BC093969_2; BC112193_2; BC153063_2; CCDS30851.1; HIST2H4B.eAug10; uc001etb.4; uc031uxt.2; uc057klu.1; hsa_circ_0013979
TC0100015708.hg.1	paplo	paplo.aAug10-unspliced; paplo.bAug10
TC0100015711.hg.1	HIST2H2AB	NM_175065; ENST00000331128; OTTHUMT00000033440; BC172330; CCDS938.1; HIST2H2AB.aAug10-unspliced; uc001ete.4; BC132811
TC0100015753.hg.1	smobee	smobee.aAug10-unspliced
TC0100015784.hg.1	SELENBP1	NM_001258288; NM_001258289; NM_003944; ENST00000368868; ENST00000423070; ENST00000424475; ENST00000426705; ENST00000427867; ENST00000427977; ENST00000443708; ENST00000447402; ENST00000455397; ENST00000455839; ENST00000458566; ENST00000463664; ENST00000465273; ENST00000470345; ENST00000473693; ENST00000474352; ENST00000492643; ENST00000493560; ENST00000498494; BC009084; BC032997; OTTHUMT0000003490…
TC0100015975.hg.1	RIT1	NM_001256820; NM_001256821; NM_006912; ENST00000368322; ENST00000368323; ENST00000461050; ENST00000462687; ENST00000539040; ENST00000609492; BC104186; BC104187; OTTHUMT00000039593; OTTHUMT00000039594; OTTHUMT00000039595; OTTHUMT00000039596; OTTHUMT00000471600; OTTHUMT00000471601; CCDS1123.1; CCDS58036.1; CCDS58037.1; hsa_circ_0006575; hsa_circ_0014633; uc001fmh.3; uc010pgr.3; uc031pqc.2; uc057ltk…
TC0100016000.hg.1	MEF2D	NM_001271629; NM_005920; ENST00000348159; ENST00000360595; ENST00000368240; ENST00000464356; ENST00000475587; ENST00000489057; ENST00000493077; BC040949; BC054520; OTTHUMT00000080562; OTTHUMT00000080652; OTTHUMT00000080654; OTTHUMT00000080655; OTTHUMT00000080656; OTTHUMT00000099303; ENST00000383924; CCDS1143.1; CCDS60304.1; hsa_circ_0014736; hsa_circ_0014737; hsa_circ_0014738; hsa_circ_0014739; h…
TC0100016060.hg.1	ELL2P1	ENST00000413990; hsa_circ_0004452; hsa_circ_0008850; OTTHUMT00000058350
TC0100016297.hg.1	RP11-277B15.1	ENST00000450126; OTTHUMT00000083254
TC0100016501.hg.1	PTP4A1P7	ENST00000423476; NONHSAT007783; NONHSAT007784; OTTHUMT00000084828
TC0100016603.hg.1		NONHSAT008284
TC0100016625.hg.1	GLUL	NM_001033044; NM_001033056; NM_002065; ENST00000311223; ENST00000331872; ENST00000339526; ENST00000417584; ENST00000461447; ENST00000462444; ENST00000463851; ENST00000475808; ENST00000480604; ENST00000484996; ENST00000489818; ENST00000491322; ENST00000621524; BC010037; BC011700; BC011852; BC018992; BC031964; BC051726; OTTHUMT00000091043; OTTHUMT00000091044; OTTHUMT00000091045; OTTHUMT00000091046;…
TC0100016693.hg.1	RP4-635A23.6	ENST00000623474; OTTHUMT00000431597; uc057nxu.1; NONHSAT008415
TC0100016694.hg.1	IVNS1ABP	NM_006469; ENST00000367497; ENST00000367498; ENST00000422754; ENST00000459929; ENST00000468217; ENST00000475046; ENST00000480769; ENST00000491112; ENST00000494880; BC067739; OTTHUMT00000085774; OTTHUMT00000085775; OTTHUMT00000085776; OTTHUMT00000085777; OTTHUMT00000085778; OTTHUMT00000085779; OTTHUMT00000085780; OTTHUMT00000085781; OTTHUMT00000085782; CCDS1368.1; hsa_circ_0015678; hsa_circ_001567…
TC0100016715.hg.1	PTGS2	NM_000963; ENST00000367468; ENST00000466691; ENST00000490885; ENST00000559627; ENST00000559800; BC013734; OTTHUMT00000086157; OTTHUMT00000086158; OTTHUMT00000086159; OTTHUMT00000418775; OTTHUMT00000418776; CCDS1371.1; hsa_circ_0015729; PTGS2.bAug10; uc001gsb.4; uc057nzm.1; uc057nzn.1; uc057nzo.1; uc057nzp.1; NONHSAT008451
TC0100016864.hg.1	MIR181B1	NR_029612; ENST00000385240; uc001gux.1; MIR181B1.aAug10-unspliced; LM608344.1:1..110:precursor_RNA; NONHSAT008658; NR_029612.1:1..110:precursor_RNA
TC0100016945.hg.1	PTPN7	NM_001199797; NM_002832; NM_080588; NR_037663; NR_037664; ENST00000309017; ENST00000367279; ENST00000435759; ENST00000462815; ENST00000464870; ENST00000467283; ENST00000468385; ENST00000476061; ENST00000477554; ENST00000477625; ENST00000479092; ENST00000480836; ENST00000486116; ENST00000491584; ENST00000492451; ENST00000492977; ENST00000495688; ENST00000496197; ENST00000629151; BC001746; OTTHUMT0…
TC0100016971.hg.1	ADIPOR1	NM_001290553; NM_001290557; NM_001290629; NM_015999; ENST00000340990; ENST00000367254; ENST00000417068; ENST00000426229; ENST00000495562; BC001594; BC010743; OTTHUMT00000099160; OTTHUMT00000099161; OTTHUMT00000099162; OTTHUMT00000100122; CCDS1430.1; hsa_circ_0016054; hsa_circ_0016055; uc001gyq.7; uc031vkj.2; uc057onb.1; uc057onc.1; uc057ond.1
TC0100017107.hg.1	IL10	NM_000572; ENST00000367099; ENST00000423557; ENST00000471071; BC104252; BC104253; OTTHUMT00000088564; OTTHUMT00000088565; OTTHUMT00000358154; CCDS1467.1; uc001hen.2; uc057oxs.1; uc057oxt.1; NONHSAT009082; NONHSAT009083; NONHSAT009084
TC0100017117.hg.1		NONHSAT009099
TC0100017118.hg.1	YOD1	NM_001276320; NM_018566; ENST00000315927; ENST00000367084; BC137166; BC137167; OTTHUMT00000087836; OTTHUMT00000087837; uc001hfe.1; uc001hff.1; CCDS31002.1; CCDS60402.1; hsa_circ_0016274; hsa_circ_0016275; hsa_circ_0016276; hsa_circ_0016277
TC0100017167.hg.1	LAMB3; MIR4260	NM_000228; NM_001017402; NM_001127641; NR_036213; ENST00000356082; ENST00000367030; ENST00000391911; ENST00000415782; ENST00000455193; ENST00000583107; BC075838; OTTHUMT00000088525; OTTHUMT00000088726; OTTHUMT00000088727; OTTHUMT00000088728; uc021pil.1; CCDS1487.1; hsa_circ_0016315; hsa_circ_0016316; hsa_circ_0016317; hsa_circ_0016318; hsa_circ_0016319; hsa_circ_0016320; hsa_circ_0016321; hsa_cir…
TC0100017326.hg.1	UBBP2	OTTHUMT00000092917; ENST00000376781; NONHSAT009506
TC0100017419.hg.1	syrobo	syrobo.aAug10
TC0100017420.hg.1	DUSP10	NM_007207; NR_111939; NR_111940; ENST00000366899; ENST00000468085; ENST00000477026; ENST00000494642; BC031405; BC063826; OTTHUMT00000090716; OTTHUMT00000090717; OTTHUMT00000090718; OTTHUMT00000090719; CCDS1528.1; uc001hmy.3; uc057poy.1; uc057poz.1; uc057ppa.1
TC0100017505.hg.1	SDE2	NM_152608; ENST00000272091; BC071563; OTTHUMT00000091310; CCDS41473.1; hsa_circ_0016694; hsa_circ_0016695; hsa_circ_0016696; hsa_circ_0016697; hsa_circ_0016698; uc001hpu.5
TC0100017540.hg.1	shorobo	shorobo.aAug10-unspliced
TC0100017541.hg.1		NONHSAT009902
TC0100017568.hg.1	JMJD4	NM_001161465; NM_023007; ENST00000366758; ENST00000438896; ENST00000465251; ENST00000480590; ENST00000485807; ENST00000615711; ENST00000620518; OTTHUMT00000091970; OTTHUMT00000091971; OTTHUMT00000091972; OTTHUMT00000091973; OTTHUMT00000091974; OTTHUMT00000476012; uc001hrb.3; CCDS1561.1; CCDS59203.1; hsa_circ_0016757; JMJD4.dAug10; uc001hrc.4; uc057qai.1; uc057qaj.1; uc057qak.1; uc057qal.1; uc057q…
TC0100017763.hg.1	RPS7P3	ENST00000443360; OTTHUMT00000092494
TC0100017849.hg.1	ERO1B	NM_019891; ENST00000264181; ENST00000354619; ENST00000366589; BC032823; BC044573; OTTHUMT00000096371; OTTHUMT00000096372; OTTHUMT00000096373; CCDS31064.1; hsa_circ_0017119; uc001hxt.4; uc057qpa.1; uc057qpb.1
TC0100018237.hg.1	RABGGTB; SNORD45B; SNORD45A; SNORD45C	NM_004582; NR_002748; NR_002749; NR_003042; NR_073562; ENST00000319942; ENST00000364617; ENST00000370826; ENST00000383893; ENST00000384512; ENST00000459697; ENST00000461653; ENST00000462042; ENST00000467748; ENST00000470201; ENST00000471759; ENST00000473406; ENST00000485459; ENST00000489450; ENST00000491266; ENST00000496055; ENST00000497648; BC020790; OTTHUMT00000026972; OTTHUMT00000026973; OTTHU…
TC0100018257.hg.1	GNAI3	NM_006496; BC025285; CCDS802.1; hsa_circ_0004571; hsa_circ_0006695; hsa_circ_0013458; hsa_circ_0013459; hsa_circ_0013460
TC0100018298.hg.1	INTS3	NM_023015; ENST00000318967; ENST00000368669; ENST00000368670; ENST00000435409; ENST00000476843; ENST00000480659; ENST00000481797; ENST00000491790; ENST00000503133; ENST00000512605; ENST00000624515; BC105092; BC105094; BC116458; OTTHUMT00000090045; OTTHUMT00000090046; OTTHUMT00000090047; OTTHUMT00000090048; OTTHUMT00000090049; OTTHUMT00000090050; OTTHUMT00000090259; OTTHUMT00000098818; OTTHUMT0000…
TC0100018324.hg.1	RP11-309G3.3	ENST00000606938.1; NONHSAT008282
TC0100018384.hg.1	RP11-206L10.10; TCONS_l2_00000968	ENST00000435300.1; hsa_circ_0002333; ENST00000447500; ENST00000590817; chr1_741178_745550; lnc-OR4F16-6:2; NONHSAT000138; NONHSAT000141; NONHSAT000142; NONHSAT000145; NONHSAT000147; OTTHUMT00000006886; OTTHUMT00000448550; TCONS_l2_00000968; TCONS_l2_00000969; TCONS_l2_00000970; TCONS_l2_00002392; TCONS_l2_00002393
TC0100018403.hg.1	ERRFI1	NM_018948; ENST00000377482; ENST00000467067; ENST00000469499; ENST00000487559; BC025337; OTTHUMT00000003617; OTTHUMT00000003618; OTTHUMT00000003620; OTTHUMT00000083597; CCDS94.1; hsa_circ_0009558; uc001aoz.4; uc057byl.1; uc057bym.1; uc057byn.1
TC0100018440.hg.1	STIL	NM_001048166; NM_001282936; NM_001282937; NM_001282938; NM_001282939; NM_003035; ENST00000337817; ENST00000360380; ENST00000371877; ENST00000396221; ENST00000413565; ENST00000418131; ENST00000433827; ENST00000436811; ENST00000447475; BC126223; BC144089; OTTHUMT00000021649; OTTHUMT00000021650; OTTHUMT00000021651; OTTHUMT00000021652; OTTHUMT00000021653; OTTHUMT00000021654; OTTHUMT00000100392; OTTHU…
TC0100018443.hg.1	PLPP3	NM_003713; ENST00000371250; ENST00000459962; ENST00000472957; BC009196; OTTHUMT00000022334; OTTHUMT00000095575; OTTHUMT00000095576; CCDS604.1; hsa_circ_0002861; hsa_circ_0009049; hsa_circ_0012714; hsa_circ_0012715; hsa_circ_0012716; uc001cyj.3; uc057gws.1; uc057gwt.1; NONHSAT003450
TC0100018465.hg.1	BCAS2	NM_005872; ENST00000369541; ENST00000485021; BC005285; BC012623; BC022880; OTTHUMT00000032871; OTTHUMT00000032872; CCDS874.1; hsa_circ_0013639; uc001efa.4; uc057jps.1
TC0100018482.hg.1	HIST2H2AA4; HIST2H2AA3	NM_001040874; ENST00000369159; OTTHUMT00000477885; NM_003516_2; CCDS934.1; uc001esw.4; BC096705; BC096739; BC098171
TC0100018496.hg.1	PYGO2	NM_138300; ENST00000368456; ENST00000368457; BC006132; BC032099; OTTHUMT00000090949; OTTHUMT00000090950; CCDS1075.1; uc001fft.4; uc057ljh.1
TC0200006524.hg.1	TRAPPC12	NM_016030; ENST00000324266; ENST00000382110; ENST00000411973; ENST00000415624; ENST00000416918; ENST00000417243; ENST00000433382; ENST00000437733; ENST00000441099; ENST00000441983; ENST00000452495; ENST00000457845; ENST00000461577; ENST00000462983; ENST00000469147; ENST00000469400; ENST00000473348; ENST00000479897; ENST00000479955; ENST00000482645; ENST00000489032; ENST00000493792; ENST0000049759…
TC0200006738.hg.1	LPIN1	LPIN1.vpAug10-unspliced
TC0200007035.hg.1	EPT1	NM_033505; ENST00000260585; ENST00000442141; ENST00000447170; ENST00000462301; ENST00000613142; BC021229; OTTHUMT00000324484; OTTHUMT00000324485; OTTHUMT00000324486; OTTHUMT00000324487; CCDS46240.1; hsa_circ_0004269; hsa_circ_0005029; hsa_circ_0006111; hsa_circ_0007325; hsa_circ_0007914; hsa_circ_0053085; hsa_circ_0053086; hsa_circ_0053087; hsa_circ_0053088; hsa_circ_0053089; hsa_circ_0053090; hs…
TC0200007037.hg.1	sweypybo	sweypybo.aAug10-unspliced
TC0200007059.hg.1	CAD	NM_001306079; NM_004341; ENST00000264705; ENST00000403525; ENST00000428460; ENST00000456311; ENST00000458503; ENST00000464159; ENST00000475695; ENST00000479002; ENST00000487239; ENST00000491461; ENST00000491891; BC065510; OTTHUMT00000214186; OTTHUMT00000324970; OTTHUMT00000324971; OTTHUMT00000324972; OTTHUMT00000324973; OTTHUMT00000324974; OTTHUMT00000324975; OTTHUMT00000324976; OTTHUMT0000032497…
TC0200007096.hg.1	FOSL2	NM_005253; ENST00000264716; ENST00000379619; ENST00000436647; ENST00000460736; BC022791; OTTHUMT00000215116; OTTHUMT00000215117; OTTHUMT00000324561; OTTHUMT00000324562; CCDS1766.1; uc002rma.4; uc021vfg.2; uc061hsc.1; uc061hsd.1; NONHSAT069823
TC0200007098.hg.1	RP11-373D23.3	ENST00000605056.1; OTTHUMT00000470097; uc061hsf.1; ENST00000605056; HG493794.1:1..775:ncRNA; NONHSAT069826
TC0200007132.hg.1	YPEL5	NM_001127399; NM_001127400; NM_001127401; NM_016061; ENST00000261353; ENST00000379519; ENST00000379520; ENST00000402003; ENST00000402708; ENST00000470120; ENST00000482474; ENST00000490211; ENST00000492439; ENST00000495673; BC000836; BC047237; OTTHUMT00000215127; OTTHUMT00000215128; OTTHUMT00000215129; OTTHUMT00000325352; OTTHUMT00000325354; OTTHUMT00000325356; OTTHUMT00000325357; OTTHUMT000003253…
TC0200007205.hg.1	RASGRP3	NM_001139488; NM_015376; NM_170672; ENST00000402538; ENST00000403687; ENST00000407811; ENST00000419772; ENST00000423159; ENST00000425210; ENST00000437184; ENST00000442390; ENST00000444784; ENST00000468856; ENST00000477927; ENST00000479528; ENST00000482731; ENST00000482857; ENST00000484909; ENST00000490150; ENST00000494927; ENST00000497723; BC027849; OTTHUMT00000325338; OTTHUMT00000325339; OTTHUMT…
TC0200007353.hg.1	EML4	NM_001145076; NM_019063; ENST00000318522; ENST00000401738; ENST00000402711; ENST00000406175; ENST00000409040; ENST00000472632; ENST00000480320; ENST00000482660; BC140845; BC146799; OTTHUMT00000250463; OTTHUMT00000325773; OTTHUMT00000325806; OTTHUMT00000325808; OTTHUMT00000325809; OTTHUMT00000325812; OTTHUMT00000325813; OTTHUMT00000327069; uc002rsi.3; CCDS1807.1; CCDS46266.1; hsa_circ_0054229; hsa…
TC0200007354.hg.1		NONHSAT070320
TC0200007357.hg.1	tiraro	tiraro.aAug10-unspliced
TC0200007458.hg.1	EPAS1	NM_001430; ENST00000263734; ENST00000449347; ENST00000460015; ENST00000463191; ENST00000465318; ENST00000466465; ENST00000467888; ENST00000468530; ENST00000475822; ENST00000483692; BC051338; OTTHUMT00000250752; OTTHUMT00000328041; OTTHUMT00000328042; OTTHUMT00000328043; OTTHUMT00000328044; OTTHUMT00000328045; OTTHUMT00000328046; OTTHUMT00000328047; OTTHUMT00000328048; OTTHUMT00000328049; uc002ruv…
TC0200007463.hg.1	mono	mono.aAug10-unspliced
TC0200007664.hg.1	VRK2	NM_001130480; NM_001130481; NM_001130482; NM_001130483; NM_001288836; NM_001288837; NM_001288838; NM_001288839; NM_006296; ENST00000340157; ENST00000412104; ENST00000417641; ENST00000428021; ENST00000432057; ENST00000435505; ENST00000440705; ENST00000463222; ENST00000478687; BC027854; OTTHUMT00000251496; OTTHUMT00000325299; OTTHUMT00000325300; OTTHUMT00000325303; OTTHUMT00000325304; OTTHUMT000003…
TC0200007707.hg.1	RNU4-51P	uc061jlm.1; ENST00000364206; NONHSAT070914
TC0200007708.hg.1		T190139
TC0200007709.hg.1		T190140; T190141
TC0200007746.hg.1	B3GNT2	NM_006577; ENST00000301998; ENST00000405767; BC030579; BC047933; OTTHUMT00000251606; OTTHUMT00000326543; CCDS1870.1; uc002sbs.4; uc061jpq.1
TC0200007933.hg.1	zerkarbu	zerkarbu.aAug10-unspliced
TC0200008028.hg.1	SNORD78	ENST00000391076; NONHSAT071579; uc021vjg.1
TC0200008084.hg.1	TTC31	NM_022492; NR_027749; ENST00000233623; ENST00000410003; ENST00000414247; ENST00000424122; ENST00000442235; ENST00000449459; ENST00000459957; ENST00000463189; ENST00000463704; ENST00000464241; ENST00000487623; ENST00000489152; ENST00000491252; BC036017; BC096709; BC098365; OTTHUMT00000328422; OTTHUMT00000328423; OTTHUMT00000328424; OTTHUMT00000328425; OTTHUMT00000328426; OTTHUMT00000328427; OTTHUM…
TC0200008099.hg.1	HK2	NM_000189; ENST00000290573; ENST00000409174; ENST00000472302; BC021116; BC064369; OTTHUMT00000252238; OTTHUMT00000328629; OTTHUMT00000328638; CCDS1956.1; HK2.dAug10; hsa_circ_0055356; hsa_circ_0055357; hsa_circ_0055358; hsa_circ_0055359; hsa_circ_0055360; hsa_circ_0055361; uc002snd.4; uc061kzv.1; uc061kzw.1; NONHSAT071757
TC0200008313.hg.1	nadorbu	nadorbu.aAug10-unspliced
TC0200008429.hg.1	AC127391.3	ENST00000411737; NONHSAT072381; OTTHUMT00000338371
TC0200008507.hg.1	ARID5A	NM_212481; ENST00000357485; ENST00000412735; ENST00000454558; ENST00000467498; ENST00000470579; ENST00000497920; OTTHUMT00000338888; OTTHUMT00000338889; OTTHUMT00000338891; OTTHUMT00000338892; OTTHUMT00000338893; OTTHUMT00000338894; ARID5A.cAug10; BC167773; CCDS33251.1; hsa_circ_0055673; uc002swe.4; uc031ron.2; uc061lvw.1; uc061lvx.1; uc061lvy.1; uc061lvz.1
TC0200008588.hg.1	RP11-527J8.1	ENST00000608144.1; OTTHUMT00000472083; uc061mhd.1; ENST00000608144; HG494359.1:1..626:ncRNA
TC0200008663.hg.1	IL1R2	NM_001261419; NM_004633; NR_048564; ENST00000332549; ENST00000393414; ENST00000441002; ENST00000457817; ENST00000464994; ENST00000474085; ENST00000482658; ENST00000485335; ENST00000493749; BC039031; OTTHUMT00000253191; OTTHUMT00000339984; OTTHUMT00000339985; OTTHUMT00000339986; OTTHUMT00000339987; OTTHUMT00000339988; OTTHUMT00000339989; OTTHUMT00000339990; OTTHUMT00000339991; CCDS2054.1; CCDS5871…
TC0200008666.hg.1	IL1R1	NM_000877; NM_001288706; ENST00000409288; ENST00000409329; ENST00000409589; ENST00000409929; ENST00000410023; ENST00000413623; ENST00000422532; ENST00000424272; ENST00000428279; ENST00000430171; ENST00000442590; ENST00000450319; ENST00000452403; BC067506; BC067507; BC067508; BC075062; BC075063; OTTHUMT00000253299; OTTHUMT00000331187; OTTHUMT00000331188; OTTHUMT00000331189; OTTHUMT00000331190; OTT…
TC0200008807.hg.1	RANBP2	NM_006267; ENST00000283195; ENST00000425282; ENST00000495506; ENST00000495924; ENST00000629728; OTTHUMT00000253594; OTTHUMT00000330304; OTTHUMT00000331147; OTTHUMT00000331200; uc002tem.4; CCDS2079.1; hsa_circ_0002254; hsa_circ_0006965; hsa_circ_0055984; hsa_circ_0055985; hsa_circ_0055986; hsa_circ_0055987; hsa_circ_0055988; hsa_circ_0055989; hsa_circ_0055990; hsa_circ_0055991; hsa_circ_0055992; h…
TC0200008823.hg.1	RGPD6; RGPD5	NM_001037866; NM_001123363; NM_032260; OTTHUMT00000253599; OTTHUMT00000253600; OTTHUMT00000330106; OTTHUMT00000330108; OTTHUMT00000330109; OTTHUMT00000330110; OTTHUMT00000330111; OTTHUMT00000330112; OTTHUMT00000330113; OTTHUMT00000330114; OTTHUMT00000330115; OTTHUMT00000330116; uc002tfc.3; NM_001164463_3; NM_005054_2; CCDS2082.1; CCDS2083.1; hsa_circ_0002916; hsa_circ_0003024; hsa_circ_0006540; h…
TC0200008825.hg.1	farklee	farklee.aAug10-unspliced
TC0200008856.hg.1	bloymorbo	bloymorbo.aAug10-unspliced
TC0200008870.hg.1	BCL2L11	NM_001204106; NM_001204107; NM_001204108; NM_001204109; NM_001204110; NM_001204111; NM_001204112; NM_001204113; NM_006538; NM_138621; NM_138622; NM_138623; NM_138624; NM_138625; NM_138626; NM_138627; NM_207002; NM_207003; ENST00000308659; ENST00000337565; ENST00000357757; ENST00000361493; ENST00000393252; ENST00000393256; ENST00000405953; ENST00000415458; ENST00000431217; ENST00000432179; ENST000…
TC0200008871.hg.1	fleeswarby	fleeswarby.aAug10-unspliced
TC0200008886.hg.1	AC017002.1	ENST00000455309.1; OTTHUMT00000332149; OTTHUMT00000480767; uc061myc.1; uc061myd.1; ENST00000455309; ENST00000627971; HG494505.1:1..757:ncRNA; lnc-BCL2L11-3:2; NONHSAT073653; NONHSAT073654; NONHSAT073655; NONHSAT073656; NONHSAT073658; TCONS_00002977; TCONS_00002978
TC0200008919.hg.1	bonybo	bonybo.aAug10-unspliced
TC0200008955.hg.1	PSD4	NM_012455; ENST00000245796; ENST00000409378; ENST00000409656; ENST00000418251; ENST00000441564; ENST00000460725; ENST00000464559; ENST00000465592; ENST00000465917; ENST00000485525; ENST00000487574; ENST00000493329; BC035307; BC073151; OTTHUMT00000330789; OTTHUMT00000330790; OTTHUMT00000330791; OTTHUMT00000330792; OTTHUMT00000330793; OTTHUMT00000330794; OTTHUMT00000330795; OTTHUMT00000330796; OTTH…
TC0200009189.hg.1	GYPC	NM_001256584; NM_002101; NM_016815; ENST00000259254; ENST00000356887; ENST00000409836; ENST00000459787; ENST00000464053; ENST00000484700; BC104246; BC104247; BC106051; OTTHUMT00000254297; OTTHUMT00000330925; OTTHUMT00000330926; OTTHUMT00000330927; OTTHUMT00000330928; CCDS2136.1; CCDS46402.1; CCDS58724.1; hsa_circ_0056325; uc002tnq.5; uc002tnr.5; uc010flv.4; uc061nnf.1; uc061nng.1; uc061nnh.1; NON…
TC0200009241.hg.1	DYNLT3P2	OTTHUMT00000331577; ENST00000442517; NONHSAT074217
TC0200009437.hg.1	kerklee	kerklee.aAug10-unspliced
TC0200009538.hg.1	sleederbu	sleederbu.aAug10-unspliced
TC0200009611.hg.1	AC017080.1	ENST00000445109; NONHSAT074881; OTTHUMT00000332284
TC0200009740.hg.1		T201513
TC0200009806.hg.1	TANK	NM_001199135; NM_004180; NM_133484; ENST00000259075; ENST00000392749; ENST00000402568; ENST00000403609; ENST00000405852; ENST00000406287; ENST00000429217; ENST00000432002; ENST00000432692; ENST00000437623; ENST00000439442; ENST00000440506; ENST00000441987; ENST00000456358; ENST00000457887; ENST00000461338; ENST00000463502; ENST00000468831; ENST00000470324; ENST00000477952; ENST00000483622; ENST00…
TC0200010218.hg.1	huhu	huhu.aAug10-unspliced
TC0200010273.hg.1	NAB1	NM_005966; ENST00000337386; ENST00000409581; ENST00000409641; ENST00000416973; ENST00000423076; ENST00000423376; ENST00000426601; ENST00000434473; ENST00000448811; ENST00000484774; BC035724; OTTHUMT00000255986; OTTHUMT00000335612; OTTHUMT00000335613; OTTHUMT00000335614; OTTHUMT00000335615; OTTHUMT00000335616; OTTHUMT00000335617; OTTHUMT00000335618; OTTHUMT00000335619; OTTHUMT00000335620; CCDS2307…
TC0200010279.hg.1	AC067945.4	ENST00000429796.1; ENST00000456176.1; OTTHUMT00000335626; OTTHUMT00000335627; uc061qth.1; uc061qti.1; ENST00000429796; ENST00000456176; NONHSAT076110; NONHSAT076112
TC0200010362.hg.1	COQ10B	NM_025147; ENST00000263960; ENST00000409010; ENST00000409398; ENST00000488445; BC022453; OTTHUMT00000256105; OTTHUMT00000335254; OTTHUMT00000335255; OTTHUMT00000335256; CCDS2319.1; hsa_circ_0002065; hsa_circ_0057657; hsa_circ_0057658; uc002uuh.2; uc010fsl.2; uc061qzd.1; uc061qze.1; NONHSAT076225
TC0200010428.hg.1		NONHSAT076331
TC0200010448.hg.1	STRADB	NM_001206864; NM_018571; ENST00000194530; ENST00000392249; ENST00000415688; ENST00000447698; ENST00000458269; ENST00000466770; ENST00000468123; ENST00000484098; ENST00000488196; ENST00000498648; BC008302; BC090871; OTTHUMT00000256297; OTTHUMT00000336914; OTTHUMT00000336953; OTTHUMT00000336954; OTTHUMT00000336955; OTTHUMT00000336956; OTTHUMT00000336957; OTTHUMT00000336958; OTTHUMT00000336959; OTTH…
TC0200010481.hg.1	SNORD70	NR_003058; ENST00000391232; uc002uzc.3; NONHSAT076442; NR_003058.1:1..88:ncRNA
TC0200010482.hg.1	SNORD11B	NR_003694; uc010ftq.2; ENST00000607707; NONHSAT076445; NR_003694.1:1..112:ncRNA
TC0200010483.hg.1	SNORD11	NR_003031; ENST00000459124; uc002uzd.1; NONHSAT076446; NR_003031.1:1..84:ncRNA
TC0200010527.hg.1	ICOS	NM_012092; ENST00000316386; ENST00000435193; BC028006; BC028210; OTTHUMT00000256369; OTTHUMT00000340325; CCDS2363.1; uc002vam.4; uc010fua.4
TC0200010572.hg.1	ZDBF2	NM_001285549; NM_020923; ENST00000374423; ENST00000611847; OTTHUMT00000336458; CCDS46501.1; CCDS74637.1; hsa_circ_0002141; hsa_circ_0003903; hsa_circ_0057930; hsa_circ_0057931; uc002vbp.4; uc061rtt.1; chr2_207144263_207162097
TC0200010615.hg.1	CCNYL1; MIR4775	NM_001142300; NM_152523; NR_039934; ENST00000295414; ENST00000339882; ENST00000392209; ENST00000420321; ENST00000420822; ENST00000452312; ENST00000468768; ENST00000581168; BC067253; OTTHUMT00000256478; OTTHUMT00000337061; OTTHUMT00000337062; OTTHUMT00000337063; OTTHUMT00000337064; OTTHUMT00000337065; OTTHUMT00000337066; uc021vvq.1; CCDS2377.1; CCDS46503.1; CCNYL1.fAug10; CCNYL1.gAug10; hsa_circ_0…
TC0200010840.hg.1	DNAJB2	NM_001039550; NM_006736; ENST00000336576; ENST00000392086; ENST00000392087; ENST00000421532; ENST00000425450; ENST00000439026; ENST00000442681; ENST00000463463; ENST00000470530; ENST00000472019; ENST00000473750; ENST00000476254; ENST00000477917; ENST00000480537; ENST00000481815; ENST00000482988; ENST00000485220; ENST00000487855; BC011609; BC047056; OTTHUMT00000256823; OTTHUMT00000335644; OTTHUMT0…
TC0200010907.hg.1	ACSL3	NM_004457; NM_203372; ENST00000357430; ENST00000392066; ENST00000407441; ENST00000413316; ENST00000421680; ENST00000463813; ENST00000474422; ENST00000495541; ENST00000535678; ENST00000540115; ENST00000542810; BC041692; OTTHUMT00000256862; OTTHUMT00000331001; OTTHUMT00000331002; OTTHUMT00000331003; OTTHUMT00000331004; OTTHUMT00000331006; OTTHUMT00000331007; OTTHUMT00000331008; OTTHUMT00000396904; …
TC0200010980.hg.1	CCL20	NM_001130046; NM_004591; ENST00000358813; ENST00000409189; ENST00000473642; ENST00000489160; BC020698; OTTHUMT00000256898; OTTHUMT00000331639; OTTHUMT00000331640; OTTHUMT00000331641; uc002vpm.2; CCDS2469.1; CCDS46536.1; uc002vpl.3; uc061tgm.1; uc061tgn.1; NONHSAT077225; NONHSAT077226
TC0200010999.hg.1		T209228
TC0200011022.hg.1	SP140L	NM_001308162; NM_001308163; NM_138402; ENST00000243810; ENST00000396563; ENST00000415673; ENST00000444636; ENST00000458341; ENST00000462156; ENST00000466656; ENST00000483728; ENST00000496870; ENST00000497212; OTTHUMT00000332264; OTTHUMT00000339077; OTTHUMT00000339079; OTTHUMT00000339080; OTTHUMT00000339081; OTTHUMT00000339082; OTTHUMT00000339084; OTTHUMT00000374538; CCDS46538.1; hsa_circ_0008382;…
TC0200011237.hg.1	COPS8	NM_006710; NM_198189; ENST00000354371; ENST00000392008; ENST00000409334; ENST00000419015; ENST00000447464; ENST00000465362; ENST00000470452; BC003090; BC036499; BC080617; OTTHUMT00000257082; OTTHUMT00000329050; OTTHUMT00000329051; OTTHUMT00000329053; OTTHUMT00000329054; OTTHUMT00000329055; OTTHUMT00000329056; CCDS2517.1; CCDS42835.1; uc002vwg.4; uc002vwh.4; uc010fys.2; uc061tzf.1; uc061tzg.1; uc0…
TC0200011683.hg.1	EIF1P7	ENST00000487533; NONHSAT069040; OTTHUMT00000353313
TC0200011889.hg.1	LAPTM4A	NM_014713; ENST00000175091; ENST00000483117; BC000421; BC003158; BC093075; OTTHUMT00000207494; OTTHUMT00000323929; uc002rdm.3; CCDS1696.1; hsa_circ_0052818; hsa_circ_0052819; hsa_circ_0052820; hsa_circ_0052821; hsa_circ_0052822; hsa_circ_0052823; hsa_circ_0052824; hsa_circ_0052825; hsa_circ_0052826; hsa_circ_0052827; uc061gyf.1
TC0200011994.hg.1	SNORD14	uc061hej.1; ENST00000365609; NONHSAT069624
TC0200012066.hg.1	SLC5A6	NM_021095; NR_028323; ENST00000310574; ENST00000401463; ENST00000408041; ENST00000412471; ENST00000414408; ENST00000426119; ENST00000428518; ENST00000430186; ENST00000432106; ENST00000442731; ENST00000445802; ENST00000461319; ENST00000461757; ENST00000464538; ENST00000476319; ENST00000481751; ENST00000488743; ENST00000492069; BC012806; BC015631; OTTHUMT00000214194; OTTHUMT00000324953; OTTHUMT0000…
TC0200012260.hg.1	CEBPZ	NM_005760; ENST00000234170; ENST00000446769; ENST00000489306; ENST00000619061; BC034475; OTTHUMT00000218569; OTTHUMT00000325569; OTTHUMT00000325570; CCDS1787.1; hsa_circ_0054106; hsa_circ_0054107; uc002rpz.5; uc061ido.1; uc061idp.1; uc061ids.1
TC0200012283.hg.1	skoparbo	skoparbo.aAug10-unspliced
TC0200012296.hg.1		T187957
TC0200012297.hg.1	SRSF7	NM_001031684; NM_001195446; ENST00000313117; ENST00000409276; ENST00000415527; ENST00000425778; ENST00000425941; ENST00000431066; ENST00000432873; ENST00000443213; ENST00000446327; ENST00000452806; ENST00000477635; ENST00000487773; BC000997; BC017369; BC017908; BC022328; OTTHUMT00000219889; OTTHUMT00000219890; OTTHUMT00000331252; OTTHUMT00000331253; OTTHUMT00000331254; OTTHUMT00000331256; OTTHUMT…
TC0200012320.hg.1	MAP4K3	NM_001270425; NM_003618; ENST00000263881; ENST00000341681; ENST00000414968; ENST00000429397; ENST00000437545; ENST00000437968; ENST00000465701; ENST00000474502; ENST00000475457; ENST00000479708; ENST00000484274; ENST00000495648; ENST00000497566; BC071579; OTTHUMT00000219966; OTTHUMT00000331770; OTTHUMT00000331771; OTTHUMT00000331773; OTTHUMT00000331774; OTTHUMT00000331775; OTTHUMT00000331776; OTT…
TC0200012608.hg.1	PSME4	NM_014614; ENST00000389993; ENST00000404125; ENST00000461810; ENST00000466539; ENST00000475694; ENST00000476586; ENST00000478731; ENST00000481518; ENST00000488687; BC112169; BC113668; OTTHUMT00000324159; OTTHUMT00000324163; OTTHUMT00000324164; OTTHUMT00000324166; OTTHUMT00000324167; OTTHUMT00000326495; OTTHUMT00000326496; OTTHUMT00000326497; OTTHUMT00000326498; uc002rxp.2; CCDS33197.2; hsa_circ_0…
TC0200012631.hg.1		lnc-RTN4-1:1
TC0200012724.hg.1		T190125
TC0200012781.hg.1	RSL24D1P2	ENST00000445584; NONHSAT071020; OTTHUMT00000326579
TC0200012854.hg.1	RAB1A	NM_004161; NM_015543; ENST00000398529; ENST00000409751; ENST00000409784; ENST00000409892; ENST00000494188; BC000905; OTTHUMT00000327572; OTTHUMT00000327573; OTTHUMT00000327574; OTTHUMT00000327575; OTTHUMT00000327576; CCDS46305.1; CCDS46306.1; hsa_circ_0054978; hsa_circ_0054979; uc002sdm.4; uc002sdn.4; uc002sdo.4; uc061juo.1; uc061juq.1; NONHSAT071159; NONHSAT071161
TC0200012868.hg.1	bleejorbo	bleejorbo.aAug10-unspliced
TC0200012925.hg.1	C1D	NM_001190263; NM_001190265; NM_006333; NM_173177; ENST00000355848; ENST00000407324; ENST00000409302; ENST00000410067; ENST00000470189; ENST00000479484; ENST00000485709; BC005235; BC009584; BC009589; BC016284; OTTHUMT00000251757; OTTHUMT00000326399; OTTHUMT00000326400; OTTHUMT00000326401; OTTHUMT00000326764; OTTHUMT00000328526; OTTHUMT00000328527; C1D.iAug10; C1D.jAug10; CCDS1883.1; hsa_circ_00550…
TC0200012928.hg.1	smykobu	smykobu.aAug10-unspliced
TC0200012956.hg.1	GFPT1	NM_001244710; NM_002056; ENST00000357308; ENST00000361060; ENST00000493759; ENST00000494201; BC045641; OTTHUMT00000327274; OTTHUMT00000327275; OTTHUMT00000327277; uc002sfi.2; CCDS33216.1; CCDS58713.1; hsa_circ_0001025; hsa_circ_0002863; hsa_circ_0003808; hsa_circ_0005504; hsa_circ_0005551; hsa_circ_0005595; hsa_circ_0007046; hsa_circ_0055037; hsa_circ_0055038; hsa_circ_0055039; hsa_circ_0055040; …
TC0200012978.hg.1	seegabo	seegabo.aAug10
TC0200013236.hg.1	LDHAP7	OTTHUMT00000328607; ENST00000398295
TC0200013298.hg.1	ST3GAL5	NM_001042437; NM_003896; ENST00000306262; ENST00000377332; ENST00000393805; ENST00000393808; ENST00000433665; ENST00000455892; ENST00000461199; ENST00000461206; ENST00000461892; ENST00000473122; ENST00000484728; ENST00000487896; ENST00000490946; BC065936; OTTHUMT00000252486; OTTHUMT00000252487; OTTHUMT00000252488; OTTHUMT00000329820; OTTHUMT00000329821; OTTHUMT00000329822; OTTHUMT00000329823; OTT…
TC0200013342.hg.1	AC133644.2	OTTHUMT00000480514; OTTHUMT00000480517; OTTHUMT00000480518; uc061lod.1; uc061loe.1; uc061lok.1; ENST00000625410; ENST00000628090; ENST00000629820
TC0200013351.hg.1	RGPD1; RGPD2	NM_001024457; ENST00000398146; ENST00000494592; OTTHUMT00000330534; OTTHUMT00000330782; NM_001078170_2; BC172352_2; CCDS42710.2; uc010fhc.3; uc061lou.1; ENST00000617314; hsa_circ_0006166; NONHSAT072165; OTTHUMT00000475350; TCONS_l2_00014674
TC0200013352.hg.1	slarder	slarder.aAug10-unspliced
TC0200013355.hg.1	RNU2-63P	uc061lov.1; ENST00000410792; NONHSAT072171
TC0200013376.hg.1	EIF2AK3	NM_004836; ENST00000303236; ENST00000415570; ENST00000419748; ENST00000470706; ENST00000477083; ENST00000478003; BC126354; BC126356; OTTHUMT00000338233; OTTHUMT00000338235; OTTHUMT00000338236; OTTHUMT00000338237; OTTHUMT00000338238; OTTHUMT00000338239; CCDS33241.1; hsa_circ_0001041; hsa_circ_0055555; hsa_circ_0055556; hsa_circ_0055557; uc002stc.5; uc061lpn.1; uc061lpo.1; uc061lpp.1; uc061lpq.1; u…
TC0200013511.hg.1	DUSP2	NM_004418; ENST00000288943; ENST00000488952; BC007771; OTTHUMT00000252847; OTTHUMT00000338806; CCDS2016.1; hsa_circ_0055625; uc002svk.5; uc061lur.1
TC0200013594.hg.1	COA5	NM_001008215; ENST00000328709; ENST00000409997; ENST00000466848; ENST00000480666; ENST00000483527; BC047722; OTTHUMT00000329529; OTTHUMT00000329530; OTTHUMT00000329531; OTTHUMT00000329532; OTTHUMT00000329533; CCDS33257.1; uc002syz.4; uc061mea.1; uc061meb.1; uc061mec.1; uc061med.1; NONHSAT072710; NONHSAT072711; NONHSAT072712
TC0200013772.hg.1	RGPD3	NM_001144013; ENST00000304514; ENST00000409886; OTTHUMT00000329975; CCDS46379.1; uc010ywi.2; uc061mqm.1
TC0200013796.hg.1	beeder	beeder.aAug10
TC0200013846.hg.1	rurubo	rurubo.aAug10-unspliced
TC0200013875.hg.1	RGPD8; RGPD6	NM_001164463; OTTHUMT00000330029; OTTHUMT00000330152; OTTHUMT00000330153; OTTHUMT00000330154; OTTHUMT00000330155; OTTHUMT00000330156; OTTHUMT00000338263; OTTHUMT00000338264; OTTHUMT00000338265; OTTHUMT00000338268; OTTHUMT00000376100; NM_001037866_2; NM_001123363_2; NM_005054_3; NM_032260_2; CCDS42729.1; CCDS46388.1; hsa_circ_0003606; hsa_circ_0006139; hsa_circ_0056022; hsa_circ_0056023; RGPD6.aAu…
TC0200013876.hg.1	gleypobo	gleypobo.aAug10-unspliced
TC0200013902.hg.1	RGPD5; RGPD8	NM_005054; ENST00000302558; ENST00000330575; ENST00000409750; ENST00000471422; ENST00000482903; ENST00000496537; ENST00000522286; OTTHUMT00000330561; OTTHUMT00000330563; OTTHUMT00000330564; OTTHUMT00000330565; OTTHUMT00000375951; OTTHUMT00000375952; OTTHUMT00000375953; NM_001164463_2; CCDS46394.1; hsa_circ_0002706; hsa_circ_0006384; hsa_circ_0007829; hsa_circ_0056133; hsa_circ_0056134; RGPD8.jAug…
TC0200013903.hg.1	teyder	teyder.aAug10-unspliced
TC0200013913.hg.1	IL1A	NM_000575; ENST00000263339; BC013142; OTTHUMT00000254084; CCDS2101.1; uc002tig.4
TC0200013916.hg.1	IL1B	NM_000576; ENST00000263341; ENST00000416750; ENST00000418817; ENST00000432018; ENST00000477398; ENST00000487639; ENST00000491056; ENST00000496280; BC008678; OTTHUMT00000254125; OTTHUMT00000330717; OTTHUMT00000330718; OTTHUMT00000330719; OTTHUMT00000330720; OTTHUMT00000330721; OTTHUMT00000330722; OTTHUMT00000330723; CCDS2102.1; hsa_circ_0056158; IL1B.eAug10; uc002tii.2; uc061nbf.1; uc061nbg.1; uc0…
TC0200014006.hg.1		NONHSAT073917
TC0200014170.hg.1	MAP3K2	NM_006609; ENST00000344908; ENST00000409179; ENST00000409947; BC136293; OTTHUMT00000331014; OTTHUMT00000331015; OTTHUMT00000331016; CCDS46404.1; hsa_circ_0056341; uc002toj.3; uc032obe.2; uc061noe.1; chr2_128093445_128100770
TC0200014212.hg.1	ISCA1P6	ENST00000427740; OTTHUMT00000331083
TC0200014414.hg.1	CXCR4	NM_001008540; NM_003467; ENST00000241393; ENST00000409817; ENST00000466288; BC020968; uc002tuy.3; CCDS33295.1; CCDS46420.1; hsa_circ_0056615; hsa_circ_0056616; uc002tuz.4; uc061ocg.1; NONHSAT074636; NONHSAT074637; OTTHUMT00000331732; OTTHUMT00000331733; OTTHUMT00000331734
TC0200014672.hg.1	NR4A2	NM_006186; ENST00000339562; ENST00000406048; ENST00000409108; ENST00000409572; ENST00000417764; ENST00000417972; ENST00000421709; ENST00000424077; ENST00000426264; ENST00000429376; BC009288; BC066890; CCDS2201.1; uc002tyx.5; uc002tyz.5; uc010zcg.2; uc061osi.1; uc061osj.1; uc061osk.1; uc061osl.1; uc061osm.1; uc061osn.1; uc061oso.1; NONHSAT075046; NONHSAT075047; OTTHUMT00000254909; OTTHUMT000003326…
TC0200014689.hg.1		NONHSAT075066
TC0200014691.hg.1	FAM133DP	NR_034169; ENST00000464802; OTTHUMT00000333154
TC0200014692.hg.1		T201514
TC0200014754.hg.1		NONHSAT075176
TC0200014758.hg.1	AHCTF1P1	NR_077058; hsa_circ_0003350; ENST00000420969; NONHSAT147122; OTTHUMT00000332851; TCONS_l2_00014965
TC0200014809.hg.1	GALNT3	NM_004482; ENST00000392701; ENST00000409882; ENST00000412248; ENST00000414977; ENST00000422973; ENST00000431484; ENST00000437849; ENST00000447156; ENST00000463254; BC113565; BC113567; OTTHUMT00000255205; OTTHUMT00000333595; OTTHUMT00000333596; OTTHUMT00000333597; OTTHUMT00000333598; OTTHUMT00000333599; OTTHUMT00000333600; OTTHUMT00000333601; OTTHUMT00000333603; CCDS2226.1; GALNT3.eAug10; hsa_circ…
TC0200014970.hg.1	AC106900.6; rystuby	ENST00000418620.1; OTTHUMT00000333988; rystuby.aAug10; uc061pto.1; ENST00000418620; HG494887.1:1..456:ncRNA; NONHSAT075540; TCONS_l2_00014990; TCONS_l2_00016019
TC0200014990.hg.1	CIR1	NM_004882; ENST00000342016; ENST00000377973; ENST00000461454; ENST00000464393; ENST00000472169; BC046098; OTTHUMT00000255460; OTTHUMT00000334123; OTTHUMT00000334124; OTTHUMT00000334125; OTTHUMT00000334126; CCDS2256.1; hsa_circ_0057133; hsa_circ_0057134; uc002uim.4; uc061pui.1; uc061puj.1; uc061puk.1; uc061pul.1; NONHSAT075558; NONHSAT075559
TC0200015058.hg.1	DNAJC19P5	ENST00000443295; NONHSAT075705; OTTHUMT00000334050
TC0200015219.hg.1	RNF11P1	RNF11P1.aAug10-unspliced
TC0200015244.hg.1	AC067945.3	ENST00000342609; OTTHUMT00000335628
TC0200015332.hg.1	PGAP1	NM_024989; ENST00000354764; ENST00000374738; ENST00000409188; ENST00000409475; ENST00000422444; ENST00000423035; ENST00000459896; ENST00000470179; ENST00000476250; ENST00000482051; ENST00000485830; OTTHUMT00000256103; OTTHUMT00000335026; OTTHUMT00000335027; OTTHUMT00000335028; OTTHUMT00000335104; OTTHUMT00000335105; OTTHUMT00000335106; OTTHUMT00000335107; OTTHUMT00000335108; OTTHUMT00000335109; O…
TC0200015333.hg.1	hayara	hayara.aAug10-unspliced
TC0200015396.hg.1	RNA5SP115	uc061rft.1; ENST00000411160; NONHSAT076333
TC0200015397.hg.1	CLK1	NM_001162407; NM_004071; NR_027855; NR_027856; ENST00000321356; ENST00000409403; ENST00000409769; ENST00000432425; ENST00000434813; ENST00000461326; ENST00000461981; ENST00000464454; ENST00000472679; ENST00000473565; ENST00000481641; ENST00000482590; ENST00000492793; ENST00000496205; ENST00000621181; BC031549; OTTHUMT00000256192; OTTHUMT00000336135; OTTHUMT00000336136; OTTHUMT00000336137; OTTHUMT…
TC0200015403.hg.1		chr2_201931549_201932125
TC0200015869.hg.1	AP1S3	NM_001039569; NR_110905; NR_110906; ENST00000334271; ENST00000396653; ENST00000396654; ENST00000409375; ENST00000415298; ENST00000443700; ENST00000444408; ENST00000446015; BC009606; BC021898; OTTHUMT00000256867; OTTHUMT00000256868; OTTHUMT00000256869; OTTHUMT00000330920; OTTHUMT00000330921; OTTHUMT00000330922; OTTHUMT00000353158; OTTHUMT00000383293; CCDS42827.1; hsa_circ_0058456; uc002vnn.4; uc01…
TC0200015962.hg.1		T209247; T209248; T209249
TC0200016403.hg.1	LPIN1; MIR548S	NM_001261427; NM_001261428; NM_001261429; NM_145693; NR_036071; ENST00000256720; ENST00000396097; ENST00000396098; ENST00000396099; ENST00000404113; ENST00000423495; ENST00000425416; ENST00000441684; ENST00000449576; ENST00000454151; ENST00000460096; ENST00000464517; ENST00000464953; ENST00000475286; ENST00000475922; ENST00000480315; ENST00000487346; ENST00000487576; ENST00000495907; ENST00000581…
TC0200016422.hg.1	PPP1CB	NM_002709; NM_206876; ENST00000296122; ENST00000358506; ENST00000395366; ENST00000418910; ENST00000420282; ENST00000427786; ENST00000441461; ENST00000455580; ENST00000464273; BC002697; BC012045; OTTHUMT00000324841; OTTHUMT00000324843; OTTHUMT00000324844; OTTHUMT00000324845; OTTHUMT00000324846; OTTHUMT00000324847; OTTHUMT00000324848; OTTHUMT00000324849; CCDS33169.1; hsa_circ_0003905; hsa_circ_0007…
TC0200016452.hg.1	REL	NM_001291746; NM_002908; ENST00000295025; ENST00000394479; BC117191; BC143885; OTTHUMT00000251576; OTTHUMT00000325344; CCDS1864.1; CCDS74515.1; ENST00000589496.2; hsa_circ_0001011; hsa_circ_0054689; hsa_circ_0054690; hsa_circ_0054691; hsa_circ_0054692; hsa_circ_0054693; hsa_circ_0054694; OTTHUMT00000448990; uc002sam.2; uc002san.2; uc061jln.1; ENST00000589496; chr2_61118817_61128218; HG494023.1:1.…
TC0200016453.hg.1		lnc-REL-1:1; NONHSAT070917; TCONS_00002901
TC0200016471.hg.1	MXD1	NM_001202513; NM_001202514; NM_002357; ENST00000264444; ENST00000409442; ENST00000410000; ENST00000465446; ENST00000540449; BC069377; BC069433; BC098396; BC113531; BC117260; BC143831; BC143832; OTTHUMT00000251845; OTTHUMT00000327375; OTTHUMT00000327376; OTTHUMT00000327377; CCDS1896.1; CCDS56123.1; hsa_circ_0055100; hsa_circ_0055101; SNRNP27andMXD1.cAug10; uc002sfy.4; uc010yqs.3; uc061kaw.1; uc061…
TC0200016511.hg.1	IL1RN	NM_000577; NM_173841; NM_173842; NM_173843; ENST00000259206; ENST00000354115; ENST00000361779; ENST00000409052; ENST00000409930; ENST00000463073; ENST00000465812; ENST00000472292; ENST00000486167; BC009745; OTTHUMT00000254116; OTTHUMT00000254117; OTTHUMT00000254118; OTTHUMT00000330801; OTTHUMT00000330802; OTTHUMT00000330803; OTTHUMT00000330804; OTTHUMT00000330805; OTTHUMT00000330806; uc002tiy.3; …
TC0200016584.hg.1	HSPE1	NM_002157; ENST00000233893; ENST00000409468; ENST00000409729; ENST00000463841; ENST00000465573; ENST00000473395; ENST00000495200; BC023518; OTTHUMT00000256112; OTTHUMT00000335336; OTTHUMT00000335337; OTTHUMT00000335338; OTTHUMT00000335339; OTTHUMT00000335340; OTTHUMT00000335341; CCDS2320.1; hsa_circ_0005445; uc002uul.4; uc061qzr.1; uc061qzs.1; uc061qzt.1; uc061qzu.1; uc061qzv.1; uc061qzw.1; NONHS…
TC0200016585.hg.1	MOB4	NM_001100819; NM_001204094; NM_015387; NM_199482; ENST00000233892; ENST00000323303; ENST00000409355; ENST00000409360; ENST00000409916; ENST00000417097; ENST00000448447; ENST00000497443; BC005237; OTTHUMT00000256110; OTTHUMT00000256111; OTTHUMT00000335481; OTTHUMT00000335482; OTTHUMT00000335483; OTTHUMT00000335484; OTTHUMT00000335485; OTTHUMT00000335486; uc002uum.4; CCDS2321.1; CCDS2322.1; CCDS464…
TC0200016586.hg.1	HSPE1-MOB4	NM_001202485; ENST00000604458; OTTHUMT00000469293; CCDS63079.1; uc021vum.2
TC0200016591.hg.1	BZW1	NM_001207067; NM_001207068; NM_001207069; NM_014670; ENST00000359893; ENST00000409226; ENST00000410110; ENST00000419090; ENST00000447069; ENST00000450637; ENST00000452206; ENST00000452790; ENST00000460660; ENST00000463310; ENST00000464483; ENST00000491576; BC001804; BC026303; OTTHUMT00000335976; OTTHUMT00000335979; OTTHUMT00000335980; OTTHUMT00000335981; OTTHUMT00000335982; OTTHUMT00000335984; OT…
TC0200016687.hg.1	SFXN5	NM_144579; ENST00000272433; ENST00000410065; ENST00000411783; ENST00000416579; ENST00000442582; ENST00000450185; ENST00000461352; ENST00000463277; ENST00000464825; ENST00000472259; ENST00000474528; ENST00000475630; ENST00000479293; ENST00000482289; ENST00000482542; ENST00000484123; ENST00000487508; ENST00000488839; ENST00000490056; ENST00000495208; ENST00000497144; BC101311; BC101312; BC101313; O…
TC0200016704.hg.1	RNF103	NM_001198951; NM_001198952; NM_005667; ENST00000237455; ENST00000463333; ENST00000465629; ENST00000472030; ENST00000472680; ENST00000477307; BC035053; BC110333; OTTHUMT00000330039; OTTHUMT00000330040; OTTHUMT00000330041; OTTHUMT00000330079; OTTHUMT00000330080; OTTHUMT00000330082; CCDS33237.1; uc002srn.4; uc061lni.1; uc061lnk.1; uc061lnl.1; uc061lnm.1; uc061lnn.1
TC0200016750.hg.1	NFE2L2	NM_001145412; NM_001145413; NM_006164; ENST00000397062; ENST00000397063; ENST00000421929; ENST00000423513; ENST00000430047; ENST00000446151; ENST00000448782; ENST00000449627; ENST00000458603; ENST00000462023; ENST00000477534; BC011558; OTTHUMT00000257752; OTTHUMT00000257753; OTTHUMT00000334261; OTTHUMT00000334262; OTTHUMT00000334263; OTTHUMT00000334264; OTTHUMT00000334265; OTTHUMT00000334266; OTT…
TC0200016769.hg.1		NONHSAT076868
TC0300006483.hg.1	BHLHE40	NM_003670; ENST00000256495; ENST00000460806; ENST00000467610; BC082238; OTTHUMT00000239244; OTTHUMT00000338956; OTTHUMT00000338957; CCDS2565.1; hsa_circ_0064076; hsa_circ_0064077; uc003bqf.4; uc062gen.1; uc062geo.1; NONHSAT087648
TC0300006580.hg.1	IRAK2	NM_001570; ENST00000256458; BC125184; OTTHUMT00000339623; CCDS33697.1; hsa_circ_0064266; hsa_circ_0064267; hsa_circ_0064268; hsa_circ_0064269; hsa_circ_0064270; uc003bve.2; chr3_10268054_10280723
TC0300006622.hg.1	PPARG	NM_005037; NM_015869; NM_138711; NM_138712; ENST00000287820; ENST00000309576; ENST00000396999; ENST00000397000; ENST00000397010; ENST00000397012; ENST00000397015; ENST00000397023; ENST00000397026; ENST00000397029; ENST00000438682; ENST00000455517; ENST00000477039; ENST00000497594; BC006811; OTTHUMT00000251979; OTTHUMT00000251980; OTTHUMT00000290121; OTTHUMT00000290122; OTTHUMT00000290123; OTTHUMT…
TC0300006623.hg.1	AC091492.2	ENST00000419844; NONHSAT088007; OTTHUMT00000339530
TC0300006624.hg.1		NONHSAT088008
TC0300006714.hg.1	EAF1	NM_033083; ENST00000396842; ENST00000449565; ENST00000617675; BC041329; OTTHUMT00000252100; OTTHUMT00000343949; OTTHUMT00000476509; CCDS2626.1; EAF1.fAug10; hsa_circ_0064485; hsa_circ_0064486; hsa_circ_0064487; hsa_circ_0064488; hsa_circ_0064489; uc003bzu.4; uc062hcj.1; uc062hcv.1; NONHSAT088463
TC0300006784.hg.1	RAB5A	NM_001292048; NM_004162; ENST00000273047; ENST00000412966; ENST00000422242; ENST00000443878; ENST00000446547; ENST00000469122; ENST00000473608; ENST00000476544; BC001267; BC018288; OTTHUMT00000252137; OTTHUMT00000339743; OTTHUMT00000339744; OTTHUMT00000339746; OTTHUMT00000339748; OTTHUMT00000339749; OTTHUMT00000339829; OTTHUMT00000339830; CCDS2633.1; hsa_circ_0005277; hsa_circ_0064562; hsa_circ_0…
TC0300006785.hg.1	boydoybo	boydoybo.aAug10-unspliced
TC0300006788.hg.1	RNU4-85P	uc062hkw.1; ENST00000364675; NONHSAT088607
TC0300006847.hg.1	NR1D2	NM_001145425; NM_005126; NR_110524; ENST00000312521; ENST00000383773; ENST00000468700; ENST00000472780; ENST00000492552; BC045613; BC070035; OTTHUMT00000341017; OTTHUMT00000341018; OTTHUMT00000341019; OTTHUMT00000341062; OTTHUMT00000341063; uc003ccs.2; CCDS33718.1; hsa_circ_0001276; hsa_circ_0002580; hsa_circ_0064575; hsa_circ_0064576; hsa_circ_0064577; hsa_circ_0064578; hsa_circ_0064579; NR1D2.a…
TC0300006887.hg.1	AC098614.2	ENST00000368528; OTTHUMT00000340928; TCONS_l2_00018477; TCONS_l2_00018478
TC0300006899.hg.1	AC093142.2	ENST00000436725; NONHSAT088791; OTTHUMT00000341321
TC0300006927.hg.1	RP11-1024P17.1	ENST00000561507.1; OTTHUMT00000430879; uc062hte.1; ENST00000561507; HG495570.1:1..1916:ncRNA; NONHSAT088827; NONHSAT088828
TC0300007038.hg.1	UBE2D3P2	ENST00000424409; NONHSAT088997; OTTHUMT00000342265
TC0300007068.hg.1	OXSR1	NM_005109; ENST00000311806; ENST00000426620; ENST00000446845; ENST00000467900; ENST00000483695; ENST00000492714; BC008726; OTTHUMT00000253744; OTTHUMT00000342706; OTTHUMT00000342708; OTTHUMT00000342709; OTTHUMT00000342710; OTTHUMT00000342711; CCDS2675.1; hsa_circ_0008062; hsa_circ_0064865; hsa_circ_0064866; hsa_circ_0064867; hsa_circ_0064868; hsa_circ_0064869; hsa_circ_0064870; hsa_circ_0064871; …
TC0300007071.hg.1	sorfarbo	sorfarbo.aAug10-unspliced
TC0300007083.hg.1	WDR48	NM_001303402; NM_001303403; NM_020839; ENST00000302313; ENST00000413099; ENST00000420940; ENST00000423296; ENST00000433841; ENST00000441361; ENST00000463198; ENST00000466405; ENST00000477197; ENST00000489838; BC026353; BC037168; OTTHUMT00000342529; OTTHUMT00000342531; OTTHUMT00000342532; OTTHUMT00000342533; OTTHUMT00000342534; OTTHUMT00000342535; OTTHUMT00000342536; OTTHUMT00000342537; OTTHUMT000…
TC0300007084.hg.1	sheefarbo	sheefarbo.aAug10-unspliced
TC0300007136.hg.1	CTNNB1	NM_001098209; NM_001098210; NM_001904; ENST00000349496; ENST00000396183; ENST00000396185; ENST00000405570; ENST00000426215; ENST00000431914; ENST00000433400; ENST00000441708; ENST00000450969; ENST00000453024; ENST00000465552; ENST00000471014; ENST00000482042; ENST00000485265; ENST00000488914; BC058926; OTTHUMT00000254182; OTTHUMT00000258209; OTTHUMT00000258210; OTTHUMT00000258211; OTTHUMT00000258…
TC0300007137.hg.1	keefawbo	keefawbo.aAug10-unspliced
TC0300007191.hg.1	RN7SL517P	ENST00000462240; uc062itf.1; NONHSAT089285
TC0300007259.hg.1	CCRL2	NM_001130910; NM_003965; ENST00000357392; ENST00000399036; ENST00000400880; ENST00000400882; ENST00000433848; ENST00000441909; ENST00000495870; BC071682; BC096075; BC096076; uc010hjg.3; CCDS43079.1; CCDS46814.1; uc003cpp.5; uc010hjf.4; uc062izu.1; uc062izv.1; uc062izw.1; uc062izx.1; BC025717; BC099623; lnc-CCRL2-1:1; NONHSAT089438; NONHSAT089439; OTTHUMT00000343908; OTTHUMT00000343909; OTTHUMT000…
TC0300007294.hg.1	PTPN23	NM_001304482; NM_015466; ENST00000265562; ENST00000456221; ENST00000462998; ENST00000477276; ENST00000495653; ENST00000602307; BC089042; OTTHUMT00000257492; OTTHUMT00000345129; OTTHUMT00000345132; OTTHUMT00000345133; OTTHUMT00000345134; OTTHUMT00000345135; CCDS2754.1; hsa_circ_0065188; PTPN23.aAug10; PTPN23.bAug10; PTPN23.gAug10; PTPN23.kAug10; uc003crf.2; uc062jcy.1; uc062jcz.1; uc062jda.1; uc06…
TC0300007492.hg.1	SNORD19	uc062kor.1; ENST00000410413; NONHSAT089948
TC0300007682.hg.1	RP11-245J9.6	ENST00000605919.1; OTTHUMT00000471121; uc062lfm.1; ENST00000605919; HG495729.1:1..418:ncRNA
TC0300007720.hg.1	KBTBD8	NM_032505; ENST00000417314; ENST00000460576; ENST00000460784; ENST00000469661; ENST00000484414; BC117487; OTTHUMT00000352189; OTTHUMT00000352190; OTTHUMT00000352192; OTTHUMT00000352193; OTTHUMT00000352194; CCDS2906.2; hsa_circ_0066481; hsa_circ_0066482; KBTBD8.bAug10; uc003dmy.4; uc011bfv.3; uc062lif.1; uc062lig.1; uc062lih.1; NONHSAT090311
TC0300007739.hg.1	PSMC1	BC000512_2; BC016368_2; BC067741_2; BC073818_2; ENST00000478110; OTTHUMT00000352001
TC0300008002.hg.1	CHMP2B	NM_001244644; NM_014043; ENST00000263780; ENST00000466696; ENST00000471660; ENST00000472024; ENST00000494980; BC001553; OTTHUMT00000352779; OTTHUMT00000352809; OTTHUMT00000352810; OTTHUMT00000352811; OTTHUMT00000352812; CCDS2918.1; CCDS58840.1; hsa_circ_0066594; uc003dqp.5; uc011bgn.3; uc062lsa.1; uc062lsb.1; uc062lsc.1; NONHSAT090688
TC0300008134.hg.1		chr3_99584817_99585905
TC0300008135.hg.1		NONHSAT090856
TC0300008316.hg.1	PVRL3	NM_001243286; NM_001243288; NM_015480; ENST00000319792; ENST00000461477; ENST00000470618; ENST00000478327; ENST00000481766; ENST00000485303; ENST00000485506; ENST00000486596; ENST00000488016; ENST00000491525; ENST00000493615; BC067808; OTTHUMT00000354044; OTTHUMT00000354045; OTTHUMT00000354046; OTTHUMT00000354047; OTTHUMT00000354048; OTTHUMT00000354049; OTTHUMT00000354050; OTTHUMT00000354051; OTT…
TC0300008539.hg.1	SLC15A2	NM_001145998; NM_021082; ENST00000295605; ENST00000465060; ENST00000469013; ENST00000469422; ENST00000489711; ENST00000489886; ENST00000489957; BC044572; OTTHUMT00000355239; OTTHUMT00000355240; OTTHUMT00000355242; OTTHUMT00000355243; OTTHUMT00000355244; OTTHUMT00000355245; OTTHUMT00000355246; CCDS3007.1; CCDS54631.1; hsa_circ_0066972; hsa_circ_0066973; hsa_circ_0066974; hsa_circ_0066975; hsa_circ…
TC0300008543.hg.1		T249157
TC0300008744.hg.1		NONHSAT091866
TC0300008989.hg.1	SLC25A36	NM_001104647; NM_018155; ENST00000324194; ENST00000393015; ENST00000446041; ENST00000453248; ENST00000502594; ENST00000502756; ENST00000502866; ENST00000507429; ENST00000511757; ENST00000512023; ENST00000512506; ENST00000513887; ENST00000514629; ENST00000515813; ENST00000631654; BC014064; OTTHUMT00000359927; OTTHUMT00000359928; OTTHUMT00000359929; OTTHUMT00000359930; OTTHUMT00000359931; OTTHUMT00…
TC0300009010.hg.1	RNF7	NM_001201370; NM_014245; NM_183237; NR_037702; NR_037703; ENST00000273480; ENST00000393000; ENST00000477012; ENST00000477393; ENST00000480908; ENST00000486377; ENST00000498828; BC005966; BC008627; OTTHUMT00000280602; OTTHUMT00000280603; OTTHUMT00000280604; OTTHUMT00000280605; OTTHUMT00000280607; OTTHUMT00000353057; OTTHUMT00000353100; CCDS3118.1; CCDS43158.1; CCDS56283.1; uc003euc.4; uc003eud.4; …
TC0300009016.hg.1	ATP1B3	NM_001679; ENST00000286371; ENST00000462082; ENST00000465172; ENST00000466678; ENST00000475483; ENST00000482635; ENST00000484727; ENST00000486782; ENST00000487199; ENST00000495216; BC011835; OTTHUMT00000353218; OTTHUMT00000353219; OTTHUMT00000353220; OTTHUMT00000353221; OTTHUMT00000353224; OTTHUMT00000353225; OTTHUMT00000353226; OTTHUMT00000353227; OTTHUMT00000353306; OTTHUMT00000353307; CCDS3121…
TC0300009163.hg.1	klardorbu	klardorbu.bAug10-unspliced
TC0300009164.hg.1	klardorbu	klardorbu.aAug10-unspliced
TC0300009166.hg.1	deedoybu	deedoybu.aAug10-unspliced; NONHSAT092688
TC0300009182.hg.1	klawfeybo	klawfeybo.aAug10-unspliced
TC0300009224.hg.1	P2RY1	NM_002563; ENST00000305097; BC074784; BC074785; OTTHUMT00000356943; CCDS3169.1; ENST00000460407.1; uc003ezq.4; HG496201.1:1..2050:ncRNA; NONHSAT092772
TC0300009282.hg.1	TIPARP	NM_001184717; NM_001184718; NM_015508; ENST00000295924; ENST00000461166; ENST00000473702; ENST00000481853; ENST00000486483; ENST00000495891; ENST00000542783; BC050350; OTTHUMT00000351616; OTTHUMT00000351617; OTTHUMT00000351618; OTTHUMT00000351619; OTTHUMT00000351620; OTTHUMT00000351621; CCDS3177.1; hsa_circ_0006180; hsa_circ_0006999; uc003fav.4; uc003faw.4; uc021xgg.2; uc062pgt.1; uc062pgu.1; uc0…
TC0300009283.hg.1	mygabu	mygabu.aAug10-unspliced; T253099
TC0300009338.hg.1	MIR15B	NR_029663; ENST00000385045; uc011boz.1; LM608478.1:1..98:precursor_RNA; NONHSAT092988; NR_029663.1:1..98:precursor_RNA
TC0300009340.hg.1	kloygeebu	kloygeebu.aAug10-unspliced
TC0300009357.hg.1	NMD3	NM_015938; ENST00000351193; ENST00000460469; ENST00000460503; ENST00000463518; ENST00000468606; ENST00000472947; ENST00000473909; ENST00000476237; ENST00000478160; ENST00000493066; BC013317; OTTHUMT00000353110; OTTHUMT00000353111; OTTHUMT00000353114; OTTHUMT00000353116; OTTHUMT00000353117; OTTHUMT00000353118; OTTHUMT00000353119; OTTHUMT00000353120; OTTHUMT00000353121; OTTHUMT00000353122; CCDS3194…
TC0300009458.hg.1	SEC62	NM_003262; ENST00000337002; ENST00000460513; ENST00000461933; ENST00000469515; ENST00000469890; ENST00000470355; ENST00000480708; ENST00000481435; ENST00000487736; ENST00000497277; BC012035; OTTHUMT00000352043; OTTHUMT00000352044; OTTHUMT00000352046; OTTHUMT00000352047; OTTHUMT00000352049; OTTHUMT00000352050; OTTHUMT00000352051; OTTHUMT00000352052; OTTHUMT00000352053; OTTHUMT00000352054; CCDS3210…
TC0300009468.hg.1	PRKCI	NM_002740; ENST00000295797; ENST00000476635; ENST00000482353; ENST00000483697; ENST00000485837; ENST00000488541; ENST00000493761; BC022016; OTTHUMT00000316866; OTTHUMT00000317123; OTTHUMT00000317124; OTTHUMT00000317125; OTTHUMT00000317126; OTTHUMT00000352344; OTTHUMT00000352345; CCDS3212.2; hsa_circ_0001970; hsa_circ_0067920; hsa_circ_0067921; hsa_circ_0067922; hsa_circ_0067923; hsa_circ_0067924;…
TC0300009471.hg.1	SKIL	NM_001145097; NM_001145098; NM_001248008; NM_005414; ENST00000259119; ENST00000413427; ENST00000426052; ENST00000458537; ENST00000465590; ENST00000470571; ENST00000476188; ENST00000477216; ENST00000490894; ENST00000490989; BC059386; OTTHUMT00000352351; OTTHUMT00000352404; OTTHUMT00000352405; OTTHUMT00000352407; OTTHUMT00000352408; OTTHUMT00000352409; OTTHUMT00000352410; OTTHUMT00000352411; OTTHUM…
TC0300009472.hg.1	barjoybu	barjoybu.aAug10-unspliced
TC0300009597.hg.1	PIK3CA	NM_006218; ENST00000263967; ENST00000462255; ENST00000468036; ENST00000477735; BC113601; BC113603; OTTHUMT00000348409; OTTHUMT00000348478; OTTHUMT00000348479; OTTHUMT00000348480; CCDS43171.1; hsa_circ_0068074; uc003fjk.4; uc062qdx.1; uc062qdy.1; uc062qea.1; chr3_178921331_178922376; NONHSAT093388
TC0300009601.hg.1	RP11-255C15.3	ENST00000569932.1; OTTHUMT00000431175; uc062qel.1; ENST00000569932; HG496358.1:1..1566:ncRNA; NONHSAT093391; NONHSAT093392
TC0300009630.hg.1	RP11-262M14.2	ENST00000487828; NONHSAT093471; OTTHUMT00000350351
TC0300009653.hg.1		NONHSAT093626
TC0300009661.hg.1	B3GNT5	NM_032047; ENST00000326505; ENST00000460419; ENST00000462559; ENST00000464191; ENST00000464923; ENST00000465010; ENST00000477699; ENST00000480551; ENST00000481531; ENST00000488301; ENST00000493370; ENST00000496270; BC028058; OTTHUMT00000351009; OTTHUMT00000351010; OTTHUMT00000351011; OTTHUMT00000351012; OTTHUMT00000351013; OTTHUMT00000351014; OTTHUMT00000351015; OTTHUMT00000351016; OTTHUMT0000035…
TC0300009662.hg.1	noymybu	noymybu.aAug10-unspliced
TC0300009666.hg.1	SNORA63	uc062qoo.1; ENST00000364359; NONHSAT093650
TC0300009673.hg.1	KLHL24	NM_017644; ENST00000242810; ENST00000427201; ENST00000437402; ENST00000454495; ENST00000454652; ENST00000461813; ENST00000468001; ENST00000468101; ENST00000473045; ENST00000475827; ENST00000476808; ENST00000481126; ENST00000482138; ENST00000492409; ENST00000493074; BC142993; OTTHUMT00000346584; OTTHUMT00000346586; OTTHUMT00000346588; OTTHUMT00000346589; OTTHUMT00000346598; OTTHUMT00000346599; OTT…
TC0300009676.hg.1	shermubu	shermubu.aAug10-unspliced
TC0300010066.hg.1	FYTTD1	NM_001011537; NM_032288; NR_027840; ENST00000241502; ENST00000412924; ENST00000415708; ENST00000418169; ENST00000424384; ENST00000426031; ENST00000428738; ENST00000492360; ENST00000494309; BC035006; BC039734; OTTHUMT00000340185; OTTHUMT00000340186; OTTHUMT00000340187; OTTHUMT00000340188; OTTHUMT00000340189; OTTHUMT00000340190; OTTHUMT00000340191; OTTHUMT00000340193; OTTHUMT00000340194; CCDS3329.1…
TC0300010197.hg.1	boydawbo	boydawbo.aAug10-unspliced
TC0300010226.hg.1	CIDECP	NR_002786; OTTHUMT00000339463; OTTHUMT00000339465; OTTHUMT00000339622; OTTHUMT00000339868; OTTHUMT00000339869; OTTHUMT00000339870; ENST00000335507; ENST00000424471; ENST00000424691; ENST00000432401; ENST00000433871; ENST00000445082; NONHSAT087871; NONHSAT087872; NONHSAT087873; NONHSAT087874
TC0300010309.hg.1	RP11-767C1.2	ENST00000606447.1; OTTHUMT00000470440; uc062gwn.1; ENST00000606447; HG495493.1:1..510:ncRNA
TC0300010397.hg.1		NONHSAT088447
TC0300010415.hg.1	zudeybo	zudeybo.aAug10-unspliced
TC0300010428.hg.1	gloyspeeby	gloyspeeby.aAug10-unspliced
TC0300010461.hg.1	kleeveebo	kleeveebo.aAug10-unspliced
TC0300010462.hg.1	RP11-158G18.1	ENST00000607148.1; OTTHUMT00000470762; uc062hhc.1; ENST00000607148; HG495533.1:1..956:ncRNA
TC0300010471.hg.1		lnc-EFHB-1:1; NONHSAT088602; TCONS_00006454
TC0300010725.hg.1	UBE2FP1	ENST00000416536; NONHSAT088999; OTTHUMT00000342266
TC0300010726.hg.1	florfobo	florfobo.aAug10-unspliced
TC0300010770.hg.1	CSRNP1	NM_033027; ENST00000273153; ENST00000514182; BC038949; OTTHUMT00000254061; OTTHUMT00000342527; CCDS2682.1; hsa_circ_0064900; uc003cjg.4; uc003cjh.4
TC0300010853.hg.1		NONHSAT089265
TC0300010913.hg.1	CDCP1	NM_022842; NM_178181; ENST00000296129; ENST00000425231; ENST00000490471; OTTHUMT00000256748; OTTHUMT00000343581; OTTHUMT00000343582; BC153169; CCDS2727.1; CCDS46812.1; CDCP1.bAug10; hsa_circ_0065063; hsa_circ_0065064; hsa_circ_0065065; uc003com.5; uc003con.4; uc062ixf.1; NONHSAT089387
TC0300010943.hg.1	CCR1	NM_001295; ENST00000296140; BC051306; BC064991; OTTHUMT00000257325; CCDS2737.1; uc003cph.2
TC0300010966.hg.1	CCDC12	NM_001277074; NM_144716; NR_102269; ENST00000292314; ENST00000425441; ENST00000446836; ENST00000460035; ENST00000488069; ENST00000492819; ENST00000494655; ENST00000603885; ENST00000604164; ENST00000604181; ENST00000604367; ENST00000605358; ENST00000605875; BC020830; OTTHUMT00000257478; OTTHUMT00000344349; OTTHUMT00000344350; OTTHUMT00000344351; OTTHUMT00000344352; OTTHUMT00000344353; OTTHUMT00000…
TC0300011008.hg.1	RP11-1029M24.1	ENST00000444020; OTTHUMT00000346121
TC0300011175.hg.1	PBRM1	NM_018313; ENST00000296302; ENST00000337303; ENST00000356770; ENST00000394830; ENST00000409057; ENST00000409114; ENST00000409767; ENST00000410007; ENST00000412587; ENST00000420148; ENST00000423351; ENST00000424867; ENST00000431678; ENST00000439181; ENST00000446103; ENST00000449505; ENST00000450271; ENST00000458294; ENST00000462207; ENST00000480064; BC115009; BC115011; BC129934; BC129935; OTTHUMT0…
TC0300011223.hg.1	SELK	NM_021237; ENST00000485414; ENST00000487571; ENST00000488746; ENST00000495461; ENST00000541726; BC013162; CCDS54597.1; SELK.aAug10; uc021wzm.2; uc062ktd.1; uc062kte.1; uc062ktf.1; uc062ktg.1; NONHSAT090008; NONHSAT090009; OTTHUMT00000351659; OTTHUMT00000351660; OTTHUMT00000351661; OTTHUMT00000351662
TC0300011224.hg.1		chr3_53919605_53919852
TC0300011273.hg.1	ARF4	NM_001660; ENST00000303436; ENST00000463880; ENST00000483848; ENST00000486310; ENST00000488156; ENST00000489843; ENST00000493378; ENST00000495354; ENST00000496292; BC003364; BC008753; BC016325; BC022866; OTTHUMT00000351443; OTTHUMT00000351444; OTTHUMT00000351445; OTTHUMT00000351446; OTTHUMT00000351604; OTTHUMT00000351605; OTTHUMT00000351606; OTTHUMT00000351607; OTTHUMT00000351608; ARF4.cAug10; AR…
TC0300011274.hg.1	parnabo	parnabo.aAug10-unspliced
TC0300011486.hg.1	lorybu	lorybu.aAug10-unspliced
TC0300011487.hg.1	sheyrybu	sheyrybu.aAug10-unspliced
TC0300011525.hg.1	RYBP	NM_012234; ENST00000477973; BC014959; BC036459; OTTHUMT00000353762; uc003dpe.4; NONHSAT090444
TC0300011534.hg.1	skorrawbu	skorrawbu.aAug10-unspliced
TC0300011937.hg.1	voybybu	voybybu.aAug10-unspliced
TC0300011998.hg.1	OR7E100P	OTTHUMT00000354085; ENST00000489105; NONHSAT091181
TC0300012029.hg.1	NAA50	NM_001308445; NM_025146; ENST00000240922; ENST00000467022; ENST00000477813; ENST00000478020; ENST00000481432; ENST00000493454; ENST00000493900; ENST00000497255; ENST00000497525; ENST00000616174; ENST00000630058; BC012731; OTTHUMT00000354446; OTTHUMT00000354447; OTTHUMT00000354448; OTTHUMT00000354449; OTTHUMT00000354452; OTTHUMT00000354453; OTTHUMT00000354454; OTTHUMT00000354455; OTTHUMT0000035445…
TC0300012089.hg.1	BZW1P2	ENST00000473537; OTTHUMT00000354634
TC0300012168.hg.1	RN7SL172P	ENST00000460535; uc062myk.1; NONHSAT091474
TC0300012384.hg.1	H1FX	NM_006026; ENST00000333762; BC000426; BC010435; OTTHUMT00000355455; uc003elx.3; CCDS3057.1; uc062nqt.1; ENST00000626358
TC0300012408.hg.1	RP11-332M2.1	OTTHUMT00000473409; uc062ntd.1; ENST00000366451; LK937725.1:1..910:ncRNA; NONHSAT092075
TC0300012752.hg.1		lnc-HLTF-2:1; NONHSAT092604; NONHSAT092605; TCONS_00006679
TC0300012807.hg.1	SIAH2	NM_005067; ENST00000312960; ENST00000472885; ENST00000482706; BC013082; OTTHUMT00000357697; OTTHUMT00000357698; OTTHUMT00000357699; CCDS3152.1; hsa_circ_0067733; hsa_circ_0067734; SIAH2.dAug10; uc003eyi.4; uc062pba.1; uc062pbc.1; NONHSAT092711
TC0300012880.hg.1	C3orf33	NM_001308229; NM_173657; ENST00000340171; ENST00000465810; ENST00000482061; ENST00000486435; ENST00000534941; BC064898; OTTHUMT00000351167; OTTHUMT00000351168; OTTHUMT00000351169; OTTHUMT00000351170; CCDS54659.1; hsa_circ_0067769; hsa_circ_0067770; uc003fam.2; uc062pfp.1; uc062pfq.1; uc062pfr.1; uc062pfs.1
TC0300012900.hg.1	TIPARP	hsa_circ_0001354
TC0300012918.hg.1	CCNL1	NM_001308185; NM_020307; ENST00000295925; ENST00000295926; ENST00000461804; ENST00000464316; ENST00000464575; ENST00000464679; ENST00000465947; ENST00000466101; ENST00000467081; ENST00000467849; ENST00000468977; ENST00000470121; ENST00000471044; ENST00000471247; ENST00000474539; ENST00000475298; ENST00000476367; ENST00000476744; ENST00000477127; ENST00000478454; ENST00000479052; ENST00000479596; …
TC0300012975.hg.1	B3GALNT1	NM_001038628; NM_003781; NM_033167; NM_033168; NM_033169; ENST00000320474; ENST00000392779; ENST00000392781; ENST00000417187; ENST00000460353; ENST00000468268; ENST00000473142; ENST00000473285; ENST00000476999; ENST00000478383; ENST00000484127; ENST00000488170; ENST00000492353; ENST00000494173; ENST00000494818; ENST00000496295; ENST00000497487; ENST00000498216; BC028571; BC047618; OTTHUMT00000353…
TC0300013103.hg.1	RPL22L1	NM_001099645; ENST00000295830; ENST00000463836; ENST00000466674; ENST00000475836; ENST00000478578; ENST00000494771; BC107708; OTTHUMT00000352586; OTTHUMT00000352587; OTTHUMT00000352675; OTTHUMT00000352677; OTTHUMT00000352678; OTTHUMT00000352679; CCDS46955.1; uc003fhc.5; uc062pxo.1; uc062pxp.1; uc062pxq.1; uc062pxr.1; uc062pxs.1; NONHSAT093212
TC0300013142.hg.1	BZW1P1	ENST00000454901; OTTHUMT00000346727; TCONS_l2_00019618
TC0300013232.hg.1	SNORA18	uc062qcu.1; ENST00000363418; NONHSAT093351
TC0300013270.hg.1	MRPL47	NM_020409; NM_177988; ENST00000259038; ENST00000392659; ENST00000476781; BC021575; BC032522; OTTHUMT00000349623; OTTHUMT00000349624; OTTHUMT00000349625; CCDS3232.1; CCDS3233.1; hsa_circ_0001365; hsa_circ_0005292; hsa_circ_0005297; hsa_circ_0068097; hsa_circ_0068098; hsa_circ_0068099; hsa_circ_0068100; uc003fjz.5; uc003fka.5; uc003fkb.5; chr3_179310431_179316559; chr3_179310431_179319578; chr3_179…
TC0300013329.hg.1	RP11-531F16.4	ENST00000608000.1; OTTHUMT00000472238; uc062qmu.1; ENST00000608000; HG496432.1:1..699:ncRNA
TC0300013330.hg.1	DCUN1D1	NM_001308101; NM_020640; ENST00000292782; ENST00000460412; ENST00000466812; ENST00000469954; ENST00000487822; ENST00000492563; ENST00000497606; ENST00000632685; BC009478; OTTHUMT00000350658; OTTHUMT00000350659; OTTHUMT00000350661; OTTHUMT00000350662; OTTHUMT00000350663; OTTHUMT00000350664; OTTHUMT00000350665; CCDS3240.1; DCUN1D1.dAug10; DCUN1D1.hAug10; uc003fld.2; uc062qmv.1; uc062qmw.1; uc062qmx…
TC0300013360.hg.1	ABCC5	NM_001023587; NM_005688; ENST00000265586; ENST00000334444; ENST00000382494; ENST00000392579; ENST00000427120; ENST00000437205; ENST00000437341; ENST00000438979; ENST00000443376; ENST00000443497; ENST00000446941; ENST00000476402; ENST00000492216; BC140771; OTTHUMT00000346350; OTTHUMT00000346351; OTTHUMT00000346352; OTTHUMT00000346353; OTTHUMT00000346354; OTTHUMT00000346355; OTTHUMT00000346356; OTT…
TC0300013428.hg.1	TRA2B	NM_001243879; NM_004593; ENST00000259043; ENST00000342294; ENST00000382191; ENST00000414862; ENST00000453386; ENST00000456380; ENST00000463328; ENST00000465245; ENST00000466832; ENST00000471134; ENST00000477939; ENST00000480461; ENST00000485530; ENST00000487615; ENST00000492417; ENST00000493864; BC000160; BC000451; BC005898; OTTHUMT00000344984; OTTHUMT00000344986; OTTHUMT00000344987; OTTHUMT00000…
TC0300013684.hg.1	TFRC	NM_001128148; NM_003234; ENST00000360110; ENST00000392396; ENST00000420415; ENST00000421258; ENST00000426789; ENST00000463047; ENST00000463356; ENST00000464011; ENST00000464368; ENST00000465288; ENST00000475593; ENST00000477148; ENST00000482479; ENST00000483983; ENST00000491658; BC001188; OTTHUMT00000341346; OTTHUMT00000341347; OTTHUMT00000341348; OTTHUMT00000341350; OTTHUMT00000341351; OTTHUMT00…
TC0300013787.hg.1	TTLL3	NM_001025930; NR_037162; ENST00000310252; ENST00000383827; ENST00000414814; ENST00000417065; ENST00000418745; ENST00000419081; ENST00000422738; ENST00000426827; ENST00000426895; ENST00000427220; ENST00000430390; ENST00000430718; ENST00000430793; ENST00000431204; ENST00000438141; ENST00000438596; ENST00000439814; ENST00000443148; ENST00000452597; ENST00000452823; ENST00000455274; ENST00000459758; …
TC0300013828.hg.1	RBM6	NM_001167582; NM_005777; ENST00000266022; ENST00000419610; ENST00000421682; ENST00000422955; ENST00000425608; ENST00000433811; ENST00000438912; ENST00000441115; ENST00000442092; ENST00000443081; ENST00000446471; ENST00000454079; ENST00000464013; ENST00000466247; ENST00000478026; ENST00000483350; ENST00000488807; ENST00000491874; ENST00000493652; BC046643; OTTHUMT00000345528; OTTHUMT00000345529; O…
TC0300013888.hg.1	TSC22D2	NM_001303264; NM_014779; NR_130136; ENST00000460316; ENST00000466814; ENST00000480589; ENST00000485421; ENST00000492828; BC044643; OTTHUMT00000357125; OTTHUMT00000357126; OTTHUMT00000357127; OTTHUMT00000357129; OTTHUMT00000357130; CCDS3149.1; TSC22D2.cAug10; TSC22D2.hAug10; TSC22D2.kAug10; uc062ozq.1; uc062ozr.1; uc062ozs.1; uc062ozt.1; uc062ozu.1; NONHSAT092687; NONHSAT092689
TC0300013889.hg.1		lnc-TSC22D2-1:1; lnc-TSC22D2-1:2; NONHSAT092690; NONHSAT092691; TCONS_00006268
TC0300014020.hg.1	CLDND1	NM_001040181; NM_001040182; NM_001040183; NM_001040199; NM_001040200; NM_019895; ENST00000341181; ENST00000394180; ENST00000394181; ENST00000394185; ENST00000502288; ENST00000502299; ENST00000502980; ENST00000503004; ENST00000503621; ENST00000503799; ENST00000506575; ENST00000506885; ENST00000506927; ENST00000507411; ENST00000507874; ENST00000507944; ENST00000508071; ENST00000508503; ENST00000508…
TC0300014082.hg.1	ETV5	NM_004454; ENST00000306376; ENST00000413301; ENST00000421809; ENST00000422039; ENST00000433149; ENST00000434744; ENST00000440773; ENST00000472868; ENST00000475484; ENST00000476890; ENST00000480706; ENST00000484223; ENST00000489830; ENST00000495808; BC007333; OTTHUMT00000344947; OTTHUMT00000344948; OTTHUMT00000344949; OTTHUMT00000344950; OTTHUMT00000344951; OTTHUMT00000344952; OTTHUMT00000344953; …
TC0300014090.hg.1	ATP13A3	NM_024524; ENST00000256031; ENST00000429136; ENST00000446356; ENST00000457986; ENST00000461660; ENST00000484023; ENST00000485194; ENST00000492983; ENST00000497567; ENST00000619199; OTTHUMT00000342801; OTTHUMT00000342802; OTTHUMT00000342803; OTTHUMT00000342804; OTTHUMT00000342805; OTTHUMT00000342815; OTTHUMT00000342816; OTTHUMT00000342817; BC166610; CCDS43187.1; hsa_circ_0001376; hsa_circ_0005494;…
TC0400006639.hg.1	NSG1; D4S234E	NM_001040101; NM_001287763; NM_001287764; NM_014392; ENST00000397958; ENST00000421177; ENST00000433139; ENST00000450293; ENST00000504171; ENST00000504347; ENST00000505246; ENST00000506380; ENST00000513555; ENST00000513829; ENST00000621129; BC001745; BC034227; CCDS3376.1; uc003ghz.4; uc003gia.4; uc011bvz.3; uc011bwa.2; uc032tbe.2; uc062uvz.1; uc062uwa.1; uc062uwb.1; uc062uwc.1; uc062uwd.1; uc062uw…
TC0400006930.hg.1	CPEB2	NM_001177381; NM_001177382; NM_001177383; NM_001177384; NM_182485; NM_182646; ENST00000259997; ENST00000345451; ENST00000382395; ENST00000382401; ENST00000442003; ENST00000503926; ENST00000507071; ENST00000509684; ENST00000538197; BC103939; BC103940; BC103941; BC103942; BC105925; OTTHUMT00000207349; OTTHUMT00000207350; OTTHUMT00000359343; OTTHUMT00000359344; OTTHUMT00000359345; OTTHUMT00000359346…
TC0400006931.hg.1	gloygu	gloygu.aAug10-unspliced
TC0400007124.hg.1	sutome	sutome.bAug10-unspliced
TC0400007333.hg.1	ARL4AP2	ENST00000507378; NONHSAT096144; OTTHUMT00000360472
TC0400007535.hg.1	RP11-601I15.1	ENST00000493291; OTTHUMT00000348914
TC0400007595.hg.1	woyboybo	woyboybo.aAug10-unspliced
TC0400007836.hg.1	CXCL8	NM_000584; ENST00000307407; ENST00000401931; ENST00000483500; BC013615; OTTHUMT00000322211; OTTHUMT00000322212; OTTHUMT00000322213; CCDS34005.1; uc062xgp.1; uc062xgq.1; NONHSAT096867; NONHSAT096868; uc003hhe.3
TC0400007837.hg.1		T266448
TC0400007840.hg.1	CXCL1	NM_001511; NR_046035; ENST00000395761; ENST00000509101; BC011976; OTTHUMT00000362734; OTTHUMT00000362735; CCDS47074.1; uc003hhh.4; uc062xgt.1; NONHSAT096873
TC0400007853.hg.1	EREG	NM_001432; ENST00000244869; ENST00000503689; ENST00000507603; BC136404; BC136405; OTTHUMT00000252276; OTTHUMT00000362718; OTTHUMT00000362719; CCDS3564.1; hsa_circ_0069990; hsa_circ_0069991; uc003hie.2; uc062xho.1; uc062xhp.1; NONHSAT096892; NONHSAT096893
TC0400007857.hg.1	AREG	NM_001657; ENST00000395748; ENST00000502307; ENST00000511560; BC009799; BC146953; BC146967; OTTHUMT00000252277; OTTHUMT00000362727; OTTHUMT00000362728; CCDS3565.1; hsa_circ_0069997; uc032tme.2; uc062xhr.1; uc062xhs.1; hsa_circ_0069992; hsa_circ_0069994; NONHSAT096895
TC0400008007.hg.1	GPAT3	NM_001256421; NM_001256422; NM_032717; ENST00000264409; ENST00000395226; ENST00000506766; ENST00000509044; ENST00000509412; ENST00000513683; ENST00000514309; ENST00000611707; BC090956; OTTHUMT00000252821; OTTHUMT00000252822; OTTHUMT00000365068; OTTHUMT00000365069; OTTHUMT00000365070; OTTHUMT00000365071; OTTHUMT00000367705; CCDS3606.1; hsa_circ_0070280; hsa_circ_0070281; hsa_circ_0070282; hsa_circ…
TC0400008197.hg.1	mavobo	mavobo.aAug10; T268370; T268371
TC0400008272.hg.1	swybubo	swybubo.aAug10-unspliced
TC0400008274.hg.1	mawkluby	mawkluby.aAug10-unspliced
TC0400008280.hg.1	LOC102723704; musare	NR_125932; musare.aAug10; lnc-CISD2-2:1; NONHSAT097599
TC0400008281.hg.1		T268818
TC0400008287.hg.1	CISD2	NM_001008388; ENST00000273986; ENST00000503643; ENST00000574446; BC032300; OTTHUMT00000363417; OTTHUMT00000363418; OTTHUMT00000438201; CCDS34040.1; uc003hwt.5; uc062ypx.1; uc062ypy.1
TC0400008319.hg.1	RN7SL89P	ENST00000480252; uc062ysh.1; NONHSAT097669
TC0400008376.hg.1	SEC24B	NM_001042734; NM_001300813; NM_006323; ENST00000265175; ENST00000399100; ENST00000504968; BC040137; BC117135; BC143268; BC143276; OTTHUMT00000364693; OTTHUMT00000364694; OTTHUMT00000364695; CCDS43260.1; CCDS47124.1; CCDS75179.1; hsa_circ_0001436; hsa_circ_0003875; hsa_circ_0007184; hsa_circ_0070628; hsa_circ_0070629; hsa_circ_0070630; hsa_circ_0070631; hsa_circ_0070632; hsa_circ_0070633; hsa_circ…
TC0400008537.hg.1	SNORA24; SNHG8	NR_002963; NR_003584; NR_034010; NR_034011; ENST00000384096; ENST00000602414; ENST00000602483; ENST00000602520; ENST00000602573; ENST00000602819; uc003ibz.1; ENST00000384096.1; ENST00000602414.1; ENST00000602483.1; ENST00000602520.1; ENST00000602573.1; ENST00000602819.1; hsa_circ_0070721; hsa_circ_0070722; hsa_circ_0070723; OTTHUMT00000467703; OTTHUMT00000467704; OTTHUMT00000467705; OTTHUMT000004…
TC0400008785.hg.1	NOCT	NM_012118; ENST00000280614; ENST00000515616; ENST00000630479; BC113494; BC113500; OTTHUMT00000257231; OTTHUMT00000364337; OTTHUMT00000484811; CCDS3743.1; CCRN4L.aAug10; hsa_circ_0003122; uc003ihl.5; uc062zrg.1; uc062zrj.1; chr4_139964227_139966543
TC0400008988.hg.1	RP11-372K14.2	ENST00000603472.1; OTTHUMT00000364977; uc063aeu.1; ENST00000603472; HG497382.1:1..1113:ncRNA; NONHSAT098744
TC0400009148.hg.1		T273702
TC0400009179.hg.1	TMA16	NM_018352; ENST00000358572; ENST00000503148; ENST00000506214; ENST00000508268; ENST00000508652; ENST00000509657; ENST00000511562; ENST00000513134; ENST00000513272; BC011842; OTTHUMT00000365208; OTTHUMT00000365209; OTTHUMT00000365210; OTTHUMT00000365211; OTTHUMT00000365212; OTTHUMT00000365213; OTTHUMT00000365214; OTTHUMT00000365215; OTTHUMT00000365216; CCDS43278.1; hsa_circ_0071367; uc003iqq.5; uc…
TC0400009716.hg.1		NONHSAT094647; NONHSAT094648; NONHSAT094649
TC0400009917.hg.1	ryfluby	ryfluby.aAug10-unspliced
TC0400010636.hg.1	OCIAD2	NM_001014446; NM_001286773; NM_001286774; NM_152398; NR_104589; ENST00000273860; ENST00000381464; ENST00000506226; ENST00000508069; ENST00000508632; ENST00000510159; ENST00000512087; ENST00000514155; ENST00000514576; ENST00000620187; BC032808; OTTHUMT00000250495; OTTHUMT00000361984; OTTHUMT00000361985; OTTHUMT00000361986; OTTHUMT00000365819; OTTHUMT00000372018; OTTHUMT00000372019; OTTHUMT00000372…
TC0400010712.hg.1		T264800
TC0400011015.hg.1	CXCL3	NM_002090; ENST00000296026; ENST00000502974; ENST00000510390; ENST00000511669; BC016308; BC065743; OTTHUMT00000362721; OTTHUMT00000362722; OTTHUMT00000362723; OTTHUMT00000362724; CCDS34007.1; CXCL3.cAug10; uc003hhl.5; uc062xgv.1; uc062xgw.1; uc062xgx.1; NONHSAT096879
TC0400011018.hg.1	CXCL2	NM_002089; ENST00000296031; ENST00000508487; ENST00000510048; BC015753; OTTHUMT00000362731; OTTHUMT00000362732; OTTHUMT00000362733; CCDS34008.1; CXCL2.eAug10; uc003hhm.5; uc062xgy.1; uc062xgz.1; NONHSAT096882
TC0400011022.hg.1		lnc-CXCL2-1:1; NONHSAT096887; NONHSAT096890
TC0400011056.hg.1	NUP54	NM_001278603; NM_017426; NR_103780; NR_103781; NR_103782; ENST00000264883; ENST00000502850; ENST00000504173; ENST00000506098; ENST00000507257; ENST00000508465; ENST00000508583; ENST00000508604; ENST00000510569; ENST00000510884; ENST00000512151; ENST00000513248; ENST00000513352; ENST00000514307; ENST00000514313; ENST00000514901; ENST00000514987; ENST00000515460; OTTHUMT00000252402; OTTHUMT00000362…
TC0400011107.hg.1	SNORD75	uc062xob.1; ENST00000408784; NONHSAT097056
TC0400011108.hg.1	CNOT6L	NM_001286790; NM_144571; ENST00000504123; ENST00000504804; ENST00000505983; ENST00000506166; ENST00000508371; ENST00000512485; ENST00000515441; ENST00000515506; OTTHUMT00000362515; OTTHUMT00000362517; OTTHUMT00000362518; OTTHUMT00000362519; OTTHUMT00000362520; OTTHUMT00000362521; OTTHUMT00000362522; OTTHUMT00000362523; CCDS68731.1; CNOT6L.eAug10; hsa_circ_0006168; hsa_circ_0070076; hsa_circ_00700…
TC0400011130.hg.1	PAQR3	NM_001040202; ENST00000342820; ENST00000395594; ENST00000503343; ENST00000505715; ENST00000505735; ENST00000508599; ENST00000511594; ENST00000512299; ENST00000512733; ENST00000512760; ENST00000515541; ENST00000515853; BC031256; BC047510; OTTHUMT00000363442; OTTHUMT00000363443; OTTHUMT00000363444; OTTHUMT00000363445; OTTHUMT00000363446; OTTHUMT00000363447; OTTHUMT00000363448; OTTHUMT00000363449; O…
TC0400011146.hg.1	stubabo	stubabo.aAug10-unspliced
TC0400011203.hg.1	HPSE	NM_001098540; NM_001166498; NM_001199830; NM_006665; ENST00000311412; ENST00000405413; ENST00000507150; ENST00000508891; ENST00000509906; ENST00000512196; ENST00000513463; BC051321; OTTHUMT00000252812; OTTHUMT00000252813; OTTHUMT00000363967; OTTHUMT00000363968; OTTHUMT00000363969; OTTHUMT00000363970; OTTHUMT00000363971; uc003hok.4; CCDS3602.1; CCDS54774.1; CCDS56337.1; HPSE.dAug10; uc003hoi.4; uc…
TC0400011383.hg.1	TSPAN5	NM_005723; ENST00000305798; ENST00000505184; ENST00000507167; ENST00000508798; ENST00000509168; ENST00000511651; ENST00000511753; ENST00000511800; ENST00000515287; ENST00000515440; BC009704; OTTHUMT00000253641; OTTHUMT00000363718; OTTHUMT00000363719; OTTHUMT00000363720; OTTHUMT00000363721; OTTHUMT00000363722; OTTHUMT00000363723; OTTHUMT00000363724; OTTHUMT00000363725; OTTHUMT00000363726; CCDS3646…
TC0400011421.hg.1	LAMTOR3	NM_001243736; NM_021970; NR_024170; ENST00000226522; ENST00000499666; ENST00000515100; BC026245; OTTHUMT00000253698; OTTHUMT00000363211; OTTHUMT00000363212; CCDS3652.1; CCDS58920.1; uc003hvg.3; uc003hvh.3; uc003hvi.3; NONHSAT097541
TC0400011466.hg.1	UBE2D3	NM_001300795; NM_003340; NM_181886; NM_181887; NM_181888; NM_181889; NM_181890; NM_181891; NM_181892; NM_181893; ENST00000321805; ENST00000338145; ENST00000343106; ENST00000349311; ENST00000350435; ENST00000357194; ENST00000394801; ENST00000394803; ENST00000394804; ENST00000453744; ENST00000502404; ENST00000502563; ENST00000502690; ENST00000503282; ENST00000503418; ENST00000503742; ENST0000050421…
TC0400011615.hg.1	RP11-73K9.3	ENST00000610220.1; OTTHUMT00000472975; uc062zba.1; ENST00000610220; HG497172.1:1..349:ncRNA
TC0400011707.hg.1	RP11-548H18.2	ENST00000505994; OTTHUMT00000364556; TCONS_l2_00021261; TCONS_l2_00021262
TC0400011823.hg.1	PGRMC2	NM_006320; ENST00000296425; ENST00000394276; ENST00000503588; ENST00000503872; ENST00000509070; ENST00000512483; ENST00000520121; ENST00000613358; BC016692; BC092478; OTTHUMT00000257172; OTTHUMT00000361358; OTTHUMT00000361359; OTTHUMT00000361360; OTTHUMT00000361361; OTTHUMT00000361362; OTTHUMT00000470697; CCDS3739.2; PGRMC2.eAug10; uc003igg.4; uc062zmu.1; uc062zmv.1; uc062zmw.1; uc062zmx.1; uc062…
TC0400011825.hg.1	meyku	meyku.aAug10-unspliced
TC0400011920.hg.1	SLC7A11	NM_014331; ENST00000280612; ENST00000509248; BC012087; OTTHUMT00000257251; OTTHUMT00000364387; CCDS3742.1; hsa_circ_0070969; hsa_circ_0070970; hsa_circ_0070971; hsa_circ_0070972; hsa_circ_0070973; hsa_circ_0070974; hsa_circ_0070975; hsa_circ_0070976; hsa_circ_0070977; hsa_circ_0070978; hsa_circ_0070979; hsa_circ_0070980; hsa_circ_0070981; uc062zqn.1; uc062zqp.1
TC0400012018.hg.1	GYPB	NM_001304382; NM_002100; ENST00000429670; ENST00000502664; ENST00000503255; ENST00000504951; ENST00000505583; ENST00000506516; ENST00000506679; ENST00000507009; ENST00000508618; ENST00000508841; ENST00000510196; ENST00000511198; ENST00000513128; ENST00000513557; ENST00000513677; BC069310; BC121077; BC121078; OTTHUMT00000364791; OTTHUMT00000364792; OTTHUMT00000364793; OTTHUMT00000364794; OTTHUMT00…
TC0400012019.hg.1	GYPA	NM_001308187; NM_001308190; NM_002099; ENST00000324022; ENST00000360771; ENST00000503627; ENST00000504786; ENST00000508337; ENST00000509346; ENST00000510771; ENST00000512064; ENST00000512789; ENST00000514603; ENST00000535709; ENST00000616983; BC005319; BC013328; OTTHUMT00000364783; OTTHUMT00000364784; OTTHUMT00000364785; OTTHUMT00000364786; OTTHUMT00000364787; OTTHUMT00000364788; OTTHUMT000003647…
TC0400012068.hg.1	PRMT9	NM_001304458; NM_138364; ENST00000322396; ENST00000510269; ENST00000511687; ENST00000514886; BC064403; OTTHUMT00000364650; OTTHUMT00000364651; OTTHUMT00000364652; OTTHUMT00000364653; CCDS3771.1; hsa_circ_0009048; uc003ilc.4; uc063ack.1; uc063acl.1; uc063acm.1; chr4_148575002_148575717; NONHSAT098688
TC0400012390.hg.1	PTGES3P3	ENST00000511479; NONHSAT099164; NONHSAT099165; OTTHUMT00000362899
TC0400012617.hg.1	LVCAT8; RP11-242J7.1	NR_131965; NR_131966; NR_131967; ENST00000519173.1; ENST00000520280.1; ENST00000522554.1; OTTHUMT00000374071; OTTHUMT00000374072; OTTHUMT00000374073; uc063bia.1; uc063bib.1; uc063bic.1; ENST00000519173; ENST00000520280; ENST00000522554; HG497594.1:1..802:ncRNA; HG497595.1:1..607:ncRNA; HG497596.1:1..473:ncRNA; NONHSAT099552; NONHSAT099554; NONHSAT099555; NONHSAT099557; TCONS_l2_00021455
TC0400012618.hg.1	CASP3	NM_004346; NM_032991; ENST00000308394; ENST00000393585; ENST00000393588; ENST00000447121; ENST00000517513; ENST00000523916; ENST00000613118; BC016926; OTTHUMT00000257885; OTTHUMT00000257886; OTTHUMT00000257887; OTTHUMT00000257888; OTTHUMT00000374074; OTTHUMT00000374075; uc003iwh.3; CASP3.cAug10; CCDS3836.1; hsa_circ_0071528; hsa_circ_0071529; hsa_circ_0071530; hsa_circ_0071531; hsa_circ_0071532; …
TC0400012621.hg.1	ACSL1	NM_001286708; NM_001286710; NM_001286711; NM_001286712; NM_001995; ENST00000281455; ENST00000454703; ENST00000503407; ENST00000504342; ENST00000504900; ENST00000505492; ENST00000506733; ENST00000507295; ENST00000513001; ENST00000513317; ENST00000515030; ENST00000622937; BC050073; OTTHUMT00000361098; OTTHUMT00000361099; OTTHUMT00000361100; OTTHUMT00000361101; OTTHUMT00000361102; OTTHUMT00000361103…
TC0400012623.hg.1	MIR3945HG	NR_037867; ENST00000510284.1; ENST00000511703.1; OTTHUMT00000361376; OTTHUMT00000361377; uc003iwy.2; uc063bjc.1; ENST00000510284; ENST00000511703; HG497597.1:1..729:ncRNA; HG497598.1:1..576:ncRNA; lnc-ACSL1-1:3; lnc-ACSL1-1:4; NONHSAT099566; NONHSAT099567; NONHSAT099568; NONHSAT099570; NR_037867.1:1..3390:ncRNA; TCONS_00007451; TCONS_00007924; TCONS_00008694
TC0400012853.hg.1	RP11-597D13.9	ENST00000505532.1; ENST00000508752.1; ENST00000509463.1; ENST00000514381.1; OTTHUMT00000365598; OTTHUMT00000365615; OTTHUMT00000365619; OTTHUMT00000366730; uc063aov.1; uc063aox.1; uc063aoy.1; ENST00000505532; ENST00000508752; ENST00000509463; ENST00000514381; HG497449.1:1..692:ncRNA; HG497450.1:1..2227:ncRNA; HG497451.1:1..762:ncRNA; HG497452.1:1..2724:ncRNA; NONHSAT098980; NONHSAT098982; NONHSAT…
TC0400012938.hg.1	RASGEF1B	NM_001300735; NM_001300736; NM_152545; ENST00000264400; ENST00000335927; ENST00000436139; ENST00000504863; ENST00000507538; ENST00000509081; ENST00000514889; ENST00000613784; BC121003; BC121004; OTTHUMT00000362830; OTTHUMT00000362831; OTTHUMT00000362832; OTTHUMT00000362833; OTTHUMT00000362834; OTTHUMT00000362835; OTTHUMT00000362844; CCDS34022.1; CCDS75151.1; CCDS75152.1; hsa_circ_0001419; RASGEF1…
TC0400012946.hg.1		NONHSAT097386
TC0400012947.hg.1	GPRIN3	NM_198281; ENST00000333209; BC126371; OTTHUMT00000472844; CCDS34030.1; uc021xqb.3
TC0400012949.hg.1	SLC39A8	NM_001135146; NM_001135147; NM_001135148; NM_022154; ENST00000356736; ENST00000394833; ENST00000424970; ENST00000510255; ENST00000512337; ENST00000512657; ENST00000514000; BC012125; OTTHUMT00000253797; OTTHUMT00000253798; OTTHUMT00000363567; OTTHUMT00000363568; OTTHUMT00000363569; OTTHUMT00000363570; OTTHUMT00000363572; CCDS3656.1; CCDS47117.1; hsa_circ_0002782; hsa_circ_0070516; hsa_circ_0070517…
TC0500006748.hg.1	RPL30P7	ENST00000479312; NONHSAT100446; OTTHUMT00000349261
TC0500006870.hg.1	RNU6-1003P	uc063cnh.1; ENST00000517099; NONHSAT100624
TC0500006918.hg.1	GUSBP1	NR_027026; NR_027027; NR_027028; ENST00000449061; ENST00000508260; ENST00000508973; ENST00000509649; ENST00000607545; GUSBP1.dAug10; hsa_circ_0072020; hsa_circ_0072021; hsa_circ_0072022; hsa_circ_0072023; hsa_circ_0072024; hsa_circ_0072025; hsa_circ_0072026; hsa_circ_0072027; NONHSAT100712; NONHSAT100713; NONHSAT100714; NONHSAT100717; NONHSAT147322; OTTHUMT00000366371; OTTHUMT00000366372; OTTHUMT…
TC0500007075.hg.1	SUB1	NM_006713; ENST00000265073; ENST00000502453; ENST00000502897; ENST00000504016; ENST00000504789; ENST00000506237; ENST00000510442; ENST00000511175; ENST00000511615; ENST00000511988; ENST00000512913; ENST00000513013; ENST00000515355; BC009610; BC010537; BC018189; BC022339; BC105972; OTTHUMT00000253730; OTTHUMT00000366567; OTTHUMT00000366568; OTTHUMT00000366569; OTTHUMT00000366570; OTTHUMT0000036657…
TC0500007250.hg.1	shorplerby	shorplerby.aAug10-unspliced
TC0500007290.hg.1	plastubu	plastubu.aAug10-unspliced
TC0500007457.hg.1	SETD9	NM_001171990; NM_153706; ENST00000285947; ENST00000418299; ENST00000423328; ENST00000463805; ENST00000472636; ENST00000475908; ENST00000477359; ENST00000480414; ENST00000498322; ENST00000624733; ENST00000628593; BC036528; OTTHUMT00000132304; OTTHUMT00000132305; OTTHUMT00000132306; OTTHUMT00000132307; OTTHUMT00000132308; OTTHUMT00000132511; OTTHUMT00000132512; OTTHUMT00000132513; OTTHUMT0000031604…
TC0500007465.hg.1	GPBP1	NM_001127235; NM_001127236; NM_001203246; NM_022913; ENST00000264779; ENST00000309096; ENST00000424459; ENST00000506184; ENST00000511209; ENST00000513524; ENST00000513732; ENST00000514387; ENST00000515484; BC113004; OTTHUMT00000368563; OTTHUMT00000368564; OTTHUMT00000368566; OTTHUMT00000368568; OTTHUMT00000368569; OTTHUMT00000368570; OTTHUMT00000374496; OTTHUMT00000374497; OTTHUMT00000380098; CCD…
TC0500007467.hg.1	floystobu	floystobu.aAug10-unspliced
TC0500007555.hg.1	tarzerby	tarzerby.aAug10-unspliced
TC0500007557.hg.1	fager	fager.aAug10-unspliced
TC0500007641.hg.1	PIK3R1	NM_001242466; NM_181504; NM_181523; NM_181524; ENST00000320694; ENST00000336483; ENST00000517412; ENST00000517643; ENST00000517698; ENST00000518292; ENST00000518813; ENST00000519025; ENST00000520550; ENST00000520675; ENST00000521381; ENST00000521409; ENST00000521657; ENST00000522084; ENST00000523807; ENST00000523872; BC030815; BC094795; OTTHUMT00000254013; OTTHUMT00000254014; OTTHUMT00000254015; …
TC0500007642.hg.1	morzorby	morzorby.aAug10-unspliced
TC0500007643.hg.1	neezorby	neezorby.aAug10-unspliced
TC0500007644.hg.1	slusmobu	slusmobu.aAug10-unspliced
TC0500007687.hg.1	RP11-974F13.5	ENST00000514492; OTTHUMT00000368841
TC0500007879.hg.1	SNORA18	uc063ewg.1; ENST00000383865; NONHSAT102350
TC0500007881.hg.1	JMY	NM_152405; ENST00000396137; ENST00000412001; BC130624; OTTHUMT00000254070; OTTHUMT00000347255; CCDS4047.3; hsa_circ_0073122; hsa_circ_0073123; hsa_circ_0073124; hsa_circ_0073125; hsa_circ_0073126; uc003kfx.5; uc063ewi.1; NONHSAT102353
TC0500007890.hg.1	PAPD4	NM_001114393; NM_001114394; NM_001297744; NM_001297745; NM_173797; ENST00000296783; ENST00000423041; ENST00000428308; ENST00000453514; ENST00000502269; ENST00000503620; ENST00000504233; ENST00000504982; ENST00000505571; ENST00000505770; ENST00000508620; ENST00000509227; ENST00000510721; ENST00000513735; ENST00000514095; ENST00000515298; ENST00000515807; BC026061; BC047581; OTTHUMT00000226967; OTT…
TC0500007912.hg.1	ZFYVE16	NM_001105251; NM_001284236; NM_001284237; NM_014733; ENST00000338008; ENST00000505560; ENST00000507548; ENST00000509558; ENST00000509562; ENST00000510158; ENST00000510995; ENST00000511050; ENST00000511829; ENST00000512442; ENST00000512558; ENST00000512907; ENST00000513789; BC030808; OTTHUMT00000226982; OTTHUMT00000369306; OTTHUMT00000369307; OTTHUMT00000369308; OTTHUMT00000369309; OTTHUMT00000369…
TC0500008064.hg.1		NONHSAT102757
TC0500008230.hg.1	swawswubu	swawswubu.aAug10-unspliced
TC0500008569.hg.1	KDELC1P1	ENST00000512118; NONHSAT103657; OTTHUMT00000372403
TC0500008627.hg.1	SLC22A4	NM_003059; ENST00000200652; ENST00000425923; ENST00000491257; BC028313; OTTHUMT00000132661; OTTHUMT00000148099; OTTHUMT00000315754; CCDS4153.1; hsa_circ_0008869; uc003kwq.4; uc063gue.1; uc063guf.1; NONHSAT103736
TC0500008685.hg.1	sparslerby	sparslerby.aAug10-unspliced
TC0500008691.hg.1	UBE2B	NM_003337; ENST00000265339; ENST00000499038; ENST00000503080; ENST00000504431; ENST00000506787; ENST00000507277; ENST00000510021; ENST00000511807; BC005979; BC008404; BC008470; OTTHUMT00000251166; OTTHUMT00000371538; OTTHUMT00000371539; OTTHUMT00000371540; OTTHUMT00000371541; OTTHUMT00000371542; OTTHUMT00000371543; OTTHUMT00000371544; CCDS4174.1; UBE2B.cAug10; uc003kzh.4; uc063hbd.1; uc063hbe.1; …
TC0500008785.hg.1	EGR1	NM_001964; ENST00000239938; BC073983; OTTHUMT00000251274; CCDS4206.1; uc003ldb.2
TC0500008835.hg.1	CXXC5	NM_016463; ENST00000302517; ENST00000502295; ENST00000502336; ENST00000502716; ENST00000503511; ENST00000504844; ENST00000504944; ENST00000505812; ENST00000507139; ENST00000509238; ENST00000511048; ENST00000511457; ENST00000511591; ENST00000512816; ENST00000515038; ENST00000520967; BC002490; BC006428; BC017439; BC024040; BC041013; OTTHUMT00000372744; OTTHUMT00000372745; OTTHUMT00000372748; OTTHUM…
TC0500008869.hg.1	VTRNA1-3	NR_026705; ENST00000365645; uc011czx.2; NONHSAT104230
TC0500008966.hg.1	gluja	gluja.aAug10
TC0500009108.hg.1	GPX3	NM_002084; ENST00000388825; ENST00000517973; ENST00000519214; ENST00000520059; ENST00000520597; ENST00000521632; ENST00000521650; ENST00000521722; ENST00000614343; ENST00000622181; BC013601; BC035841; BC050378; OTTHUMT00000374772; OTTHUMT00000374773; OTTHUMT00000374775; OTTHUMT00000374776; OTTHUMT00000374904; OTTHUMT00000374905; OTTHUMT00000374907; OTTHUMT00000374908; CCDS43389.1; GPX3.dAug10; GP…
TC0500009132.hg.1	RP11-54C4.2	ENST00000603996; OTTHUMT00000468864
TC0500009154.hg.1	rawsneebu	rawsneebu.aAug10-unspliced
TC0500009161.hg.1	SAP30L	NM_001131062; NM_001131063; NM_024632; NR_024084; ENST00000297109; ENST00000426761; ENST00000440364; ENST00000517926; ENST00000519683; ENST00000520159; ENST00000520731; ENST00000523029; ENST00000523198; BC009829; OTTHUMT00000252454; OTTHUMT00000374282; OTTHUMT00000374283; OTTHUMT00000374284; OTTHUMT00000374285; OTTHUMT00000374286; OTTHUMT00000374465; OTTHUMT00000374466; OTTHUMT00000374467; CCDS43…
TC0500009201.hg.1	PPP1R2P3	NR_038443; ENST00000522232; OTTHUMT00000373593
TC0500009423.hg.1	NPM1	hsa_circ_0092356
TC0500009521.hg.1	CPEB4	NM_001308189; NM_001308191; NM_001308192; NM_001308193; NM_030627; ENST00000265085; ENST00000334035; ENST00000517880; ENST00000518141; ENST00000519152; ENST00000519467; ENST00000519835; ENST00000520867; ENST00000522336; ENST00000522344; BC117150; BC143958; BC143959; OTTHUMT00000252964; OTTHUMT00000372807; OTTHUMT00000372808; OTTHUMT00000372809; OTTHUMT00000372810; OTTHUMT00000372811; OTTHUMT00000…
TC0500009523.hg.1	laflaw	laflaw.aAug10-unspliced
TC0500009581.hg.1	dawstoybu	dawstoybu.aAug10-unspliced
TC0500009706.hg.1	SQSTM1	NM_001142298; NM_001142299; NM_003900; ENST00000360718; ENST00000389805; ENST00000422245; ENST00000453046; ENST00000464493; ENST00000466342; ENST00000481335; ENST00000485412; ENST00000504627; ENST00000506042; ENST00000506690; ENST00000508284; ENST00000510187; ENST00000512234; ENST00000514093; ENST00000626660; BC001874; BC003139; BC017222; BC019111; OTTHUMT00000319344; OTTHUMT00000319345; OTTHUMT0…
TC0500010090.hg.1	ROPN1L-AS1	NR_102746; ENST00000513037.1; OTTHUMT00000367040; uc031siw.2; ENST00000513037; HG497764.1:1..189:ncRNA; NONHSAT100443
TC0500010201.hg.1	kaskarby	kaskarby.aAug10-unspliced
TC0500010549.hg.1	RICTOR	NM_001285439; NM_001285440; NM_152756; ENST00000296782; ENST00000357387; ENST00000503698; ENST00000505927; ENST00000509567; ENST00000510711; ENST00000511516; ENST00000513566; ENST00000514735; ENST00000515846; BC137163; BC137164; BC144509; OTTHUMT00000366985; OTTHUMT00000366986; OTTHUMT00000366987; OTTHUMT00000366988; OTTHUMT00000366989; OTTHUMT00000366990; OTTHUMT00000366991; OTTHUMT00000366992; …
TC0500010586.hg.1	SNORD72	NR_002583; ENST00000390994; uc003jmf.1; NONHSAT101159
TC0500010635.hg.1	HMGCS1	NM_001098272; NM_002130; ENST00000325110; ENST00000433297; ENST00000507004; ENST00000507293; ENST00000508319; ENST00000511774; ENST00000514610; BC083514; OTTHUMT00000368022; OTTHUMT00000368024; OTTHUMT00000368025; OTTHUMT00000368026; OTTHUMT00000368027; OTTHUMT00000368028; OTTHUMT00000368029; CCDS34154.1; hsa_circ_0008621; hsa_circ_0072381; hsa_circ_0072382; hsa_circ_0072383; hsa_circ_0072384; hs…
TC0500010637.hg.1	sperplerby	sperplerby.aAug10-unspliced
TC0500010835.hg.1	PLK2	NM_001252226; NM_006622; ENST00000274289; ENST00000502671; ENST00000503115; ENST00000503378; ENST00000503713; ENST00000504196; ENST00000505244; ENST00000508300; ENST00000509422; ENST00000509555; ENST00000510629; ENST00000511326; ENST00000514306; ENST00000515415; ENST00000617412; BC013879; OTTHUMT00000214150; OTTHUMT00000367847; OTTHUMT00000367848; OTTHUMT00000367849; OTTHUMT00000367850; OTTHUMT00…
TC0500010842.hg.1	PDE4D	NM_001104631; NM_001165899; NM_001197218; NM_001197219; NM_001197220; NM_001197221; NM_001197222; NM_001197223; NM_006203; ENST00000309641; ENST00000317118; ENST00000340635; ENST00000358923; ENST00000360047; ENST00000405053; ENST00000405755; ENST00000502484; ENST00000502575; ENST00000503258; ENST00000504624; ENST00000505453; ENST00000505507; ENST00000506024; ENST00000506510; ENST00000507116; ENST…
TC0500010843.hg.1	joypluby	joypluby.aAug10-unspliced
TC0500010853.hg.1	karflu	karflu.aAug10-unspliced
TC0500010903.hg.1	ISCA1P1	ENST00000426679; OTTHUMT00000330289
TC0500010998.hg.1	CCDC125	NM_176816; ENST00000383374; ENST00000396496; ENST00000396499; ENST00000460090; ENST00000511257; ENST00000512045; ENST00000513172; OTTHUMT00000254027; OTTHUMT00000308939; OTTHUMT00000308940; OTTHUMT00000369168; OTTHUMT00000369169; OTTHUMT00000369170; NM_001297696_2; NM_001297697_2; BC160002; CCDC125andCFLP5.bAug10; CCDS4000.1; CCDS75255.1; hsa_circ_0001496; hsa_circ_0072779; hsa_circ_0072780; uc00…
TC0500011037.hg.1	LOC100272216	NR_027439_2
TC0500011052.hg.1	torchaby	torchaby.aAug10-unspliced
TC0500011145.hg.1		T284346
TC0500011146.hg.1	ENC1	NM_001256574; NM_001256575; NM_001256576; NM_003633; NR_046318; ENST00000302351; ENST00000508331; ENST00000509127; ENST00000509284; ENST00000510316; ENST00000537006; ENST00000618628; BC000418; OTTHUMT00000219862; OTTHUMT00000369004; OTTHUMT00000369006; OTTHUMT00000369007; OTTHUMT00000370946; CCDS4021.1; CCDS58958.1; hsa_circ_0006859; hsa_circ_0073009; hsa_circ_0073010; hsa_circ_0073011; uc003kdc.…
TC0500011240.hg.1	HOMER1	NM_001277077; NM_001277078; NM_004272; ENST00000282260; ENST00000334082; ENST00000460741; ENST00000508576; ENST00000535690; BC015502; BC047438; OTTHUMT00000258856; OTTHUMT00000258857; OTTHUMT00000258858; OTTHUMT00000370191; CCDS43335.1; CCDS64188.1; CCDS64189.1; HOMER1.bAug10; HOMER1.cAug10; hsa_circ_0006916; hsa_circ_0073127; hsa_circ_0073128; hsa_circ_0073129; hsa_circ_0073130; hsa_circ_0073131…
TC0500011435.hg.1	LYSMD3	NM_001286812; NM_198273; ENST00000315948; ENST00000453259; ENST00000500869; ENST00000509384; BC136740; BC136741; OTTHUMT00000369986; OTTHUMT00000369987; OTTHUMT00000369989; OTTHUMT00000369990; CCDS43338.1; CCDS68911.1; hsa_circ_0073277; hsa_circ_0073278; uc003kjr.5; uc003kjs.3; uc010jaz.4; uc063fid.1
TC0500011446.hg.1	LUCAT1	NR_103548; NR_103549; ENST00000511918; ENST00000513492; ENST00000513626; ENST00000511918.1; ENST00000513492.1; ENST00000513626.1; ENST00000607854.1; hsa_circ_0073353; hsa_circ_0073354; OTTHUMT00000369756; OTTHUMT00000369757; OTTHUMT00000369758; OTTHUMT00000470186; uc032vdb.2; uc063fir.1; uc063fis.1; uc063fit.1; ENST00000607854; HG498232.1:1..433:ncRNA; HG498233.1:1..828:ncRNA; HG498234.1:1..2672:…
TC0500011448.hg.1	ARRDC3	NM_020801; ENST00000265138; ENST00000503192; ENST00000505631; ENST00000507075; ENST00000508948; ENST00000511391; ENST00000514284; BC015928; BC053619; OTTHUMT00000369763; OTTHUMT00000369764; OTTHUMT00000369766; OTTHUMT00000369767; OTTHUMT00000370470; OTTHUMT00000370472; OTTHUMT00000370474; CCDS34202.1; hsa_circ_0073355; hsa_circ_0073356; hsa_circ_0073357; hsa_circ_0073358; uc003kjz.3; uc063fiw.1; …
TC0500011474.hg.1	muneme	muneme.bAug10-unspliced
TC0500011501.hg.1		T286282
TC0500011502.hg.1	ELL2	NM_012081; ENST00000237853; ENST00000505584; ENST00000506628; ENST00000508694; ENST00000508757; ENST00000513343; ENST00000515020; BC028412; OTTHUMT00000242846; OTTHUMT00000370237; OTTHUMT00000370238; OTTHUMT00000370239; OTTHUMT00000370240; OTTHUMT00000370242; OTTHUMT00000370243; uc003klr.4; CCDS4080.1; ELL2.eAug10; hsa_circ_0006160; hsa_circ_0008097; hsa_circ_0008962; hsa_circ_0009176; hsa_circ_0…
TC0500011554.hg.1	CHD1	NM_001270; ENST00000284049; ENST00000414220; ENST00000505657; ENST00000505982; ENST00000508756; ENST00000511067; ENST00000511628; ENST00000512392; ENST00000512844; ENST00000513064; ENST00000514344; ENST00000614616; BC117134; OTTHUMT00000370295; OTTHUMT00000370296; OTTHUMT00000370297; OTTHUMT00000370298; OTTHUMT00000370299; OTTHUMT00000370300; OTTHUMT00000370301; OTTHUMT00000370302; OTTHUMT0000037…
TC0500011584.hg.1		NONHSAT103012
TC0500011702.hg.1	STARD4	NM_001308056; NM_001308057; NM_001308058; NM_001308059; NM_001308060; NM_001308061; NM_139164; NR_131752; NR_131753; NR_131754; ENST00000296632; ENST00000455172; ENST00000502322; ENST00000502931; ENST00000505803; ENST00000508215; ENST00000509887; ENST00000510346; ENST00000511137; ENST00000511436; ENST00000511569; ENST00000512160; BC042956; OTTHUMT00000250720; OTTHUMT00000370739; OTTHUMT0000037074…
TC0500011751.hg.1	FEM1C	NM_020177; ENST00000274457; BC028369; OTTHUMT00000250857; CCDS4118.1; hsa_circ_0073636; uc003krb.2
TC0500011752.hg.1	FEM1C	hsa_circ_0005381; chr5_114876581_114878598
TC0500011935.hg.1	2021-03-03	NM_178450; ENST00000308660; ENST00000502289; ENST00000504239; ENST00000506088; ENST00000515241; BC047569; BC146948; BC146964; OTTHUMT00000250955; OTTHUMT00000371417; OTTHUMT00000371418; OTTHUMT00000371420; OTTHUMT00000371421; CCDS4141.1; hsa_circ_0073750; uc003kuf.4; uc063gou.1; uc063gov.1; uc063gow.1; uc063gox.1; NONHSAT103601; NONHSAT103602
TC0500011942.hg.1	reyflar	reyflar.aAug10-unspliced
TC0500012016.hg.1	LOC105379175; AC116366.6; spoysporbu	ENST00000443093; ENST00000443093.2; OTTHUMT00000132338; spoysporbu.aAug10; uc063guv.1; HG498476.1:1..3730:ncRNA; lnc-IRF1-1:1; NONHSAT103754
TC0500012031.hg.1		T288986
TC0500012039.hg.1	ZCCHC10	NM_001300816; NM_001300817; NM_001300818; NM_001300819; NM_001300822; NM_001308127; NM_001308128; NM_001308129; NM_001308130; NM_017665; NR_125337; NR_131766; NR_131767; ENST00000324170; ENST00000355372; ENST00000504170; ENST00000506403; ENST00000508080; ENST00000509008; ENST00000509437; ENST00000511440; ENST00000513541; ENST00000513848; BC005211; BC022443; OTTHUMT00000251012; OTTHUMT00000370161;…
TC0500012123.hg.1	VTRNA2-1	NR_030583; ENST00000365160; ENST00000365160.1; ENST00000602301.1; OTTHUMT00000467708; uc021ydy.2; uc063hgb.1; VTRNA2.aAug10-unspliced; ENST00000602301; AC005219.1:49914..50014:rfam; HG498512.1:1..127:ncRNA; NONHSAT103946; NONHSAT103947; NR_030583.2:1..100:ncRNA
TC0500012179.hg.1	ETF1	NM_001256302; NM_001282185; NM_001291974; NM_001291975; NM_004730; ENST00000360541; ENST00000499810; ENST00000503014; ENST00000503183; ENST00000506345; ENST00000507939; ENST00000512198; ENST00000514005; ENST00000572514; BC014269; BC088358; OTTHUMT00000251276; OTTHUMT00000373726; OTTHUMT00000373727; OTTHUMT00000373728; OTTHUMT00000373729; OTTHUMT00000373730; OTTHUMT00000373731; OTTHUMT00000373732;…
TC0500012236.hg.1	PFDN1	NM_002622; ENST00000261813; ENST00000507185; ENST00000510217; ENST00000512707; ENST00000512925; ENST00000514611; ENST00000524074; BC003620; BC006202; BC011869; OTTHUMT00000251354; OTTHUMT00000373273; OTTHUMT00000373274; OTTHUMT00000373275; OTTHUMT00000373276; OTTHUMT00000373277; OTTHUMT00000374362; CCDS4222.1; uc003lff.2; uc063hua.1; uc063hub.1; uc063huc.1; uc063hud.1; uc063hue.1; uc063huf.1; NON…
TC0500012238.hg.1	HBEGF	NM_001945; ENST00000230990; ENST00000482211; ENST00000498452; BC033097; OTTHUMT00000251665; OTTHUMT00000317711; OTTHUMT00000317712; CCDS4223.1; hsa_circ_0074241; uc003lfi.4; uc063huh.1; uc063hui.1; NONHSAT104180; NONHSAT104181
TC0500012339.hg.1		T290646
TC0500012340.hg.1	NR3C1	NM_000176; NM_001018074; NM_001018075; NM_001018076; NM_001018077; NM_001020825; NM_001024094; NM_001204258; NM_001204259; NM_001204260; NM_001204261; NM_001204262; NM_001204263; NM_001204264; NM_001204265; ENST00000231509; ENST00000343796; ENST00000394464; ENST00000394466; ENST00000415690; ENST00000424646; ENST00000502500; ENST00000502892; ENST00000503201; ENST00000503701; ENST00000504336; ENST0…
TC0500012341.hg.1	buslaby	buslaby.aAug10
TC0500012342.hg.1	speesterby	speesterby.aAug10-unspliced
TC0500012345.hg.1	doyslaby	doyslaby.aAug10-unspliced
TC0500012354.hg.1	YIPF5	NM_001024947; NM_001271732; NM_030799; ENST00000274496; ENST00000448443; ENST00000508754; ENST00000513112; ENST00000519064; ENST00000522203; BC007829; BC014253; BC024737; OTTHUMT00000251882; OTTHUMT00000371886; OTTHUMT00000371887; OTTHUMT00000371890; OTTHUMT00000377034; OTTHUMT00000377040; CCDS4279.1; CCDS64277.1; hsa_circ_0074381; hsa_circ_0074382; hsa_circ_0074383; uc003lnk.6; uc003lnl.6; uc010…
TC0500012355.hg.1	gerflee	gerflee.aAug10-unspliced
TC0500012426.hg.1	spaflo	spaflo.aAug10-unspliced
TC0500012427.hg.1	nasteyby	nasteyby.aAug10-unspliced
TC0500012434.hg.1	AC021078.1	uc063iox.1; ENST00000408208; NONHSAT104515
TC0500012486.hg.1	DCTN4	NM_001135643; NM_001135644; NM_016221; ENST00000424236; ENST00000446090; ENST00000447998; ENST00000517421; ENST00000518015; ENST00000518909; ENST00000519313; ENST00000519552; ENST00000520195; ENST00000521093; ENST00000521448; ENST00000521533; ENST00000521728; ENST00000522625; ENST00000627368; BC026323; OTTHUMT00000252372; OTTHUMT00000374554; OTTHUMT00000374557; OTTHUMT00000374559; OTTHUMT00000374…
TC0500012636.hg.1		chr5_158368701_158368987
TC0500012654.hg.1	GAPDHP40	ENST00000505218; OTTHUMT00000358726
TC0500012663.hg.1	SLU7	NM_006425; ENST00000297151; ENST00000518268; ENST00000519349; ENST00000520664; ENST00000520841; ENST00000521190; ENST00000521320; ENST00000521826; ENST00000523219; BC010634; OTTHUMT00000252673; OTTHUMT00000374145; OTTHUMT00000374146; OTTHUMT00000374147; OTTHUMT00000374148; OTTHUMT00000374149; OTTHUMT00000374150; OTTHUMT00000374151; OTTHUMT00000374152; CCDS4352.1; hsa_circ_0074840; uc003lyg.4; uc0…
TC0500012942.hg.1	RNF44	NM_014901; ENST00000274811; ENST00000504160; ENST00000504434; ENST00000506378; ENST00000508478; ENST00000509404; ENST00000513029; ENST00000515051; BC039833; BC063297; OTTHUMT00000253156; OTTHUMT00000372217; OTTHUMT00000372218; OTTHUMT00000372219; OTTHUMT00000372220; OTTHUMT00000372221; OTTHUMT00000372222; OTTHUMT00000372223; CCDS4404.1; hsa_circ_0075115; hsa_circ_0075116; hsa_circ_0075117; hsa_ci…
TC0500012956.hg.1	HK3	NM_002115; ENST00000292432; ENST00000504910; ENST00000506834; ENST00000509717; ENST00000514058; ENST00000514666; BC028129; OTTHUMT00000253428; OTTHUMT00000372161; OTTHUMT00000372162; OTTHUMT00000372163; OTTHUMT00000372164; OTTHUMT00000372165; CCDS4407.1; uc003mfa.4; uc063kah.1; uc063kai.1; uc063kaj.1; uc063kak.1; uc063kal.1
TC0500012980.hg.1	FAM193B	NM_001190946; NR_024019; ENST00000502403; ENST00000504130; ENST00000505241; ENST00000505569; ENST00000506064; ENST00000506432; ENST00000506879; ENST00000506955; ENST00000507212; ENST00000507587; ENST00000508298; ENST00000510163; ENST00000510429; ENST00000510479; ENST00000513282; ENST00000513502; ENST00000514747; ENST00000515394; ENST00000524677; BC008784; OTTHUMT00000373119; OTTHUMT00000373120; O…
TC0500013057.hg.1		chr5_179044651_179044794
TC0500013109.hg.1	ZFP62	NM_001172638; NM_152283; ENST00000502412; ENST00000504225; ENST00000506377; ENST00000506439; ENST00000507843; ENST00000509066; ENST00000512132; BC140761; OTTHUMT00000368351; OTTHUMT00000368386; OTTHUMT00000368388; OTTHUMT00000368390; OTTHUMT00000368391; OTTHUMT00000368392; OTTHUMT00000368393; CCDS47357.2; CCDS54955.1; uc003mmm.5; uc011dhe.3; uc011dhf.3; uc063kvm.1; uc063kvn.1; uc063kvo.1; uc063kv…
TC0500013155.hg.1	BASP1	NM_001271606; NM_006317; ENST00000322611; ENST00000616743; BC000518; OTTHUMT00000253716; CCDS3888.1; uc003jfx.5; uc031siz.2
TC0500013227.hg.1	CDC42SE2	ENST00000502639; OTTHUMT00000370103; uc063gsa.1; NONHSAT103696
TC0500013235.hg.1	FAM53C	NM_001135647; NM_016605; ENST00000239906; ENST00000434981; ENST00000505136; ENST00000505768; ENST00000507506; ENST00000511024; ENST00000511276; ENST00000513056; BC000259; BC052993; OTTHUMT00000251278; OTTHUMT00000373619; OTTHUMT00000373621; OTTHUMT00000373622; OTTHUMT00000373624; OTTHUMT00000373625; OTTHUMT00000373627; OTTHUMT00000373629; CCDS4204.1; FAM53C.jAug10; hsa_circ_0074100; uc003lcv.4; u…
TC0500013351.hg.1	FNIP1	NM_001008738; NM_133372; ENST00000307954; ENST00000307968; ENST00000510461; ENST00000511848; ENST00000615660; ENST00000623690; OTTHUMT00000370073; OTTHUMT00000370075; OTTHUMT00000370077; OTTHUMT00000370078; OTTHUMT00000370079; BC172496; CCDS34226.1; CCDS34227.1; hsa_circ_0001524; hsa_circ_0003721; hsa_circ_0008314; hsa_circ_0009030; hsa_circ_0073838; hsa_circ_0073839; hsa_circ_0073840; hsa_circ_0…
TC0500013388.hg.1	HAVCR2	NM_032782; ENST00000307851; ENST00000517358; ENST00000521665; ENST00000522593; ENST00000522902; BC063431; OTTHUMT00000252574; OTTHUMT00000373701; OTTHUMT00000373703; OTTHUMT00000373704; OTTHUMT00000373705; CCDS4333.1; hsa_circ_0074754; uc003lwk.3; uc063jbu.1; uc063jbw.1; uc063jby.1; uc063jbz.1
TC0600006652.hg.1		NONHSAT106959; NONHSAT106960; NONHSAT106961; NONHSAT106962
TC0600006976.hg.1	PHACTR1	NM_001242648; NM_030948; ENST00000332995; ENST00000379329; ENST00000379335; ENST00000379348; ENST00000379350; ENST00000406205; ENST00000415087; ENST00000434977; ENST00000481706; ENST00000482982; ENST00000489548; BC101526; BC101528; OTTHUMT00000039876; OTTHUMT00000039877; OTTHUMT00000039878; OTTHUMT00000039879; OTTHUMT00000039880; OTTHUMT00000039881; OTTHUMT00000039883; OTTHUMT00000039884; OTTHUMT…
TC0600007006.hg.1	RNF182	NM_001165032; NM_001165033; NM_001165034; NM_152737; ENST00000420478; ENST00000423553; ENST00000471906; ENST00000488300; ENST00000488763; ENST00000537388; ENST00000537663; ENST00000544682; BC030666; BC050030; OTTHUMT00000039911; OTTHUMT00000039912; OTTHUMT00000039913; OTTHUMT00000356080; OTTHUMT00000356081; CCDS4531.1; uc003nbe.4; uc003nbg.4; uc021ylw.2; uc021ylx.2; uc063lyy.1; uc063lyz.1; uc063l…
TC0600007012.hg.1	CD83	NM_001040280; NM_001251901; NM_004233; ENST00000379153; ENST00000612003; BC030830; OTTHUMT00000039916; CCDS4532.1; CCDS75403.1; uc003nbi.4; uc021ylz.2; chr6_14131750_14136140
TC0600007013.hg.1	reyblor	reyblor.aAug10-unspliced
TC0600007014.hg.1	zysneybu	zysneybu.aAug10-unspliced
TC0600007015.hg.1	RNU7-133P	uc063lzd.1; ENST00000459188; NONHSAT107826
TC0600007016.hg.1		T297783; T297785
TC0600007019.hg.1	derfleyby	derfleyby.aAug10-unspliced; T297791
TC0600007038.hg.1	JARID2	NM_001267040; NM_004973; ENST00000341776; ENST00000397311; ENST00000474854; BC046246; OTTHUMT00000039926; OTTHUMT00000039927; CCDS4533.1; CCDS58996.1; hsa_circ_0002272; hsa_circ_0075670; hsa_circ_0075671; hsa_circ_0075672; hsa_circ_0075673; hsa_circ_0075674; hsa_circ_0075675; hsa_circ_0075676; hsa_circ_0075677; hsa_circ_0075678; JARID2.nAug10; uc003nbj.5; uc011div.4; uc063lzq.1; NONHSAT107872; NO…
TC0600007044.hg.1	nosnoby	nosnoby.aAug10-unspliced
TC0600007060.hg.1	MYLIP; MIR4639	NM_013262; NR_039782; ENST00000349606; ENST00000356840; ENST00000584938; BC002860; OTTHUMT00000043864; OTTHUMT00000043865; CCDS4536.1; hsa_circ_0075684; uc003nbq.4; uc003nbr.4; uc021ymb.2; NONHSAT107887; NR_039782.2:1..69:precursor_RNA
TC0600007071.hg.1	RP1-151F17.1; RP1-151F17.2	ENST00000423260.1; ENST00000450930.1; ENST00000606924.1; OTTHUMT00000329723; OTTHUMT00000329724; OTTHUMT00000470976; uc063man.1; uc063mao.1; uc063map.1; ENST00000423260; ENST00000450930; ENST00000606924; HG499016.1:1..491:ncRNA; HG499017.1:1..635:ncRNA; HG499018.1:1..2538:ncRNA; NONHSAT107908; NONHSAT107909; NONHSAT107910
TC0600007192.hg.1	SNORD46	uc063mdm.1; ENST00000516021; NONHSAT108107
TC0600007263.hg.1	HIST1H4A	NM_003538; ENST00000617569; BC066248; BC066249; BC067495; BC069654; OTTHUMT00000040081; CCDS4571.1; uc003nfq.4
TC0600007265.hg.1	HIST1H3C	NM_003531; ENST00000612966; BC127610; OTTHUMT00000040078; BC160079; CCDS4576.1; uc003nfv.4
TC0600007274.hg.1	HIST1H2BD	NM_021063; NM_138720; ENST00000289316; ENST00000377777; BC002842; BC096122; OTTHUMT00000040088; OTTHUMT00000040089; CCDS4587.1; uc003ngr.4; uc003ngs.4
TC0600007275.hg.1	sorvabo	sorvabo.aAug10-unspliced
TC0600007285.hg.1	HIST1H2AE	NM_021052; ENST00000303910; BC093836; BC093862; OTTHUMT00000040103; CCDS4595.1; HIST1H2AE.aAug10-unspliced; uc003nha.2
TC0600007289.hg.1	HIST1H4F	NM_003540; ENST00000244537; BC069288; BC093763; BC093765; OTTHUMT00000040106; CCDS4598.1; uc003nhe.2
TC0600007306.hg.1	BTN3A3	NM_001242803; NM_006994; NM_197974; ENST00000244519; ENST00000361232; ENST00000467524; ENST00000471353; ENST00000474790; ENST00000477388; ENST00000480110; ENST00000482451; ENST00000483179; ENST00000487272; ENST00000487627; ENST00000490254; ENST00000494393; ENST00000496719; ENST00000497681; BC015815; OTTHUMT00000040116; OTTHUMT00000354136; OTTHUMT00000354137; OTTHUMT00000354138; OTTHUMT00000354139…
TC0600007325.hg.1	POM121L6P	OTTHUMT00000317759; ENST00000441186; NONHSAT108314; NONHSAT108315; NONHSAT108316
TC0600007335.hg.1	MIR3143	NR_036096; ENST00000584253; uc021yoz.1; LM610993.1:1..63:precursor_RNA; NONHSAT108346; NR_036096.1:1..63:precursor_RNA
TC0600007366.hg.1		AL009179.1:16340..16413:rfam
TC0600007369.hg.1		AL009179.1:54846..54919:rfam
TC0600007371.hg.1		AL009179.1:106037..106108:rfam
TC0600007408.hg.1		AL022393.1:39398..39317:rfam
TC0600007437.hg.1		NONHSAT108496
TC0600007610.hg.1	MSH5; MSH5-SAPCD1; SAPCD1	NM_002441; NM_025259; NM_172166; NR_037846; ENST00000375703; ENST00000375740; ENST00000375750; ENST00000375755; ENST00000395853; ENST00000415669; ENST00000423982; ENST00000425424; ENST00000425703; ENST00000429846; ENST00000433778; ENST00000450148; ENST00000463094; ENST00000463144; ENST00000467319; ENST00000468136; ENST00000468602; ENST00000482280; ENST00000484309; ENST00000494299; ENST00000494458…
TC0600007701.hg.1	PHF1	NM_002636; NM_024165; NR_027692; ENST00000374512; ENST00000374516; ENST00000427004; ENST00000427826; ENST00000428274; ENST00000459809; ENST00000479029; ENST00000486845; ENST00000487667; ENST00000488767; ENST00000495509; BC008834; OTTHUMT00000076174; OTTHUMT00000076175; OTTHUMT00000276478; OTTHUMT00000276479; OTTHUMT00000276480; OTTHUMT00000276481; OTTHUMT00000276482; OTTHUMT00000276483; OTTHUMT00…
TC0600007789.hg.1	ZNF76	NM_001292032; NM_003427; ENST00000229405; ENST00000339411; ENST00000373953; ENST00000460229; ENST00000469195; ENST00000479226; ENST00000482946; ENST00000484932; ENST00000486891; ENST00000491400; ENST00000498555; BC000133; BC002549; OTTHUMT00000040279; OTTHUMT00000040280; OTTHUMT00000040281; OTTHUMT00000355685; OTTHUMT00000355686; OTTHUMT00000355687; OTTHUMT00000355689; OTTHUMT00000355728; OTTHUMT…
TC0600007836.hg.1	KCTD20	NM_001286579; NM_001286580; NM_173562; NR_104480; NR_104481; ENST00000265344; ENST00000373731; ENST00000443316; ENST00000449081; ENST00000460983; ENST00000474988; ENST00000481911; ENST00000483557; ENST00000498267; ENST00000536244; BC023525; OTTHUMT00000040345; OTTHUMT00000356012; OTTHUMT00000356013; OTTHUMT00000356014; OTTHUMT00000356015; OTTHUMT00000356016; OTTHUMT00000356017; OTTHUMT00000356018…
TC0600007838.hg.1		Z85986.1:129375..129530:rfam
TC0600007842.hg.1	SRSF3	NM_003017; NR_036610; ENST00000339436; ENST00000373715; ENST00000477442; ENST00000613941; ENST00000614136; ENST00000620242; ENST00000620389; ENST00000620941; BC000914; BC069018; OTTHUMT00000040347; OTTHUMT00000040348; OTTHUMT00000475249; OTTHUMT00000475250; OTTHUMT00000475251; OTTHUMT00000475252; OTTHUMT00000475253; OTTHUMT00000475254; CCDS4823.1; hsa_circ_0009153; hsa_circ_0076192; hsa_circ_0076…
TC0600007847.hg.1	CDKN1A	NM_000389; NM_001220777; NM_001220778; NM_001291549; NM_078467; ENST00000244741; ENST00000373711; ENST00000405375; ENST00000448526; ENST00000459970; ENST00000462537; ENST00000478800; ENST00000615513; BC000275; BC000312; BC001935; BC013967; OTTHUMT00000040354; OTTHUMT00000040355; OTTHUMT00000040356; OTTHUMT00000040357; OTTHUMT00000040358; CCDS4824.1; hsa_circ_0076194; uc003omm.5; uc003omn.4; uc021…
TC0600007855.hg.1	FGD2	NM_173558; ENST00000274963; ENST00000373535; ENST00000459781; ENST00000464083; ENST00000470273; ENST00000487920; ENST00000487975; ENST00000489356; ENST00000493635; ENST00000494343; ENST00000497659; BC023645; BC053655; OTTHUMT00000040398; OTTHUMT00000356024; OTTHUMT00000356025; OTTHUMT00000356027; OTTHUMT00000356028; OTTHUMT00000356029; OTTHUMT00000356030; OTTHUMT00000356031; OTTHUMT00000356032; O…
TC0600007864.hg.1	TBC1D22B	NM_017772; NR_130108; ENST00000373491; BC109026; BC109027; OTTHUMT00000040402; uc003onn.3; CCDS4832.1; hsa_circ_0076218; hsa_circ_0076219; hsa_circ_0076220; hsa_circ_0076221; hsa_circ_0076222; hsa_circ_0076223; hsa_circ_0076224
TC0600007911.hg.1	SNORD45	uc063ohd.1; ENST00000363836; NONHSAT112310
TC0600008053.hg.1	ATP6V0CP3	NR_037141; ENST00000417255; NONHSAT112814; NONHSAT112833; OTTHUMT00000040557
TC0600008080.hg.1	RP11-480N24.4	ENST00000406943; NONHSAT112886; OTTHUMT00000040598
TC0600008109.hg.1	VEGFA	NM_001025366; NM_001025367; NM_001025368; NM_001025369; NM_001025370; NM_001033756; NM_001171622; NM_001171623; NM_001171624; NM_001171625; NM_001171626; NM_001171627; NM_001171628; NM_001171629; NM_001171630; NM_001204384; NM_001204385; NM_001287044; NM_003376; ENST00000230480; ENST00000324450; ENST00000372055; ENST00000372064; ENST00000372067; ENST00000372077; ENST00000413642; ENST00000417285; …
TC0600008120.hg.1	TMEM63B	NM_018426; ENST00000259746; ENST00000323267; ENST00000371893; ENST00000497371; ENST00000525294; ENST00000525873; ENST00000527188; ENST00000532634; ENST00000533121; ENST00000534326; BC136769; OTTHUMT00000040709; OTTHUMT00000040710; OTTHUMT00000040711; OTTHUMT00000040712; OTTHUMT00000040713; OTTHUMT00000395709; OTTHUMT00000395710; OTTHUMT00000395711; OTTHUMT00000395712; CCDS34461.1; hsa_circ_007661…
TC0600008416.hg.1		NONHSAT113368
TC0600008475.hg.1	tuglybu	tuglybu.aAug10-unspliced
TC0600008539.hg.1	CD109	NM_001159587; NM_001159588; NM_133493; ENST00000287097; ENST00000422508; ENST00000437994; ENST00000474094; OTTHUMT00000041230; OTTHUMT00000041231; BC152996; CCDS4982.1; CCDS55038.1; CCDS55039.1; CD109.bAug10; CD109.gAug10; hsa_circ_0002465; hsa_circ_0008816; hsa_circ_0077018; hsa_circ_0077019; hsa_circ_0077020; hsa_circ_0077021; hsa_circ_0077022; hsa_circ_0077023; uc003php.4; uc003phq.4; uc010kba…
TC0600008702.hg.1		NONHSAT113852; NONHSAT113853; NONHSAT113858
TC0600008724.hg.1	vyjo	vyjo.aAug10-unspliced
TC0600009059.hg.1	FOXO3	NM_001455; NM_201559; ENST00000343882; ENST00000406360; ENST00000540898; BC020227; BC021224; BC068552; OTTHUMT00000041722; uc003psm.2; CCDS5068.1; hsa_circ_0006404; uc003psk.3; uc010kdj.2; chr6_108984657_108986092; NONHSAT114357
TC0600009066.hg.1	poyfly	poyfly.aAug10-unspliced
TC0600009070.hg.1	glyjey	glyjey.aAug10-unspliced
TC0600009143.hg.1	SLC16A10	NM_018593; ENST00000368850; ENST00000368851; ENST00000419619; ENST00000439288; ENST00000465319; ENST00000612036; BC034031; BC066985; OTTHUMT00000041822; OTTHUMT00000041823; OTTHUMT00000041824; OTTHUMT00000041825; OTTHUMT00000041826; CCDS5089.1; hsa_circ_0077639; hsa_circ_0077640; SLC16A10.fAug10; uc003pus.4; uc003put.4; uc063qqh.1; uc063qqj.1; uc063qqk.1; uc063qql.1; chr6_111493897_111498868
TC0600009291.hg.1		lnc-ASF1A-3:1; lnc-ASF1A-3:2; NONHSAT114719; NONHSAT114720; TCONS_00011938; TCONS_00011939
TC0600009333.hg.1	SMPDL3A	NM_001286138; NM_006714; ENST00000368440; ENST00000487215; ENST00000539041; BC018999; OTTHUMT00000042039; OTTHUMT00000042040; CCDS5128.1; CCDS69190.1; hsa_circ_0077761; uc003pzg.5; uc003pzh.5; uc063rbf.1; NONHSAT114760
TC0600009597.hg.1	TNFAIP3	NM_001270507; NM_001270508; NM_006290; ENST00000237289; ENST00000420009; ENST00000421450; ENST00000433680; ENST00000485192; ENST00000612899; ENST00000614035; ENST00000615468; ENST00000619035; ENST00000620204; ENST00000621150; BC113871; BC114480; OTTHUMT00000042414; OTTHUMT00000042415; OTTHUMT00000042416; OTTHUMT00000042417; OTTHUMT00000042418; CCDS5187.1; hsa_circ_0077995; hsa_circ_0077996; uc003…
TC0600009794.hg.1		NONHSAT115498
TC0600009800.hg.1	GINM1	NM_138785; ENST00000367419; ENST00000433539; BC014320; OTTHUMT00000042644; OTTHUMT00000042645; CCDS5216.1; hsa_circ_0001650; hsa_circ_0002275; hsa_circ_0078209; hsa_circ_0078210; hsa_circ_0078211; hsa_circ_0078212; hsa_circ_0078213; uc003qmq.2; uc063sek.1
TC0600009851.hg.1	MTHFD1L	NM_001242767; NM_001242768; NM_001242769; NM_015440; ENST00000367307; ENST00000367308; ENST00000367321; ENST00000420192; ENST00000421497; ENST00000423867; ENST00000441122; ENST00000450635; ENST00000453602; ENST00000478643; ENST00000611279; ENST00000618312; BC136685; BC144368; OTTHUMT00000042697; OTTHUMT00000042698; OTTHUMT00000042699; OTTHUMT00000042700; OTTHUMT00000042701; OTTHUMT00000042702; OT…
TC0600009852.hg.1	RP1-99E18.2	ENST00000404372; NONHSAT115547; OTTHUMT00000042695
TC0600009862.hg.1	AKAP12	NM_005100; NM_144497; ENST00000253332; ENST00000354675; ENST00000359755; ENST00000402676; ENST00000490177; OTTHUMT00000042712; OTTHUMT00000042713; OTTHUMT00000042714; AKAP12.bAug10; AKAP12.dAug10; BC157067; CCDS5229.1; CCDS5230.1; hsa_circ_0078299; uc003qoe.5; uc003qof.5; uc003qog.5; uc011eep.4; uc063sha.1
TC0600009998.hg.1	woyglawbu	woyglawbu.aAug10-unspliced
TC0600009999.hg.1	HSPE1P26	ENST00000405341; NONHSAT115726; OTTHUMT00000042848
TC0600010000.hg.1	RNU6-786P	uc063snb.1; ENST00000516849; NONHSAT115727
TC0600010056.hg.1	WTAP	NM_001270531; NM_001270532; NM_001270533; NM_004906; NM_152857; NM_152858; ENST00000337387; ENST00000358372; ENST00000462110; ENST00000494513; ENST00000614346; ENST00000621533; ENST00000631126; BC069192; OTTHUMT00000042905; OTTHUMT00000042906; OTTHUMT00000042907; OTTHUMT00000042908; OTTHUMT00000480346; CCDS5266.1; CCDS5267.1; CCDS75542.1; hsa_circ_0078542; hsa_circ_0078543; hsa_circ_0078544; hsa_…
TC0600010568.hg.1		NONHSAT107004
TC0600010697.hg.1	RP1-182O16.1	ENST00000407959; NONHSAT107523; NONHSAT107524; OTTHUMT00000039749
TC0600010809.hg.1		T297391
TC0600010864.hg.1	RANBP9	NM_005493; ENST00000011619; ENST00000469916; BC063849; OTTHUMT00000042373; OTTHUMT00000042374; uc003nbb.3; CCDS4529.1; hsa_circ_0001577; hsa_circ_0001578; hsa_circ_0075649; hsa_circ_0075650; hsa_circ_0075651; hsa_circ_0075652; hsa_circ_0075653; hsa_circ_0075654; hsa_circ_0075655; hsa_circ_0075656; hsa_circ_0075657; hsa_circ_0075658; hsa_circ_0075659; hsa_circ_0075660; hsa_circ_0075661; hsa_circ_0…
TC0600010873.hg.1	rorjar	rorjar.aAug10-unspliced; T297773; T297774
TC0600010921.hg.1	ATXN1	NM_000332; NM_001128164; ENST00000244769; ENST00000436367; ENST00000467008; ENST00000473388; ENST00000479680; ENST00000483591; ENST00000483954; ENST00000492857; ENST00000495178; ENST00000498374; BC117125; OTTHUMT00000039943; OTTHUMT00000329715; OTTHUMT00000329716; OTTHUMT00000329717; OTTHUMT00000329718; OTTHUMT00000329719; OTTHUMT00000329720; OTTHUMT00000329721; OTTHUMT00000329722; uc010jpi.3; AT…
TC0600010935.hg.1	rurome	rurome.aAug10-unspliced
TC0600010937.hg.1	vorjar	vorjar.aAug10-unspliced
TC0600010938.hg.1	wajar	wajar.aAug10-unspliced
TC0600011070.hg.1	RP1-30M3.5	ENST00000607014.1; OTTHUMT00000470997; uc063meh.1; ENST00000607014; HG499047.1:1..887:ncRNA; NONHSAT108120
TC0600011125.hg.1	HIST1H2AB	NM_003513; ENST00000615868; BC125140; OTTHUMT00000040082; BC166650; CCDS4574.1; uc003nft.2
TC0600011127.hg.1	HIST1H1C	NM_005319; ENST00000343677; OTTHUMT00000043372; CCDS4577.1; hsa_circ_0001583; hsa_circ_0005103; uc003nfw.4
TC0600011134.hg.1	HIST1H4D	NM_003539; ENST00000614247; BC128104; BC143045; OTTHUMT00000040085; BC156842; CCDS4589.1; uc003ngu.4
TC0600011135.hg.1	HIST1H3D; HIST1H2AD	NM_003530; NM_021065; ENST00000341023; ENST00000356476; BC031333; BC093807; BC093809; BC128035; OTTHUMT00000040096; OTTHUMT00000040100; CCDS4590.1; CCDS4591.1; hsa_circ_0075886; uc003ngw.5; uc063mgi.1
TC0600011207.hg.1		AL021918.1:140794..140722:rfam
TC0600011214.hg.1		AL009179.1:12920..12847:rfam
TC0600011222.hg.1		AL009179.1:119508..119579:rfam
TC0600011224.hg.1	HIST1H2BL	NM_003519; ENST00000377401; OTTHUMT00000040153; CCDS4625.1; uc003njl.4
TC0600011227.hg.1	HIST1H4K	NM_003541; ENST00000611927; OTTHUMT00000040156; BC146523_2; BC148271_2; BC153081_2; CCDS4631.1; uc003njr.4; BC111093; BC111434
TC0600011257.hg.1		Z98745.1:93285..93212:rfam
TC0600011260.hg.1		Z98745.1:107726..107653:rfam
TC0600011267.hg.1	AL121932.1	uc021ysf.3; ENST00000577570
TC0600011373.hg.1	AL662800.1	uc063mso.1; ENST00000410962; NONHSAT108651
TC0600011386.hg.1	IER3	NM_003897; ENST00000259874; ENST00000376377; BC000844; BC005080; OTTHUMT00000076578; OTTHUMT00000076579; CCDS4689.1; uc003nrn.4; uc063muw.1
TC0600011435.hg.1	SNORD117	NR_003140; ENST00000364915; uc003nty.1; NONHSAT147395
TC0600011494.hg.1		NONHSAT108917
TC0600011663.hg.1	seyspabu	seyspabu.aAug10-unspliced
TC0600011669.hg.1	skargluby	skargluby.aAug10-unspliced; skargluby.bAug10; T302636
TC0600011777.hg.1	TREM1	NM_001242589; NM_001242590; NM_018643; ENST00000244709; ENST00000334475; ENST00000586287; ENST00000589614; ENST00000589695; ENST00000589882; ENST00000591620; BC017773; OTTHUMT00000040505; OTTHUMT00000458281; OTTHUMT00000458282; OTTHUMT00000458283; OTTHUMT00000458284; OTTHUMT00000458285; OTTHUMT00000458286; CCDS4854.1; CCDS56427.1; CCDS59499.1; TREM1.cAug10; uc003oqf.3; uc003oqg.3; uc021yzj.2; uc0…
TC0600012029.hg.1	RP3-437C15.1	ENST00000416077; NONHSAT113090; NONHSAT147415; OTTHUMT00000040889; TCONS_l2_00024783
TC0600012196.hg.1	RPL9P18	OTTHUMT00000041084; ENST00000439124
TC0600012478.hg.1	choybley	choybley.aAug10-unspliced
TC0600012558.hg.1	klawbley	klawbley.aAug10-unspliced
TC0600012562.hg.1	BACH2	hsa_circ_0001628
TC0600012786.hg.1	veytawby	veytawby.aAug10-unspliced
TC0600012866.hg.1	weesporby	weesporby.aAug10-unspliced
TC0600012876.hg.1	chasporby	chasporby.aAug10-unspliced
TC0600012879.hg.1	kugloyby	kugloyby.aAug10-unspliced
TC0600012971.hg.1	ZUFSP	NM_145062; ENST00000368573; ENST00000368576; ENST00000471919; ENST00000485498; BC016879; OTTHUMT00000041961; OTTHUMT00000041962; OTTHUMT00000041963; OTTHUMT00000041964; CCDS5110.1; hsa_circ_0077704; hsa_circ_0077705; hsa_circ_0077706; hsa_circ_0077707; hsa_circ_0077708; hsa_circ_0077709; hsa_circ_0077710; uc003pxf.3; uc063qyd.1; uc063qye.1; uc063qyf.1; chr6_116966876_116982009; NONHSAT114657; NON…
TC0600013053.hg.1	RP3-425C14.4	ENST00000624649; OTTHUMT00000431293; NONHSAT114756; uc003pyw.1
TC0600013054.hg.1	SERINC1	NM_020755; ENST00000339697; BC028607; BC033029; OTTHUMT00000042031; CCDS5125.1; hsa_circ_0077757; hsa_circ_0077758; hsa_circ_0077759; hsa_circ_0077760; uc003pyy.2
TC0600013055.hg.1	lorjer	lorjer.aAug10-unspliced
TC0600013182.hg.1	RP5-988G15.1	ENST00000401879; NONHSAT114925; OTTHUMT00000042233
TC0600013231.hg.1	SGK1	NM_001143676; NM_001143677; NM_001143678; NM_001291995; NM_005627; ENST00000237305; ENST00000367855; ENST00000367857; ENST00000367858; ENST00000413996; ENST00000460769; ENST00000461976; ENST00000472859; ENST00000473704; ENST00000474427; ENST00000475719; ENST00000475882; ENST00000477460; ENST00000484353; ENST00000485771; ENST00000489458; ENST00000490149; ENST00000524387; ENST00000524764; ENST00000…
TC0600013300.hg.1	IFNGR1	NM_000416; ENST00000367739; ENST00000414770; ENST00000458076; ENST00000478333; ENST00000543628; BC005333; OTTHUMT00000042401; OTTHUMT00000042402; OTTHUMT00000042403; OTTHUMT00000042404; CCDS5185.1; uc003qho.3; uc063rtu.1; uc063rtv.1; uc063rtw.1; uc063rtx.1; NONHSAT115153; NONHSAT115154
TC0600013410.hg.1	muriyu	muriyu.aAug10-unspliced
TC0600013412.hg.1	HIVEP2	hsa_circ_0007021; chr6_143238332_143247159
TC0600013522.hg.1	RP1-281H8.3	ENST00000406807; OTTHUMT00000042637
TC0600013523.hg.1	PPIL4	NM_139126; ENST00000253329; ENST00000340881; BC020986; OTTHUMT00000042642; OTTHUMT00000042643; CCDS34550.1; hsa_circ_0009074; hsa_circ_0078203; hsa_circ_0078204; hsa_circ_0078205; hsa_circ_0078206; hsa_circ_0078207; hsa_circ_0078208; uc003qmo.3; uc063seg.1; chr6_149833290_149862722
TC0600013727.hg.1	EZR	NM_001111077; NM_003379; ENST00000337147; ENST00000367075; ENST00000392177; ENST00000476189; BC013903; BC068458; OTTHUMT00000042878; OTTHUMT00000042879; OTTHUMT00000042880; CCDS5258.1; hsa_circ_0001664; hsa_circ_0078524; hsa_circ_0078525; hsa_circ_0078526; hsa_circ_0078527; hsa_circ_0078528; hsa_circ_0078529; hsa_circ_0078530; hsa_circ_0078531; hsa_circ_0078532; hsa_circ_0078533; hsa_circ_0078534…
TC0600013728.hg.1	plosmeyby	plosmeyby.aAug10-unspliced
TC0600013884.hg.1	glawsnerbu	glawsnerbu.aAug10-unspliced
TC0600013885.hg.1	sneejo	sneejo.aAug10-unspliced
TC0600014010.hg.1	shasneebu	shasneebu.aAug10-unspliced
TC0600014083.hg.1	HIST1H2AG	NM_021064; ENST00000359193; BC016677; OTTHUMT00000040137; CCDS4619.1; uc003niw.4
TC0600014084.hg.1	HIST1H4I	NM_003495; ENST00000615353; BC066250; BC067496; BC067497; OTTHUMT00000040139; CCDS4620.1; uc003niy.2
TC0600014085.hg.1	HIST1H2AH	NM_080596; ENST00000377459; BC093849; BC093851; BC134366; BC148293; CCDS4622.1; uc003niz.5; OTTHUMT00000040136
TC0600014142.hg.1	PTP4A1	NM_003463; ENST00000370651; ENST00000473334; ENST00000578299; ENST00000626021; ENST00000627002; BC023975; BC045571; OTTHUMT00000041082; OTTHUMT00000041083; OTTHUMT00000446588; CCDS4965.1; uc003pel.5; uc063pib.1; uc063pic.1; uc063pid.1; uc063pie.1; NONHSAT113351; NONHSAT113352
TC0600014177.hg.1	DSE	NM_001080976; NM_013352; ENST00000331677; ENST00000359564; ENST00000452085; ENST00000606265; ENST00000606712; ENST00000607094; BC039245; OTTHUMT00000041940; OTTHUMT00000041941; OTTHUMT00000470477; OTTHUMT00000470489; OTTHUMT00000470490; CCDS5107.1; ENST00000449314.1; ENST00000453463.1; ENST00000606179.1; hsa_circ_0077697; hsa_circ_0077698; OTTHUMT00000041939; OTTHUMT00000041943; uc003pwq.2; uc003…
TC0600014196.hg.1	SNX9	NM_016224; ENST00000392185; ENST00000611124; BC005022; OTTHUMT00000042856; CCDS5253.1; hsa_circ_0002971; hsa_circ_0003004; hsa_circ_0078437; hsa_circ_0078438; hsa_circ_0078439; hsa_circ_0078440; hsa_circ_0078441; uc003qqv.3; uc063smx.1; NONHSAT115728
TC0600014241.hg.1	TBC1D7	NM_001143964; NM_001143965; NM_001143966; NM_001258457; NM_016495; ENST00000343141; ENST00000356436; ENST00000379291; ENST00000379300; ENST00000379307; ENST00000416436; ENST00000420456; ENST00000422136; ENST00000428109; ENST00000446018; ENST00000450347; ENST00000452989; ENST00000606370; ENST00000606530; ENST00000606541; ENST00000607208; ENST00000607230; ENST00000607532; ENST00000607658; BC007054;…
TC0600014247.hg.1	FAM65B	NM_001286445; NM_001286446; NM_001286447; NM_014722; NM_015864; ENST00000259698; ENST00000378023; ENST00000463828; ENST00000473070; ENST00000510784; ENST00000538035; ENST00000540914; ENST00000612873; ENST00000613507; BC001232; OTTHUMT00000040024; OTTHUMT00000040025; OTTHUMT00000040026; OTTHUMT00000040027; CCDS47383.1; CCDS47384.1; CCDS69057.1; CCDS69058.1; CCDS75410.1; ENST00000606385.1; FAM65B.b…
TC0600014248.hg.1	HIST1H2BB	NM_021062; ENST00000615966; BC096728; OTTHUMT00000040083; CCDS4575.1; HIST1H2BB.aAug10-unspliced; uc003nfu.4
TC0600014256.hg.1	GABBR1	NM_021903; ENST00000376977; ENST00000377012; ENST00000377016; ENST00000377034; ENST00000462632; ENST00000467259; ENST00000472823; ENST00000473774; ENST00000476670; ENST00000477029; ENST00000478931; ENST00000485508; ENST00000486434; ENST00000488334; ENST00000489385; ENST00000489839; ENST00000491829; ENST00000494634; ENST00000494877; BC041332; BC042598; BC050532; NM_001470_5; NM_021904_7; CCDS4663.…
TC0700006682.hg.1	fergloby	fergloby.aAug10-unspliced
TC0700006737.hg.1	ARL4A	NM_001037164; NM_001195396; NM_005738; NM_212460; ENST00000356797; ENST00000396662; ENST00000396663; ENST00000396664; ENST00000404894; ENST00000439721; BC001111; BC003027; OTTHUMT00000246873; OTTHUMT00000246874; OTTHUMT00000246875; OTTHUMT00000326035; OTTHUMT00000326036; CCDS5359.1; uc003ssp.4; uc003ssq.4; uc003sss.4; uc021zzq.2; uc064bpq.1; uc064bpr.1
TC0700007000.hg.1	HOTAIRM1	NR_038366; NR_038367; ENST00000616712; ENST00000617934; ENST00000619311; ENST00000619974; ENST00000622675; ENST00000425358.2; ENST00000428939.3; ENST00000429611.3; ENST00000434063.3; ENST00000495032.1; ENST00000593300.1; OTTHUMT00000137960; OTTHUMT00000139958; OTTHUMT00000139959; OTTHUMT00000350154; OTTHUMT00000358453; OTTHUMT00000464678; uc003syg.4; uc022aap.2; uc064cfi.1; uc064cfj.1; uc064cfk.1…
TC0700007024.hg.1	TAX1BP1	NM_001079864; NM_001206901; NM_001206902; NM_006024; ENST00000265393; ENST00000396319; ENST00000409980; ENST00000416801; ENST00000418691; ENST00000422800; ENST00000433216; ENST00000457186; ENST00000460059; ENST00000488564; ENST00000490455; ENST00000494033; ENST00000543117; BC050358; OTTHUMT00000214141; OTTHUMT00000214142; OTTHUMT00000327516; OTTHUMT00000327517; OTTHUMT00000327518; OTTHUMT00000327…
TC0700007027.hg.1	flerslawbu	flerslawbu.aAug10-unspliced
TC0700007271.hg.1	RALA	NM_005402; ENST00000005257; ENST00000434466; ENST00000436179; ENST00000466491; ENST00000468201; BC039858; OTTHUMT00000250696; OTTHUMT00000258922; OTTHUMT00000339288; OTTHUMT00000339289; OTTHUMT00000339290; CCDS5460.1; hsa_circ_0002708; hsa_circ_0079912; hsa_circ_0079913; hsa_circ_0079914; hsa_circ_0079915; hsa_circ_0079916; uc003thd.4; uc064czr.1; uc064czs.1; uc064czu.1; uc064czw.1; NONHSAT120215…
TC0700007272.hg.1	smoyblar	smoyblar.aAug10-unspliced
TC0700007274.hg.1	kochoyby	kochoyby.aAug10-unspliced
TC0700007346.hg.1	skeychoyby	skeychoyby.aAug10-unspliced
TC0700007347.hg.1	torku	torku.aAug10-unspliced
TC0700007414.hg.1		T323027
TC0700007477.hg.1	UPP1	NM_001287426; NM_001287428; NM_001287429; NM_001287430; NM_003364; NR_109837; ENST00000331803; ENST00000395560; ENST00000395564; ENST00000416681; ENST00000417464; ENST00000421046; ENST00000432131; ENST00000436673; ENST00000444999; ENST00000457596; ENST00000482015; ENST00000495446; BC001405; BC007348; BC047030; OTTHUMT00000251360; OTTHUMT00000341750; OTTHUMT00000341751; OTTHUMT00000341752; OTTHUMT…
TC0700007587.hg.1	RPL31P35	ENST00000431058; OTTHUMT00000342923
TC0700007631.hg.1	SNORA22	ENST00000383876; NONHSAT120723; uc022adt.1
TC0700007905.hg.1	AUTS2	NM_001127231; NM_001127232; NM_015570; ENST00000342771; ENST00000403018; ENST00000406775; ENST00000416482; ENST00000418686; ENST00000439256; ENST00000443672; ENST00000449547; ENST00000464768; ENST00000465899; ENST00000475660; ENST00000476695; ENST00000481994; ENST00000483297; ENST00000489774; ENST00000498384; ENST00000611706; ENST00000615871; BC064693; OTTHUMT00000251971; OTTHUMT00000344808; OTTH…
TC0700007918.hg.1	sneyteybo	sneyteybo.aAug10-unspliced
TC0700007948.hg.1	SBDSP1	NR_001588; NR_024109; NR_024110; NR_024111; hsa_circ_0003809; hsa_circ_0005878; hsa_circ_0006688; hsa_circ_0008708; hsa_circ_0080442; ENST00000415772; ENST00000423945; ENST00000437201; ENST00000453858; ENST00000456312; chr7_72301330_72302378; NONHSAT121372; OTTHUMT00000347334; OTTHUMT00000347335; OTTHUMT00000347336; OTTHUMT00000347337; OTTHUMT00000347338; TCONS_l2_00025998; TCONS_l2_00025999; TCO…
TC0700007972.hg.1	NCF1B	NR_003186; ENST00000423083; ENST00000432102; ENST00000435988; OTTHUMT00000345922; OTTHUMT00000345923; OTTHUMT00000345924; hsa_circ_0080471; NONHSAT121385
TC0700008011.hg.1	NCF1	NM_000265; ENST00000289473; ENST00000398421; ENST00000433458; ENST00000438106; ENST00000442021; ENST00000443956; ENST00000449343; ENST00000455062; ENST00000464878; ENST00000486097; ENST00000488197; BC002816; BC065731; OTTHUMT00000314560; OTTHUMT00000314561; OTTHUMT00000314562; OTTHUMT00000314563; OTTHUMT00000343436; OTTHUMT00000343438; OTTHUMT00000343440; OTTHUMT00000343441; OTTHUMT00000343529; O…
TC0700008072.hg.1	RHBDD2	NM_001040456; NM_001040457; ENST00000006777; ENST00000318622; ENST00000428119; ENST00000454791; ENST00000466232; ENST00000467406; ENST00000468304; ENST00000468644; ENST00000476218; BC069017; OTTHUMT00000344176; OTTHUMT00000344177; OTTHUMT00000344178; OTTHUMT00000344179; OTTHUMT00000344180; OTTHUMT00000344181; OTTHUMT00000344368; OTTHUMT00000344369; uc003udv.1; CCDS43602.1; CCDS43603.1; hsa_circ_0…
TC0700008075.hg.1	RPL7L1P3	ENST00000455249; NONHSAT121552; OTTHUMT00000344175
TC0700008127.hg.1	LOC100288933	LOC100288933.aAug10-unspliced
TC0700008263.hg.1	DBF4	NM_006716; ENST00000265728; ENST00000413643; ENST00000430279; ENST00000431138; ENST00000486925; ENST00000495067; ENST00000498144; ENST00000498726; BC036045; BC047693; OTTHUMT00000253678; OTTHUMT00000337968; OTTHUMT00000337969; OTTHUMT00000338034; OTTHUMT00000338057; OTTHUMT00000338058; OTTHUMT00000338060; OTTHUMT00000338061; uc003ujf.1; CCDS5611.1; hsa_circ_0080964; uc064fbx.1; uc064fby.1; uc064f…
TC0700008495.hg.1	BUD31	BUD31.nAug10-unspliced
TC0700008582.hg.1	SERPINE1	NM_000602; ENST00000223095; BC010860; OTTHUMT00000347458; CCDS5711.1; hsa_circ_0081562; hsa_circ_0081563; hsa_circ_0081564; hsa_circ_0081565; hsa_circ_0081566; hsa_circ_0081567; hsa_circ_0081568; hsa_circ_0081569; hsa_circ_0081570; hsa_circ_0081571; hsa_circ_0081572; hsa_circ_0081573; hsa_circ_0081574; hsa_circ_0081575; hsa_circ_0081576; uc003uxt.4; NONHSAT122449
TC0700008668.hg.1	CTA-276O3.4	ENST00000452798; NONHSAT122552; OTTHUMT00000347875
TC0700008690.hg.1	KMT2E	NM_018682; NM_182931; ENST00000257745; ENST00000311117; ENST00000334884; ENST00000334914; ENST00000468607; ENST00000473063; ENST00000474203; ENST00000476671; ENST00000478079; ENST00000478990; ENST00000479838; ENST00000480368; ENST00000482560; ENST00000485619; ENST00000495267; ENST00000496191; ENST00000622386; OTTHUMT00000348697; OTTHUMT00000348699; OTTHUMT00000348700; OTTHUMT00000348703; OTTHUMT0…
TC0700008692.hg.1		T330637
TC0700008729.hg.1	wyflubu	wyflubu.aAug10-unspliced
TC0700008747.hg.1	HBP1	NM_001244262; NM_012257; ENST00000222574; ENST00000461963; ENST00000463202; ENST00000463790; ENST00000464009; ENST00000468116; ENST00000468401; ENST00000468410; ENST00000478930; ENST00000479011; ENST00000483809; ENST00000485846; ENST00000497535; ENST00000498408; ENST00000607681; BC017069; BC022329; OTTHUMT00000349297; OTTHUMT00000349298; OTTHUMT00000349299; OTTHUMT00000349300; OTTHUMT00000349301;…
TC0700008748.hg.1	tawkaw	tawkaw.aAug10-unspliced
TC0700008786.hg.1	DNAJB9	NM_012328; ENST00000249356; ENST00000465725; ENST00000491582; BC028912; OTTHUMT00000337414; OTTHUMT00000337416; OTTHUMT00000337417; CCDS5752.1; uc003vfn.4; uc064hbw.1; uc064hbx.1; NONHSAT122744
TC0700008824.hg.1	shorpaby	shorpaby.aAug10-unspliced
TC0700008869.hg.1		NONHSAT122865
TC0700008875.hg.1	MET	NM_000245; NM_001127500; ENST00000318493; ENST00000397752; ENST00000422097; ENST00000436117; ENST00000454623; ENST00000456159; ENST00000495962; BC130420; CCDS43636.1; CCDS47689.1; hsa_circ_0002699; hsa_circ_0082002; hsa_circ_0082003; hsa_circ_0082004; hsa_circ_0082005; hsa_circ_0082006; hsa_circ_0082007; MET.fAug10; MET.rAug10; uc003vij.4; uc010lkh.4; uc011knh.2; uc064hhk.1; uc064hhl.1; uc064hhm.…
TC0700009039.hg.1		T332717
TC0700009157.hg.1		NONHSAT123365
TC0700009232.hg.1	BPGM	NM_001293085; NM_001724; NM_199186; ENST00000344924; ENST00000393132; ENST00000418040; ENST00000443095; BC017050; OTTHUMT00000339761; OTTHUMT00000339762; OTTHUMT00000339763; OTTHUMT00000339764; CCDS5833.1; uc003vrv.4; uc003vrw.4; uc064ife.1; uc064iff.1
TC0700009233.hg.1	BPGM	BPGM.iAug10-unspliced
TC0700009508.hg.1	TCAF2	NM_001130025; NM_001130026; NM_173678; ENST00000357344; ENST00000411935; ENST00000425618; ENST00000441159; ENST00000444908; ENST00000518791; BC113530; BC117233; CCDS34769.1; CCDS47735.2; hsa_circ_0082815; uc003wdf.4; uc003wdh.4; uc003wdi.3; uc011ktt.3; uc064iwm.1; uc064iwn.1; OTTHUMT00000330279; OTTHUMT00000330287; OTTHUMT00000342152; OTTHUMT00000342153; OTTHUMT00000381040
TC0700009611.hg.1		AC004941.2:11796..11867:tRNA
TC0700009629.hg.1		AC004932.4:90084..90155:tRNA
TC0700009675.hg.1	GIMAP8	NM_175571; ENST00000307271; BC107037; OTTHUMT00000350701; CCDS34777.1; uc003whj.4; chr7_150167916_150168361
TC0700009677.hg.1	GIMAP4	NM_018326; ENST00000255945; ENST00000461940; ENST00000478135; ENST00000479232; ENST00000494750; BC020657; OTTHUMT00000348927; OTTHUMT00000348928; OTTHUMT00000348930; OTTHUMT00000348931; OTTHUMT00000348932; CCDS5904.1; uc003whl.4; uc011kuv.3; uc064jds.1; uc064jdt.1; uc064jdu.1; NONHSAT124144
TC0700009728.hg.1	shyblaw	shyblaw.aAug10-unspliced
TC0700009807.hg.1	INSIG1	NM_005542; NM_198336; NM_198337; ENST00000340368; ENST00000342407; ENST00000344756; ENST00000425172; ENST00000468307; ENST00000476756; BC001880; OTTHUMT00000322244; OTTHUMT00000322245; OTTHUMT00000322246; OTTHUMT00000322247; OTTHUMT00000322248; uc003wly.3; CCDS5938.1; CCDS5939.1; hsa_circ_0083080; hsa_circ_0083081; hsa_circ_0083082; hsa_circ_0083083; hsa_circ_0083084; uc003wlz.4; uc011kvu.3; uc06…
TC0700009953.hg.1	RP11-482G13.1	OTTHUMT00000485024; OTTHUMT00000485025; ENST00000632586; ENST00000633163; lnc-AC145676.2.1-6:1; lnc-AC145676.2.1-6:2; lnc-AC145676.2.1-6:3; NONHSAT118562; NONHSAT118563; NONHSAT118564; TCONS_00013664
TC0700010005.hg.1	ZFAND2A	NM_182491; ENST00000316495; ENST00000397083; ENST00000401903; ENST00000471448; ENST00000478137; ENST00000484977; ENST00000574135; BC029558; OTTHUMT00000239220; OTTHUMT00000239221; OTTHUMT00000322843; OTTHUMT00000322844; OTTHUMT00000322845; OTTHUMT00000322846; OTTHUMT00000437712; CCDS5323.1; hsa_circ_0079095; hsa_circ_0079096; hsa_circ_0079097; uc003skc.4; uc064awg.1; uc064awh.1; uc064awi.1; uc064…
TC0700010075.hg.1	GNA12	NM_001282440; NM_001282441; NM_001293092; NM_007353; ENST00000275364; ENST00000407653; ENST00000407904; ENST00000447791; ENST00000471281; ENST00000485329; ENST00000491117; ENST00000496740; BC087537; BC111464; OTTHUMT00000241608; OTTHUMT00000325235; OTTHUMT00000325236; OTTHUMT00000325237; OTTHUMT00000325238; OTTHUMT00000325239; OTTHUMT00000325240; OTTHUMT00000325241; CCDS5335.1; CCDS64583.1; CCDS6…
TC0700010509.hg.1	CYCS	NM_018947; ENST00000305786; ENST00000409409; ENST00000409764; ENST00000413447; BC005299; BC008475; BC008477; BC009578; BC009579; BC009582; BC009587; BC009602; BC009607; BC014359; BC014361; BC015130; BC016006; BC021994; BC022330; BC067222; BC068464; BC070156; BC070346; BC071761; CCDS5393.1; uc003sxl.4; uc064cdd.1; uc064cde.1; uc064cdf.1; OTTHUMT00000250299; OTTHUMT00000326934; OTTHUMT00000326935; …
TC0700010682.hg.1	DPY19L1P1	NR_036680; hsa_circ_0006010; hsa_circ_0007020; hsa_circ_0079777; hsa_circ_0079778; hsa_circ_0079779; hsa_circ_0079780; hsa_circ_0079781; hsa_circ_0079782; hsa_circ_0079783; hsa_circ_0079784; hsa_circ_0079785; hsa_circ_0079786; hsa_circ_0079787; hsa_circ_0079788; ENST00000417811; chr7_32695598_32718742; NONHSAT119971; NONHSAT119972; NONHSAT119974; NONHSAT119975; OTTHUMT00000328640
TC0700010687.hg.1	KBTBD2	NM_015483; ENST00000304056; ENST00000423022; ENST00000424468; ENST00000452926; ENST00000453627; ENST00000477129; ENST00000485611; ENST00000621876; BC037887; BC047107; OTTHUMT00000328890; OTTHUMT00000328891; OTTHUMT00000328892; OTTHUMT00000328893; OTTHUMT00000328894; OTTHUMT00000328895; OTTHUMT00000328896; CCDS34614.1; hsa_circ_0079790; KBTBD2.aAug10; KBTBD2.iAug10; uc003tdb.3; uc064cqp.1; uc064cq…
TC0700010693.hg.1	AC074338.4	ENST00000431518; NONHSAT120013; NONHSAT120014; OTTHUMT00000328913
TC0700010694.hg.1	NT5C3	NT5C3.mAug10-unspliced
TC0700010726.hg.1		lnc-HERPUD2-1:1; lnc-HERPUD2-1:2; NONHSAT120078; NONHSAT120079; TCONS_00013776; TCONS_00014282
TC0700010731.hg.1	plawblar	plawblar.aAug10-unspliced
TC0700010899.hg.1	POLR2J4	NR_003655; ENST00000422304; ENST00000427076; OTTHUMT00000339134; OTTHUMT00000339264; uc003tjc.2; ENST00000422304.1; ENST00000427076.1; ENST00000454572.1; hsa_circ_0079979; hsa_circ_0079980; hsa_circ_0079981; hsa_circ_0079982; hsa_circ_0079984; hsa_circ_0079985; hsa_circ_0079986; hsa_circ_0079987; hsa_circ_0079988; hsa_circ_0079989; hsa_circ_0079990; hsa_circ_0079991; hsa_circ_0079992; hsa_circ_00…
TC0700010936.hg.1	PURB; MIR4657	NM_033224; NR_039801; ENST00000395699; ENST00000578157; BC101735; BC101737; OTTHUMT00000251332; CCDS5499.1; uc003tme.5; uc064dka.1; LM611373.1:1..53:precursor_RNA; NONHSAT120405; NONHSAT120406; NR_039801.1:1..53:precursor_RNA
TC0700010942.hg.1	SNORA9; SNHG15	NR_002952; NR_003697; ENST00000384215; uc003tmm.2; C7orf40andSNORA9.jAug10; ENST00000384215.1; ENST00000438705.3; ENST00000577700.1; ENST00000578968.1; ENST00000579383.1; ENST00000580458.1; ENST00000580528.1; ENST00000582727.1; ENST00000584327.1; ENST00000584686.1; ENST00000585030.1; OTTHUMT00000447012; OTTHUMT00000447027; OTTHUMT00000447028; OTTHUMT00000447029; OTTHUMT00000447030; OTTHUMT0000044…
TC0700011119.hg.1	SEC61G	NM_001012456; NM_014302; ENST00000352861; ENST00000395535; ENST00000415949; ENST00000450622; ENST00000460484; ENST00000461536; ENST00000480303; BC009480; BC051840; OTTHUMT00000251384; OTTHUMT00000342918; OTTHUMT00000342919; OTTHUMT00000342920; OTTHUMT00000342921; OTTHUMT00000342922; CCDS5513.1; hsa_circ_0080218; hsa_circ_0080219; SEC61G.gAug10; uc003tqf.4; uc003tqg.4; uc064dsf.1; uc064dsg.1; uc06…
TC0700011203.hg.1	RP11-1217F2.1	ENST00000433031; OTTHUMT00000345314
TC0700011383.hg.1	SBDS	NM_016038; ENST00000246868; ENST00000414306; ENST00000463579; ENST00000490953; ENST00000617799; BC065700; OTTHUMT00000251746; OTTHUMT00000346555; OTTHUMT00000346556; OTTHUMT00000346558; CCDS5537.1; hsa_circ_0002146; hsa_circ_0003203; hsa_circ_0008895; hsa_circ_0080379; hsa_circ_0080380; hsa_circ_0080381; hsa_circ_0080382; uc003tvm.2; uc064ebd.1; uc064ebe.1; uc064ebf.1; uc064ebg.1
TC0700011494.hg.1	BCL7B	NM_001197244; NM_001301061; NM_001707; NR_036682; ENST00000223368; ENST00000411832; ENST00000416906; ENST00000448175; ENST00000454871; ENST00000455335; ENST00000463858; ENST00000464288; ENST00000481667; ENST00000482231; ENST00000486818; ENST00000493592; ENST00000493671; ENST00000493679; BC000956; BC001967; BC009548; OTTHUMT00000252194; OTTHUMT00000347609; OTTHUMT00000347610; OTTHUMT00000347611; O…
TC0700011567.hg.1	GTF2IP7; AC005077.9	ENST00000434037; ENST00000436677; ENST00000443068; NONHSAT121583; NONHSAT121585; NONHSAT121586; NONHSAT121587; OTTHUMT00000344841; OTTHUMT00000344842; OTTHUMT00000344843
TC0700011697.hg.1	klarnaby	klarnaby.aAug10-unspliced
TC0700011707.hg.1	rekimu	rekimu.aAug10-unspliced
TC0700011929.hg.1	SMURF1	NM_001199847; NM_020429; NM_181349; ENST00000361125; ENST00000361368; ENST00000472627; ENST00000480055; BC136804; BC144414; BC152468; OTTHUMT00000059366; OTTHUMT00000335001; OTTHUMT00000335021; OTTHUMT00000335022; CCDS34689.1; CCDS34690.1; hsa_circ_0006116; hsa_circ_0081318; hsa_circ_0081320; hsa_circ_0081321; hsa_circ_0081322; hsa_circ_0081323; hsa_circ_0081324; SMURF1.aAug10; SMURF1.mAug10; uc0…
TC0700012096.hg.1	boneyby	boneyby.aAug10-unspliced
TC0700012145.hg.1	smablee	smablee.bAug10-unspliced
TC0700012182.hg.1	NAMPT	NM_005746; ENST00000222553; ENST00000354289; ENST00000393618; ENST00000417537; ENST00000424768; ENST00000441045; ENST00000463871; ENST00000467730; ENST00000484527; ENST00000486949; ENST00000489358; ENST00000489732; ENST00000491027; BC072439; BC106046; OTTHUMT00000277146; OTTHUMT00000277147; OTTHUMT00000316767; OTTHUMT00000316768; OTTHUMT00000316769; OTTHUMT00000316770; OTTHUMT00000316771; OTTHUMT…
TC0700012183.hg.1	sparblee	sparblee.aAug10-unspliced
TC0700012184.hg.1		NONHSAT122646
TC0700012236.hg.1		NONHSAT122736; NONHSAT122737
TC0700012281.hg.1	kahura	kahura.aAug10-unspliced
TC0700012283.hg.1		NONHSAT122778
TC0700012584.hg.1	UBE2H	NM_001202498; NM_003344; NM_182697; ENST00000355621; ENST00000463272; ENST00000472396; ENST00000473814; ENST00000480245; ENST00000483368; ENST00000486283; ENST00000490974; ENST00000496698; BC006277; OTTHUMT00000349327; OTTHUMT00000349329; OTTHUMT00000349330; OTTHUMT00000349331; OTTHUMT00000349332; OTTHUMT00000349333; OTTHUMT00000349334; OTTHUMT00000349360; OTTHUMT00000349361; CCDS47710.1; CCDS581…
TC0700012613.hg.1	MIR29A; MIR29B1; LINC-PINT	NR_029503; NR_029517; NR_034120; NR_110472; NR_110473; ENST00000385015; uc003vqm.1; ENST00000362111.2; ENST00000385015.1; ENST00000418546.1; ENST00000432045.2; ENST00000447307.1; hsa_circ_0004308; hsa_circ_0082386; OTTHUMT00000102291; OTTHUMT00000338045; OTTHUMT00000338046; uc003vqn.5; uc011kpj.3; uc064ibi.1; uc064ibj.1; ENST00000362111; ENST00000418546; ENST00000432045; ENST00000447307; AC016831…
TC0700012614.hg.1	noykee	noykee.aAug10-unspliced
TC0700012615.hg.1	flybler	flybler.bAug10-unspliced
TC0700012616.hg.1	flybler	flybler.aAug10-unspliced
TC0700012618.hg.1	pokee	pokee.aAug10-unspliced
TC0700012620.hg.1	flobler	flobler.aAug10-unspliced
TC0700012621.hg.1	sableeby	sableeby.aAug10-unspliced
TC0700012622.hg.1	peekee	peekee.aAug10-unspliced
TC0700012624.hg.1	lorslarby	lorslarby.aAug10-unspliced; NONHSAT123391
TC0700012625.hg.1	poykee	poykee.aAug10-unspliced
TC0700012626.hg.1	wawbleeby	wawbleeby.aAug10-unspliced
TC0700012627.hg.1	slawju	slawju.aAug10-unspliced
TC0700012628.hg.1	porsnybu	porsnybu.aAug10-unspliced
TC0700012798.hg.1	KDM7A	NM_030647; ENST00000397560; ENST00000472616; ENST00000478996; OTTHUMT00000348460; OTTHUMT00000348461; OTTHUMT00000348462; CCDS43658.1; hsa_circ_0082690; hsa_circ_0082691; hsa_circ_0082692; hsa_circ_0082693; hsa_circ_0082694; hsa_circ_0082695; hsa_circ_0082696; hsa_circ_0082697; hsa_circ_0082698; hsa_circ_0082699; hsa_circ_0082700; JHDM1D.aAug10; uc003vvm.4; uc064imx.1; uc064imy.1; NONHSAT123664
TC0700012849.hg.1	CLEC5A	NM_001301167; NM_013252; ENST00000418498; ENST00000438351; ENST00000439991; ENST00000470595; ENST00000481301; ENST00000546910; ENST00000551012; BC093714; BC112099; BC113098; BC113099; OTTHUMT00000347756; OTTHUMT00000347757; OTTHUMT00000347758; OTTHUMT00000347759; OTTHUMT00000347760; OTTHUMT00000347761; OTTHUMT00000347762; uc003vwv.1; CCDS5870.1; CCDS75670.1; CLEC5A.bAug10; CLEC5A.dAug10; CLEC5A.f…
TC0700012885.hg.1	AC093673.5	ENST00000429630.1; OTTHUMT00000327419; uc064ivu.1; ENST00000429630; HG500689.1:1..648:ncRNA; NONHSAT123868
TC0700012959.hg.1	EZH2	NM_001203247; NM_001203248; NM_001203249; NM_004456; NM_152998; ENST00000320356; ENST00000350995; ENST00000460911; ENST00000469631; ENST00000476773; ENST00000478654; ENST00000483012; ENST00000483967; ENST00000492143; ENST00000498186; BC010858; OTTHUMT00000352737; OTTHUMT00000352738; OTTHUMT00000352739; OTTHUMT00000352740; OTTHUMT00000352741; OTTHUMT00000352742; OTTHUMT00000352743; OTTHUMT00000352…
TC0700012990.hg.1		AC004941.2:79116..79187:tRNA
TC0700013043.hg.1	GIMAP6	NM_001244071; NM_001244072; NM_024711; ENST00000328902; ENST00000493969; ENST00000618759; BC060760; BC074744; OTTHUMT00000353457; OTTHUMT00000353458; CCDS34778.1; CCDS59087.1; CCDS75676.1; hsa_circ_0082899; uc003whm.4; uc003whn.4; uc022apv.2
TC0700013082.hg.1	PRKAG2	NM_001040633; NM_001304527; NM_001304531; NM_016203; NM_024429; ENST00000287878; ENST00000392801; ENST00000418337; ENST00000461529; ENST00000474383; ENST00000476632; ENST00000478989; ENST00000479461; ENST00000481434; ENST00000483775; ENST00000485183; ENST00000487375; ENST00000488258; ENST00000491938; ENST00000492843; ENST00000493872; BC068598; OTTHUMT00000348440; OTTHUMT00000348441; OTTHUMT000003…
TC0700013224.hg.1	LMBR1	LMBR1.vbAug10-unspliced
TC0700013294.hg.1	leysleebu	leysleebu.aAug10-unspliced
TC0700013295.hg.1	lorsleebu	lorsleebu.aAug10-unspliced
TC0700013297.hg.1	farbley	farbley.aAug10-unspliced
TC0700013355.hg.1	NME8	NM_016616; ENST00000199447; ENST00000426106; ENST00000440017; ENST00000444718; ENST00000455500; ENST00000476435; BC036816; OTTHUMT00000219946; OTTHUMT00000338087; OTTHUMT00000338088; OTTHUMT00000338089; OTTHUMT00000338090; OTTHUMT00000338091; CCDS5452.1; GPR141andTXNDC3andEPDR1.aAug10; GPR141andTXNDC3andEPDR1.tAug10; uc003tfn.4; uc064cwv.1; uc064cww.1; uc064cwx.1; uc064cwy.1; uc064cwz.1; NONHSAT1…
TC0700013383.hg.1	RABGEF1	NM_001287060; NM_001287061; NM_001287062; NM_014504; NR_104676; ENST00000284957; ENST00000380828; ENST00000437078; ENST00000439720; ENST00000442563; ENST00000450873; ENST00000461017; ENST00000484547; ENST00000510829; ENST00000607882; BC015330; OTTHUMT00000251737; OTTHUMT00000345648; OTTHUMT00000345649; OTTHUMT00000345650; OTTHUMT00000345651; OTTHUMT00000345652; OTTHUMT00000472515; CCDS5535.1; CCD…
TC0700013397.hg.1	CDK14	NM_001287135; NM_001287136; NM_001287137; NM_012395; ENST00000265741; ENST00000380050; ENST00000406263; ENST00000430760; ENST00000431029; ENST00000436577; ENST00000446224; ENST00000446790; ENST00000456689; ENST00000460493; ENST00000478540; ENST00000484035; ENST00000487145; ENST00000496279; BC136476; BC136477; BC152436; BC167152; BC167156; OTTHUMT00000059970; OTTHUMT00000140389; OTTHUMT00000140390…
TC0700013413.hg.1	TRRAP	NM_001244580; NM_003496; ENST00000355540; ENST00000359863; ENST00000417523; ENST00000446306; ENST00000456197; ENST00000480695; ENST00000628380; OTTHUMT00000317978; OTTHUMT00000317979; OTTHUMT00000317980; OTTHUMT00000317981; OTTHUMT00000317982; OTTHUMT00000317983; uc003upp.3; uc011kis.2; CCDS5659.1; CCDS59066.1; hsa_circ_0005493; hsa_circ_0081227; hsa_circ_0081228; hsa_circ_0081229; hsa_circ_00812…
TC0700013441.hg.1	IFRD1	NM_001007245; NM_001197079; NM_001197080; NM_001550; NR_120333; ENST00000005558; ENST00000403825; ENST00000417662; ENST00000421296; ENST00000429071; ENST00000432734; ENST00000440625; ENST00000443101; ENST00000445335; ENST00000466459; ENST00000470441; ENST00000476927; ENST00000486688; ENST00000489994; ENST00000535603; ENST00000621379; BC001272; OTTHUMT00000338480; OTTHUMT00000338700; OTTHUMT000003…
TC0700013464.hg.1		NONHSAT123394; NONHSAT123399
TC0700013526.hg.1	FAM126A	NM_032581; ENST00000409763; ENST00000409923; ENST00000440481; ENST00000465661; ENST00000467005; ENST00000477349; ENST00000498833; BC018710; OTTHUMT00000326862; OTTHUMT00000326863; OTTHUMT00000326864; OTTHUMT00000326865; OTTHUMT00000326866; OTTHUMT00000326867; OTTHUMT00000326868; CCDS5377.1; FAM126A.dAug10; FAM126A.eAug10; FAM126A.lAug10; hsa_circ_0001682; hsa_circ_0001971; hsa_circ_0003825; hsa_c…
TC0700013584.hg.1	CYP51A1	NM_000786; NM_001146152; ENST00000003100; ENST00000422867; ENST00000450723; ENST00000482924; BC032322; OTTHUMT00000253812; OTTHUMT00000342054; OTTHUMT00000342055; OTTHUMT00000342058; CCDS55123.1; CCDS5623.1; hsa_circ_0002085; hsa_circ_0002181; hsa_circ_0007299; hsa_circ_0080999; hsa_circ_0081000; hsa_circ_0081001; hsa_circ_0081002; hsa_circ_0081003; uc003ulm.5; uc011khn.3; uc064fgt.1; uc064fgu.1;…
TC0700013605.hg.1	PNPLA8	NM_001256007; NM_001256008; NM_001256009; NM_001256010; NM_001256011; NM_015723; ENST00000257694; ENST00000415498; ENST00000422087; ENST00000426128; ENST00000427008; ENST00000436062; ENST00000453085; ENST00000453144; ENST00000462466; ENST00000476592; ENST00000483879; BC032999; OTTHUMT00000337423; OTTHUMT00000337475; OTTHUMT00000337476; OTTHUMT00000337477; OTTHUMT00000337478; OTTHUMT00000337479; O…
TC0700013620.hg.1	IMPDH1	NM_000883; NM_001102605; NM_001142573; NM_001142574; NM_001142575; NM_001142576; NM_001304521; NM_183243; ENST00000338791; ENST00000348127; ENST00000354269; ENST00000419067; ENST00000460045; ENST00000468842; ENST00000469328; ENST00000470772; ENST00000473463; ENST00000480861; ENST00000484496; ENST00000489263; ENST00000491376; ENST00000496200; ENST00000496487; ENST00000497868; ENST00000626419; BC03…
TC0700013624.hg.1	RP11-138A9.1	ENST00000605249.1; OTTHUMT00000469909; uc064ibk.1; ENST00000605249; HG500615.1:1..1998:ncRNA; NONHSAT147600
TC0700013625.hg.1	LINC-PINT	NR_015431; NR_024153; NR_109850; NR_109851; NR_109852; NR_109853; NR_109854; NR_109855; ENST00000416999; ENST00000423414; ENST00000429901; ENST00000431189; ENST00000433079; ENST00000435523; ENST00000443623; ENST00000451786; ENST00000416999.1; ENST00000423414.1; ENST00000429901.1; ENST00000431189.1; ENST00000433079.1; ENST00000435523.1; ENST00000443623.1; ENST00000451786.1; FLJ43663.vbAug10; hsa_c…
TC0700013632.hg.1	TCAF2P1	NR_110549
TC0800006796.hg.1	perkoy	perkoy.aAug10-unspliced; T339294
TC0800006969.hg.1	DMTN	NM_001114135; NM_001114136; NM_001114137; NM_001114138; NM_001114139; NM_001302816; NM_001302817; NM_001978; ENST00000265800; ENST00000358242; ENST00000381470; ENST00000415253; ENST00000432128; ENST00000443491; ENST00000517305; ENST00000517418; ENST00000517600; ENST00000517804; ENST00000518816; ENST00000519333; ENST00000519850; ENST00000519907; ENST00000519959; ENST00000520174; ENST00000520856; E…
TC0800006978.hg.1	POLR3D	NM_001722; ENST00000306433; ENST00000397802; ENST00000517789; ENST00000518039; ENST00000519237; BC002603; BC004484; OTTHUMT00000375432; OTTHUMT00000375433; OTTHUMT00000375434; OTTHUMT00000375435; OTTHUMT00000375436; CCDS34858.1; hsa_circ_0083607; hsa_circ_0083608; hsa_circ_0083609; hsa_circ_0083610; hsa_circ_0083611; hsa_circ_0083612; hsa_circ_0083613; hsa_circ_0083614; POLR3D.cAug10; uc003xbl.4;…
TC0800006990.hg.1	mubly	mubly.aAug10-unspliced
TC0800007027.hg.1	SLC25A37	NM_016612; ENST00000290075; ENST00000417331; ENST00000517923; ENST00000518881; ENST00000519192; ENST00000519973; ENST00000520654; ENST00000520949; ENST00000521637; ENST00000522164; ENST00000523883; ENST00000523930; BC132799; BC132801; OTTHUMT00000376039; OTTHUMT00000376040; OTTHUMT00000376041; OTTHUMT00000376042; OTTHUMT00000376044; OTTHUMT00000376045; OTTHUMT00000376046; OTTHUMT00000376047; OTTH…
TC0800007040.hg.1	ADAM28	NM_001304351; NM_014265; NM_021777; NR_130709; NR_130710; ENST00000265769; ENST00000437154; ENST00000518326; ENST00000518516; ENST00000518737; ENST00000520448; ENST00000520665; ENST00000521110; ENST00000521629; ENST00000523236; ENST00000523379; ENST00000523440; BC136478; OTTHUMT00000375441; OTTHUMT00000375442; OTTHUMT00000375443; OTTHUMT00000375545; OTTHUMT00000375546; OTTHUMT00000375547; OTTHUMT…
TC0800007080.hg.1	BNIP3L	NM_004331; ENST00000380629; ENST00000518611; ENST00000520077; ENST00000520409; ENST00000521254; ENST00000523515; ENST00000523949; ENST00000620910; BC001559; BC009603; OTTHUMT00000216895; OTTHUMT00000376514; OTTHUMT00000376515; OTTHUMT00000376516; OTTHUMT00000376517; OTTHUMT00000376518; OTTHUMT00000376737; CCDS6050.1; hsa_circ_0002131; hsa_circ_0083743; hsa_circ_0083744; uc003xex.2; uc003xey.3; uc…
TC0800007366.hg.1	HTRA4	NM_153692; ENST00000302495; BC057765; OTTHUMT00000377077; CCDS6110.1; uc003xmj.4
TC0800007431.hg.1	AP3M2	NM_001134296; NM_006803; ENST00000174653; ENST00000396926; ENST00000517499; ENST00000517865; ENST00000517922; ENST00000517969; ENST00000518421; ENST00000520685; ENST00000520689; ENST00000521235; ENST00000521280; ENST00000521899; ENST00000522288; ENST00000522320; ENST00000522606; ENST00000523249; ENST00000530375; BC056257; BC056398; OTTHUMT00000376996; OTTHUMT00000376997; OTTHUMT00000376998; OTTHU…
TC0800007439.hg.1	POLB	NM_002690; ENST00000265421; ENST00000517393; ENST00000518579; ENST00000518925; ENST00000519094; ENST00000519524; ENST00000519771; ENST00000520008; ENST00000521290; ENST00000521418; ENST00000521492; ENST00000522297; ENST00000522610; ENST00000523465; ENST00000524208; ENST00000530566; ENST00000532157; BC100288; BC106909; OTTHUMT00000377242; OTTHUMT00000377243; OTTHUMT00000377244; OTTHUMT00000377245;…
TC0800007766.hg.1	RAB2A	NM_001242644; NM_002865; ENST00000262646; ENST00000396696; ENST00000429861; ENST00000452437; ENST00000466595; ENST00000481569; ENST00000525529; ENST00000529579; ENST00000530071; ENST00000531098; ENST00000531289; ENST00000534260; BC008929; OTTHUMT00000259145; OTTHUMT00000259146; OTTHUMT00000259147; OTTHUMT00000259148; OTTHUMT00000259149; OTTHUMT00000259150; OTTHUMT00000383457; OTTHUMT00000383458; …
TC0800007770.hg.1	lywoby	lywoby.aAug10-unspliced
TC0800007771.hg.1	shorskoybu	shorskoybu.aAug10-unspliced
TC0800007774.hg.1	CHD7	NM_017780; ENST00000423902; ENST00000524602; ENST00000525508; ENST00000526846; ENST00000527825; ENST00000527900; ENST00000527921; ENST00000528280; ENST00000529472; ENST00000531695; ENST00000532149; ENST00000618450; OTTHUMT00000383468; OTTHUMT00000383469; OTTHUMT00000383470; OTTHUMT00000383471; OTTHUMT00000383472; OTTHUMT00000383473; OTTHUMT00000383474; OTTHUMT00000383475; OTTHUMT00000383476; OTTH…
TC0800007877.hg.1	farbla	farbla.aAug10-unspliced
TC0800007976.hg.1	TMEM70; RPS20P21	NM_001040613; NM_017866; NR_033334; ENST00000312184; ENST00000416961; ENST00000517439; ENST00000517614; ENST00000519551; ENST00000520167; ENST00000523794; BC002748; OTTHUMT00000351512; OTTHUMT00000379024; OTTHUMT00000379025; OTTHUMT00000379026; OTTHUMT00000379027; OTTHUMT00000379028; OTTHUMT00000379029; OTTHUMT00000379030; CCDS47876.1; CCDS6215.1; TMEM70andRPS20P21.bAug10; TMEM70andRPS20P21.eAug1…
TC0800008030.hg.1	kanemu	kanemu.aAug10-unspliced
TC0800008062.hg.1	ZBTB10	NM_001105539; NM_001277145; NM_023929; ENST00000379091; ENST00000426744; ENST00000430430; ENST00000455036; ENST00000610895; BC127098; OTTHUMT00000338055; OTTHUMT00000379184; OTTHUMT00000379185; CCDS47880.1; CCDS64920.1; uc003ybv.6; uc003ybx.6; uc022awq.3; uc064nyh.1; uc064nyi.1
TC0800008064.hg.1	RP11-48B3.4	ENST00000569134.1; OTTHUMT00000426635; uc064nyk.1; ENST00000569134; HG501388.1:1..1805:ncRNA; NONHSAT127417; NONHSAT127418
TC0800008152.hg.1	SLC2A3P4	ENST00000521259; OTTHUMT00000374903
TC0800008179.hg.1	RIPK2	NM_003821; ENST00000220751; ENST00000517696; ENST00000518673; ENST00000522965; BC004553; OTTHUMT00000375686; OTTHUMT00000375687; OTTHUMT00000375688; OTTHUMT00000375689; CCDS6247.1; hsa_circ_0084860; hsa_circ_0084861; RIPK2.dAug10; uc003yee.4; uc064oho.1; uc064ohp.1; uc064ohq.1; NONHSAT127626; NONHSAT127627
TC0800008183.hg.1	OSGIN2	NM_001126111; NM_004337; ENST00000297438; ENST00000451899; ENST00000520659; OTTHUMT00000375691; OTTHUMT00000375692; OTTHUMT00000375693; BC156589; CCDS47888.1; CCDS6248.1; hsa_circ_0084862; hsa_circ_0084863; hsa_circ_0084864; OSGIN2.cAug10; uc003yeg.4; uc003yeh.4; uc064ohs.1
TC0800008299.hg.1	SDC2	NM_002998; ENST00000302190; ENST00000518385; ENST00000519587; ENST00000519914; ENST00000520233; ENST00000521590; ENST00000522911; ENST00000523877; BC030133; BC049836; OTTHUMT00000379750; OTTHUMT00000379751; OTTHUMT00000379752; OTTHUMT00000379753; OTTHUMT00000379754; OTTHUMT00000379755; OTTHUMT00000379756; OTTHUMT00000380605; CCDS6272.1; hsa_circ_0002977; hsa_circ_0003623; hsa_circ_0084992; SDC2.f…
TC0800008367.hg.1	SNORD77	ENST00000391112; NONHSAT127965; uc022azg.1
TC0800008548.hg.1	RP11-419L20.2	ENST00000518703; OTTHUMT00000381018
TC0800008549.hg.1	MAPK6PS5	MAPK6PS5.aAug10-unspliced
TC0800008602.hg.1	blodeeby; slawla	blodeeby.aAug10-unspliced; slawla.aAug10-unspliced; T349863; T349864; T349865; T349866; T349868
TC0800008719.hg.1	keevorby	keevorby.aAug10-unspliced
TC0800008722.hg.1	dably	dably.aAug10-unspliced
TC0800008724.hg.1		NONHSAT128504
TC0800008770.hg.1	RNF139	NM_007218; ENST00000303545; ENST00000517684; BC021571; BC064636; OTTHUMT00000381692; OTTHUMT00000381693; CCDS6350.1; ENST00000518639.1; OTTHUMT00000381671; RNF139.cAug10; uc003yrc.4; uc064pzi.1; uc064pzm.1; ENST00000518639; HG501649.1:1..2355:ncRNA; NONHSAT128590
TC0800008801.hg.1	TRIB1	NM_001282985; NM_025195; ENST00000311922; ENST00000519576; ENST00000520847; ENST00000521778; BC063292; OTTHUMT00000381430; OTTHUMT00000381431; OTTHUMT00000381432; OTTHUMT00000381433; CCDS6357.1; CCDS64971.1; uc003yrx.4; uc010mdn.5; uc011lis.4; uc064qch.1; NONHSAT128969
TC0800008941.hg.1	showaby	showaby.aAug10-unspliced
TC0800009071.hg.1	CHRAC1	NM_017444; NR_023360; NR_040712; ENST00000220913; ENST00000518971; ENST00000519533; ENST00000519618; ENST00000523569; BC015891; OTTHUMT00000377816; OTTHUMT00000377817; OTTHUMT00000377818; OTTHUMT00000377819; OTTHUMT00000377828; CCDS6379.1; hsa_circ_0085708; uc003yvl.4; uc064qpy.1; uc064qpz.1; uc064qqa.1; uc064qqb.1; NONHSAT129369
TC0800009201.hg.1	GSDMD	NM_024736; ENST00000262580; ENST00000524846; ENST00000525208; ENST00000525721; ENST00000526051; ENST00000526406; ENST00000526469; ENST00000528475; ENST00000529854; ENST00000531173; ENST00000531184; ENST00000533063; ENST00000533348; ENST00000533888; ENST00000534018; ENST00000534602; BC008904; BC069000; OTTHUMT00000382046; OTTHUMT00000382047; OTTHUMT00000382048; OTTHUMT00000382049; OTTHUMT000003820…
TC0800009208.hg.1	ZNF623	NM_001082480; NM_001261843; NM_014789; ENST00000458270; ENST00000501748; ENST00000526926; BC067516; BC067517; BC067518; BC075056; BC075057; OTTHUMT00000382520; OTTHUMT00000382521; OTTHUMT00000382522; CCDS34957.1; CCDS47931.1; uc003yzc.4; uc003yzd.3; uc011lkp.3
TC0800009237.hg.1	GPAA1	NM_003801; ENST00000355091; ENST00000361036; ENST00000524418; ENST00000525087; ENST00000525308; ENST00000526233; ENST00000526341; ENST00000527144; ENST00000527653; ENST00000528073; ENST00000529503; ENST00000529638; ENST00000530258; ENST00000530633; ENST00000530796; ENST00000531593; ENST00000532758; ENST00000534072; BC003171; BC004129; BC006383; OTTHUMT00000384068; OTTHUMT00000384069; OTTHUMT00000…
TC0800009529.hg.1	PPP1R3B	NM_001201329; NM_024607; ENST00000310455; ENST00000519699; BC043388; OTTHUMT00000251472; OTTHUMT00000374693; CCDS5973.1; uc003wsn.5; uc003wso.5
TC0800009856.hg.1	EGR3	NM_001199880; NM_001199881; NM_004430; ENST00000317216; ENST00000518773; ENST00000519492; ENST00000522910; ENST00000524088; BC104765; BC112279; OTTHUMT00000215098; OTTHUMT00000375023; OTTHUMT00000375024; OTTHUMT00000375025; OTTHUMT00000375026; CCDS56528.1; CCDS6033.1; EGR3.bAug10; EGR3.dAug10; EGR3.eAug10; uc003xcm.2; uc011kzn.2; uc064lcl.1; uc064lcm.1; uc064lcn.1
TC0800009952.hg.1	RP11-613H2.2	ENST00000517322; NONHSAT125675; OTTHUMT00000376214
TC0800010002.hg.1	DUSP4	NM_001394; NM_057158; ENST00000240100; ENST00000240101; BC002671; BC014565; OTTHUMT00000257249; OTTHUMT00000257250; CCDS6072.1; CCDS6073.1; hsa_circ_0007800; uc003xhl.4; uc003xhm.4; NONHSAT125813
TC0800010013.hg.1		T341330
TC0800010091.hg.1	RP1-273G13.2	ENST00000523393; NONHSAT125983; NONHSAT125984; OTTHUMT00000376526
TC0800010164.hg.1	RPS20P22	OTTHUMT00000351454; OTTHUMT00000351455; ENST00000473700; ENST00000488192; NONHSAT126099; NONHSAT147627
TC0800010193.hg.1	TM2D2	NM_001024380; NM_001024381; NM_031940; NM_078473; ENST00000397070; ENST00000456397; ENST00000456845; ENST00000517872; ENST00000519186; ENST00000520152; ENST00000521060; ENST00000522142; ENST00000522434; ENST00000524331; BC004878; BC109049; BC109050; OTTHUMT00000377279; OTTHUMT00000377280; OTTHUMT00000377281; OTTHUMT00000377282; OTTHUMT00000377283; OTTHUMT00000377284; OTTHUMT00000377285; OTTHUMT00…
TC0800010261.hg.1	plawerby	plawerby.aAug10-unspliced
TC0800010262.hg.1	skeyskarbu	skeyskarbu.aAug10-unspliced
TC0800010263.hg.1	skorskarbu	skorskarbu.aAug10-unspliced
TC0800010427.hg.1	RB1CC1	NM_001083617; NM_014781; ENST00000025008; ENST00000435644; ENST00000517963; ENST00000518211; ENST00000518468; ENST00000518710; ENST00000519912; ENST00000521611; ENST00000522957; ENST00000523594; BC017556; OTTHUMT00000378011; OTTHUMT00000378012; OTTHUMT00000378079; OTTHUMT00000378080; OTTHUMT00000378081; OTTHUMT00000378082; OTTHUMT00000378083; OTTHUMT00000378117; OTTHUMT00000378118; OTTHUMT0000037…
TC0800010428.hg.1	swoychoyby	swoychoyby.aAug10-unspliced
TC0800010823.hg.1	TCEB1	NM_001204857; NM_001204858; NM_001204859; NM_001204860; NM_001204861; NM_001204862; NM_001204863; NM_001204864; NM_005648; ENST00000284811; ENST00000518127; ENST00000519082; ENST00000519487; ENST00000520210; ENST00000520242; ENST00000522337; ENST00000523815; ENST00000602840; ENST00000622804; BC013809; BC093065; BC100028; BC100283; OTTHUMT00000379014; OTTHUMT00000379016; OTTHUMT00000379017; OTTHUM…
TC0800010990.hg.1	CA1	NM_001128829; NM_001128830; NM_001128831; NM_001164830; NM_001291967; NM_001291968; NM_001738; ENST00000431316; ENST00000517429; ENST00000517590; ENST00000517618; ENST00000518233; ENST00000518341; ENST00000519129; ENST00000519991; ENST00000520093; ENST00000520663; ENST00000520692; ENST00000520990; ENST00000521679; ENST00000521846; ENST00000522389; ENST00000522579; ENST00000522662; ENST00000522814…
TC0800011124.hg.1	RPL34P18	ENST00000466433; NONHSAT127762; OTTHUMT00000351689
TC0800011159.hg.1	AC024995.1	uc022ayv.2; ENST00000626279
TC0800011249.hg.1	RNF19A	NM_001280539; NM_015435; NM_183419; ENST00000341084; ENST00000432381; ENST00000517584; ENST00000519342; ENST00000519449; ENST00000519527; ENST00000520071; ENST00000520903; ENST00000522182; ENST00000522369; ENST00000523167; ENST00000523255; ENST00000523481; ENST00000523644; ENST00000524233; ENST00000616528; BC093938; BC093940; OTTHUMT00000379857; OTTHUMT00000380004; OTTHUMT00000380005; OTTHUMT0000…
TC0800011250.hg.1	jeyskeebu	jeyskeebu.aAug10-unspliced
TC0800011251.hg.1	savawby	savawby.aAug10-unspliced
TC0800011252.hg.1	noyuya	noyuya.aAug10-unspliced
TC0800011253.hg.1	seevawby	seevawby.aAug10-unspliced
TC0800011261.hg.1	sweybawby	sweybawby.aAug10
TC0800011264.hg.1	mahare	mahare.aAug10-unspliced
TC0800011272.hg.1	RP11-521I2.3	ENST00000564694.1; OTTHUMT00000420385; uc064pcm.1; ENST00000564694; HG501525.1:1..1142:ncRNA; NONHSAT128022; NONHSAT128023
TC0800011275.hg.1	chorvawby	chorvawby.aAug10-unspliced
TC0800011312.hg.1	RRM2B	NM_001172477; NM_001172478; NM_015713; ENST00000251810; ENST00000395910; ENST00000395912; ENST00000517517; ENST00000519125; ENST00000519317; ENST00000519962; ENST00000522368; ENST00000522394; ENST00000523957; ENST00000621845; BC108261; BC117496; BC130628; OTTHUMT00000380191; OTTHUMT00000380192; OTTHUMT00000380193; OTTHUMT00000380194; OTTHUMT00000380304; OTTHUMT00000380305; OTTHUMT00000380306; OTT…
TC0800011333.hg.1		T348825
TC0800011372.hg.1	SLC25A32	NM_030780; NR_102337; NR_102338; ENST00000297578; ENST00000521645; ENST00000523256; ENST00000523701; ENST00000523866; BC021893; OTTHUMT00000380290; OTTHUMT00000381240; OTTHUMT00000381493; OTTHUMT00000381494; OTTHUMT00000381495; CCDS6300.1; hsa_circ_0005499; hsa_circ_0085290; hsa_circ_0085291; hsa_circ_0085292; hsa_circ_0085293; uc003yll.5; uc064pir.1; uc064pis.1; uc064pit.1; uc064piu.1; NONHSAT12…
TC0800011373.hg.1	seyveeby	seyveeby.aAug10-unspliced
TC0800011536.hg.1	sleela	sleela.aAug10-unspliced
TC0800011538.hg.1	klyverby	klyverby.aAug10-unspliced
TC0800011541.hg.1	klarverby	klarverby.aAug10-unspliced
TC0800011542.hg.1	klobly	klobly.aAug10-unspliced
TC0800011544.hg.1	pleeverby	pleeverby.aAug10-unspliced
TC0800011545.hg.1		NONHSAT128363
TC0800011546.hg.1	parskerbu	parskerbu.aAug10-unspliced
TC0800011547.hg.1	soger	soger.aAug10-unspliced
TC0800011548.hg.1	snordorby	snordorby.aAug10-unspliced
TC0800011549.hg.1	weewubu	weewubu.aAug10-unspliced
TC0800011550.hg.1	slawverby	slawverby.aAug10-unspliced
TC0800011880.hg.1		T351987; T351988; T351989; T351990; T351991; T351992
TC0800011881.hg.1	NDRG1	NM_001135242; NM_001258432; NM_001258433; NM_006096; ENST00000323851; ENST00000414097; ENST00000517331; ENST00000517599; ENST00000517745; ENST00000518010; ENST00000518066; ENST00000518094; ENST00000518176; ENST00000518480; ENST00000519228; ENST00000519278; ENST00000519580; ENST00000520230; ENST00000520943; ENST00000521026; ENST00000521414; ENST00000521438; ENST00000521544; ENST00000521664; ENST00…
TC0800012202.hg.1	BOP1; MIR7112	NM_015201; NR_107057; ENST00000563210; ENST00000568812; ENST00000569160; ENST00000569403; ENST00000569669; ENST00000569712; ENST00000616126; BC013787; BC013980; BC017674; OTTHUMT00000426981; OTTHUMT00000426982; OTTHUMT00000426984; OTTHUMT00000430544; OTTHUMT00000430545; OTTHUMT00000430546; CCDS6418.2; hsa_circ_0086013; hsa_circ_0086014; hsa_circ_0086015; hsa_circ_0086016; hsa_circ_0086017; hsa_ci…
TC0800012256.hg.1	CLN8	ENST00000331222; ENST00000519254; ENST00000520991; ENST00000523237; BC007725; BC136825; OTTHUMT00000206715; OTTHUMT00000374583; OTTHUMT00000374585; OTTHUMT00000375053; NM_018941_2; CCDS5956.1; uc003wpo.5; uc064jxw.1; uc064jxx.1; uc064jxy.1
TC0800012288.hg.1	DCTN6	NM_006571; ENST00000221114; ENST00000519830; ENST00000520829; ENST00000522141; ENST00000522540; ENST00000523666; BC013175; OTTHUMT00000375815; OTTHUMT00000375849; OTTHUMT00000375850; OTTHUMT00000375851; OTTHUMT00000375852; OTTHUMT00000375853; CCDS6076.1; hsa_circ_0001786; hsa_circ_0006863; hsa_circ_0083844; hsa_circ_0083845; hsa_circ_0083846; uc003xhy.4; uc064lsb.1; uc064lsc.1; uc064lsd.1; uc064l…
TC0800012380.hg.1	LOC101927752; CTD-2336O2.1	ENST00000517959; ENST00000518481; ENST00000518822; ENST00000517959.1; ENST00000518481.1; ENST00000518822.1; OTTHUMT00000374586; OTTHUMT00000374587; OTTHUMT00000374588; uc064jxt.1; uc064jxu.1; uc064jxv.1; HG500805.1:1..978:ncRNA; HG500806.1:1..917:ncRNA; HG500807.1:1..579:ncRNA; NONHSAT124680; NONHSAT124681; NONHSAT124682
TC0800012447.hg.1	AZIN1	NM_001301668; NM_015878; NM_148174; ENST00000337198; ENST00000347770; ENST00000518353; ENST00000518697; ENST00000518940; ENST00000520402; ENST00000521536; ENST00000522311; ENST00000523071; BC013420; BC019279; OTTHUMT00000380133; OTTHUMT00000380135; OTTHUMT00000380136; OTTHUMT00000380138; OTTHUMT00000380139; OTTHUMT00000380140; OTTHUMT00000380141; OTTHUMT00000380142; OTTHUMT00000380464; AZIN1.fAug…
TC0800012473.hg.1	CASC7	ENST00000560295.1; HG501752.1:1..9346:ncRNA; NONHSAT129370; NONHSAT129371
TC0800012474.hg.1	AGO2	NM_001164623; NM_012154; ENST00000517293; ENST00000518019; ENST00000519347; ENST00000519980; ENST00000520412; ENST00000520628; ENST00000521325; ENST00000523609; ENST00000524328; OTTHUMT00000377915; OTTHUMT00000377916; OTTHUMT00000377924; OTTHUMT00000377925; OTTHUMT00000377926; OTTHUMT00000377927; OTTHUMT00000377928; OTTHUMT00000377929; OTTHUMT00000377930; ENST00000624190; BC160104; CCDS55279.1; C…
TC0900006474.hg.1		NONHSAT129986
TC0900006551.hg.1	seyumu	seyumu.aAug10-unspliced
TC0900006579.hg.1	RP11-307L3.2	ENST00000456723; OTTHUMT00000051661
TC0900006699.hg.1		T355980
TC0900006962.hg.1	bersta	bersta.aAug10-unspliced
TC0900006963.hg.1		NONHSAT130703
TC0900007017.hg.1		NONHSAT130809
TC0900007029.hg.1	UBAP1	NM_001171201; NM_001171202; NM_001171203; NM_001171204; NM_016525; NR_033243; ENST00000297661; ENST00000359544; ENST00000379186; ENST00000625521; ENST00000626262; BC020950; BC098141; BC098316; BC099726; BC100668; OTTHUMT00000001084; OTTHUMT00000001085; OTTHUMT00000001086; OTTHUMT00000483251; OTTHUMT00000483252; CCDS6550.1; hsa_circ_0006212; hsa_circ_0086742; hsa_circ_0086743; hsa_circ_0086744; uc…
TC0900007062.hg.1	GLULP4	ENST00000324731; OTTHUMT00000052254
TC0900007064.hg.1	DNAJB5	NM_001135004; NM_001135005; NM_012266; ENST00000312316; ENST00000443266; ENST00000453597; ENST00000454002; ENST00000458263; ENST00000469798; ENST00000537321; ENST00000539059; ENST00000541010; ENST00000545841; OTTHUMT00000052248; OTTHUMT00000052249; OTTHUMT00000052250; OTTHUMT00000052251; OTTHUMT00000052252; OTTHUMT00000401394; OTTHUMT00000401395; OTTHUMT00000401397; OTTHUMT00000401398; OTTHUMT000…
TC0900007620.hg.1	AL359253.1	uc064tud.1; ENST00000459505; NONHSAT131947
TC0900007807.hg.1	DAPK1	NM_001288729; NM_001288730; NM_001288731; NM_004938; ENST00000358077; ENST00000408954; ENST00000463069; ENST00000466188; ENST00000468482; ENST00000469067; ENST00000469640; ENST00000470267; ENST00000472284; ENST00000472344; ENST00000475804; ENST00000489291; ENST00000491893; ENST00000494010; ENST00000495182; ENST00000495281; ENST00000496522; ENST00000497743; ENST00000622514; BC113660; BC143733; BC1…
TC0900007816.hg.1	CTSL	NM_001257971; NM_001257972; NM_001257973; NM_001912; NM_145918; ENST00000340342; ENST00000342020; ENST00000343150; ENST00000375894; ENST00000482054; ENST00000495822; BC012612; BC142983; OTTHUMT00000052936; OTTHUMT00000052937; OTTHUMT00000052938; OTTHUMT00000052939; OTTHUMT00000052940; OTTHUMT00000052941; CCDS6675.1; uc004aph.4; uc004api.4; uc064ucv.1; uc064ucw.1; uc064ucx.1; uc064ucy.1; NONHSAT13…
TC0900007831.hg.1	RPS10P3	OTTHUMT00000052956; ENST00000439253; NONHSAT132898
TC0900007863.hg.1	CKS2	NM_001827; ENST00000314355; BC006458; OTTHUMT00000052988; uc004aqh.3; CCDS6682.1; hsa_circ_0087441; hsa_circ_0087442; NONHSAT132953
TC0900007971.hg.1	FGD3	NM_001083536; NM_001286993; NM_033086; ENST00000337352; ENST00000375482; ENST00000416701; ENST00000467786; ENST00000468206; ENST00000488407; ENST00000494553; ENST00000494669; BC032429; BC111054; OTTHUMT00000055493; OTTHUMT00000055494; OTTHUMT00000055495; OTTHUMT00000055496; OTTHUMT00000055497; OTTHUMT00000055498; uc004asx.2; CCDS43849.1; CCDS69619.1; hsa_circ_0087518; hsa_circ_0087519; uc004asw.3…
TC0900007977.hg.1	CARD19	NM_032310; ENST00000375464; ENST00000466409; ENST00000466929; ENST00000468781; ENST00000475574; ENST00000488630; ENST00000490488; ENST00000495641; ENST00000498243; BC004500; BC038856; OTTHUMT00000053128; OTTHUMT00000053129; OTTHUMT00000053130; OTTHUMT00000053131; OTTHUMT00000053132; OTTHUMT00000053133; OTTHUMT00000053134; OTTHUMT00000053135; OTTHUMT00000053136; CCDS6702.2; hsa_circ_0087520; hsa_c…
TC0900008150.hg.1	TMOD1	NM_001166116; NM_003275; ENST00000259365; ENST00000375175; ENST00000395211; BC002660; OTTHUMT00000053320; OTTHUMT00000053321; CCDS6726.1; hsa_circ_0087664; uc004axk.3; uc004axl.3; uc064uqj.1
TC0900008219.hg.1	NR4A3	NM_006981; NM_173199; NM_173200; ENST00000330847; ENST00000338488; ENST00000395097; ENST00000618101; uc004bae.3; uc022bky.1; CCDS6742.1; CCDS6743.1; CCDS6744.1; hsa_circ_0002643; hsa_circ_0087739; hsa_circ_0087740; hsa_circ_0087741; hsa_circ_0087742; hsa_circ_0087743; hsa_circ_0087744; hsa_circ_0087745; NR4A3.cAug10; uc004baf.2; uc064uud.1; chr9_102606930_102609897; OTTHUMT00000055482; OTTHUMT000…
TC0900008318.hg.1	TMEM38B	NM_018112; ENST00000374688; ENST00000374692; ENST00000434214; ENST00000435034; ENST00000451560; BC000049; OTTHUMT00000053517; OTTHUMT00000053518; OTTHUMT00000053519; OTTHUMT00000053520; OTTHUMT00000053521; CCDS6768.1; hsa_circ_0003842; hsa_circ_0005171; hsa_circ_0087846; hsa_circ_0087847; hsa_circ_0087848; uc004bcu.3; uc064uxj.1; uc064uxk.1; uc064uxl.1; uc064uxm.1; chr9_108467877_108484902; chr9_…
TC0900008362.hg.1		lnc-RAD23B-11:1; NONHSAT133902; TCONS_00016127
TC0900008790.hg.1	ZBTB43	NM_001135776; NM_014007; ENST00000373457; ENST00000373464; ENST00000449886; ENST00000450858; ENST00000497064; BC008828; OTTHUMT00000054124; OTTHUMT00000054125; OTTHUMT00000054126; OTTHUMT00000054127; CCDS6867.1; hsa_circ_0088617; uc004bql.4; uc010mxf.4; uc064vtm.1; uc064vtn.1; uc064vto.1; ZBTB43.cAug10-unspliced; NONHSAT134782
TC0900008869.hg.1	ODF2	NM_001242352; NM_001242353; NM_001242354; NM_002540; NM_153432; NM_153433; NM_153435; NM_153436; NM_153437; NM_153439; NM_153440; ENST00000351030; ENST00000372791; ENST00000372807; ENST00000372814; ENST00000393527; ENST00000393533; ENST00000421776; ENST00000432065; ENST00000434106; ENST00000444119; ENST00000444993; ENST00000446274; ENST00000448249; ENST00000469582; ENST00000470061; ENST0000048307…
TC0900008949.hg.1	NCS1	NM_001128826; NM_014286; ENST00000372398; ENST00000493042; ENST00000630865; BC004856; OTTHUMT00000054637; OTTHUMT00000054638; OTTHUMT00000482979; uc004bzi.2; CCDS6932.1; hsa_circ_0089086; hsa_circ_0089087; hsa_circ_0089088; hsa_circ_0089089; hsa_circ_0089090; NCS1.hAug10; uc010myz.2; uc064wna.1; NONHSAT135140
TC0900009103.hg.1	ARF4P1	ENST00000605447; OTTHUMT00000469105
TC0900009186.hg.1	slagar	slagar.aAug10
TC0900009274.hg.1	TUBB4B	NM_006088; ENST00000340384; ENST00000604929; BC001911; BC002783; BC002885; BC004188; BC007889; BC012835; BC019359; BC019829; BC024038; BC029529; BC039175; BC071889; OTTHUMT00000254715; OTTHUMT00000468414; CCDS7039.1; hsa_circ_0089658; hsa_circ_0089659; hsa_circ_0089660; hsa_circ_0089661; uc004cmh.2; uc064xkt.1; NONHSAT135712
TC0900009645.hg.1	HAUS6	NM_001270890; NM_017645; ENST00000380496; ENST00000380502; ENST00000415524; BC111041; BC113981; BC114492; OTTHUMT00000051825; OTTHUMT00000051826; OTTHUMT00000051827; CCDS6489.1; hsa_circ_0086440; hsa_circ_0086441; hsa_circ_0086442; hsa_circ_0086443; hsa_circ_0086444; hsa_circ_0086445; hsa_circ_0086446; hsa_circ_0086447; hsa_circ_0086448; hsa_circ_0086449; hsa_circ_0086450; hsa_circ_0086451; uc003…
TC0900009770.hg.1	PLAA	NM_001031689; ENST00000397292; ENST00000487173; ENST00000517642; ENST00000520641; ENST00000520884; ENST00000521968; ENST00000523212; BC032551; OTTHUMT00000051958; OTTHUMT00000051959; OTTHUMT00000378357; OTTHUMT00000378358; OTTHUMT00000378359; OTTHUMT00000378360; OTTHUMT00000378361; CCDS35000.1; hsa_circ_0086594; hsa_circ_0086595; hsa_circ_0086596; hsa_circ_0086597; hsa_circ_0086598; hsa_circ_0086…
TC0900009807.hg.1	RPS26P2	OTTHUMT00000051989; ENST00000440331; NONHSAT130646; NONHSAT130647
TC0900009855.hg.1	BAG1	NM_001172415; NM_004323; ENST00000379701; ENST00000379704; ENST00000379707; ENST00000467389; ENST00000468274; ENST00000472232; ENST00000473464; ENST00000473781; ENST00000488499; ENST00000493917; BC001936; OTTHUMT00000052042; OTTHUMT00000052044; OTTHUMT00000052046; OTTHUMT00000052047; OTTHUMT00000355734; OTTHUMT00000355735; OTTHUMT00000355737; OTTHUMT00000355738; OTTHUMT00000355739; BAG1.fAug10; B…
TC0900009880.hg.1	vysoby	vysoby.aAug10-unspliced
TC0900009882.hg.1	DCAF12	NM_015397; ENST00000361264; ENST00000396990; ENST00000450964; ENST00000463286; ENST00000466402; BC063823; OTTHUMT00000052133; OTTHUMT00000052134; OTTHUMT00000052135; OTTHUMT00000052136; OTTHUMT00000052137; CCDS6549.1; DCAF12.aAug10; DCAF12.fAug10; uc003ztt.3; uc064srj.1; uc064srk.1; uc064srl.1; uc064srm.1
TC0900009928.hg.1	geeteebo	geeteebo.aAug10-unspliced
TC0900009967.hg.1	YBX1P10	ENST00000444752; NONHSAT131002; OTTHUMT00000052399
TC0900010385.hg.1		T360186
TC0900010388.hg.1	TMEM2	TMEM2.qAug10-unspliced
TC0900010403.hg.1		NONHSAT131861
TC0900010623.hg.1	ISCA1	NM_030940; ENST00000311534; ENST00000326094; ENST00000375991; BC002675; BC071621; OTTHUMT00000052914; OTTHUMT00000052915; OTTHUMT00000052916; CCDS35056.1; hsa_circ_0087401; hsa_circ_0087402; uc004aop.4; uc064ubu.1; uc064ubv.1
TC0900010769.hg.1	NFIL3	NM_001289999; NM_001290000; NM_005384; ENST00000297689; BC008197; OTTHUMT00000053038; uc004arh.3; CCDS6690.1
TC0900010791.hg.1	SNORA84; MIR3651	NR_003704; NR_037424; ENST00000459229; ENST00000630427; SNORA84.aAug10-unspliced; uc010mqv.4; uc064uhk.1; LM611182.1:1..90:precursor_RNA; NONHSAT133185; NONHSAT133186; NR_003704.2:1..133:ncRNA; NR_037424.1:1..90:precursor_RNA
TC0900010825.hg.1	NINJ1	NM_004148; ENST00000375446; ENST00000461162; ENST00000470314; ENST00000489274; ENST00000490564; BC000298; BC004440; BC019336; BC048212; OTTHUMT00000053123; OTTHUMT00000053124; OTTHUMT00000053125; OTTHUMT00000053126; OTTHUMT00000053127; uc004atg.4; CCDS6703.1; uc064ujl.1; uc064ujm.1; uc064ujn.1; uc064ujo.1; NONHSAT133236
TC0900010920.hg.1	AAED1	NM_153698; ENST00000375234; ENST00000411939; ENST00000446045; ENST00000464512; BC136501; BC136503; OTTHUMT00000053272; OTTHUMT00000053273; OTTHUMT00000053274; OTTHUMT00000053275; CCDS35073.1; uc004awm.4; uc064uow.1; uc064uox.1; uc064uoy.1; NONHSAT133438
TC0900010930.hg.1	yomemu	yomemu.aAug10-unspliced
TC0900010947.hg.1	RP11-244N9.4; myley	ENST00000437864.1; myley.aAug10; OTTHUMT00000053324; uc064uqr.1; ENST00000437864; HG502281.1:1..285:ncRNA; NONHSAT133522
TC0900011071.hg.1		T364117; T364118; T364119
TC0900011072.hg.1	ABCA1	NM_005502; ENST00000374733; ENST00000374736; ENST00000423487; ENST00000494467; BC146856; OTTHUMT00000053491; OTTHUMT00000053492; OTTHUMT00000053493; OTTHUMT00000053494; CCDS6762.1; hsa_circ_0005443; hsa_circ_0087801; hsa_circ_0087802; hsa_circ_0087803; hsa_circ_0087804; hsa_circ_0087805; hsa_circ_0087806; hsa_circ_0087807; hsa_circ_0087808; hsa_circ_0087809; hsa_circ_0087810; hsa_circ_0087811; hs…
TC0900011076.hg.1	plylo	plylo.aAug10-unspliced
TC0900011156.hg.1		NONHSAT133935
TC0900011302.hg.1	TNFSF8	NM_001244; NM_001252290; ENST00000223795; ENST00000474301; ENST00000618336; BC093630; BC111939; OTTHUMT00000055464; OTTHUMT00000055465; uc022bmi.1; CCDS6810.1; CCDS75884.1; uc004bji.3; uc064vgp.1; NONHSAT134405
TC0900011452.hg.1	SNORD90	NR_003071; ENST00000391145; SNORD90.aAug10-unspliced; uc004bnf.2; NONHSAT134598; NR_003071.1:1..107:ncRNA
TC0900011476.hg.1	MIR601	NR_030332; ENST00000385256; uc022bnd.1; NONHSAT134655; NR_030332.1:1..79:precursor_RNA
TC0900011523.hg.1	HSPA5	NM_005347; ENST00000324460; BC020235; OTTHUMT00000054062; CCDS6863.1; hsa_circ_0088564; hsa_circ_0088565; uc004bpn.4
TC0900011524.hg.1		chr9_128002616_128002954
TC0900011708.hg.1	PTGES	NM_004878; ENST00000340607; ENST00000481476; BC008280; OTTHUMT00000054599; OTTHUMT00000054600; CCDS6927.1; hsa_circ_0089048; hsa_circ_0089049; uc004byi.4; uc010myy.4; NONHSAT135115
TC0900011710.hg.1	C9orf78	NM_016520; ENST00000372447; ENST00000461349; ENST00000461539; ENST00000461762; ENST00000480023; ENST00000492991; ENST00000495934; ENST00000615599; BC007664; BC017570; OTTHUMT00000054619; OTTHUMT00000054620; OTTHUMT00000054621; OTTHUMT00000054622; OTTHUMT00000054623; OTTHUMT00000054624; OTTHUMT00000054625; CCDS6931.1; hsa_circ_0089059; uc004byp.4; uc004byq.2; uc064wmb.1; uc064wmc.1; uc064wmd.1; uc…
TC0900011712.hg.1	RP11-409K20.7	ENST00000417984; NONHSAT135123; OTTHUMT00000054627
TC0900011781.hg.1	cheeskabu	cheeskabu.aAug10-unspliced
TC0900011828.hg.1		NONHSAT135290
TC0900011829.hg.1	RALGDS	NM_001042368; NM_001271774; NM_001271775; NM_001271776; NM_006266; ENST00000372047; ENST00000372050; ENST00000372062; ENST00000393157; ENST00000393160; ENST00000424572; ENST00000460587; ENST00000469972; ENST00000471109; ENST00000477660; ENST00000482648; ENST00000493067; ENST00000493438; ENST00000495621; ENST00000498797; BC059362; OTTHUMT00000054837; OTTHUMT00000054838; OTTHUMT00000054839; OTTHUMT…
TC0900011846.hg.1	REXO4	NM_001279349; NM_001279350; NM_001279351; NM_020385; NR_103995; NR_103996; ENST00000371935; ENST00000371942; ENST00000445916; ENST00000454825; ENST00000478037; ENST00000494045; BC009274; OTTHUMT00000054899; OTTHUMT00000054901; OTTHUMT00000054902; OTTHUMT00000054903; OTTHUMT00000054904; CCDS65179.1; CCDS6969.1; hsa_circ_0089368; hsa_circ_0089369; hsa_circ_0089370; hsa_circ_0089371; uc004cdm.5; uc0…
TC0900012190.hg.1	CCDC183; RABL6	NM_001039374; NM_001173988; NM_001173989; NM_024718; ENST00000311502; ENST00000338005; ENST00000357466; ENST00000371663; ENST00000371671; ENST00000371682; ENST00000425121; ENST00000430612; ENST00000432842; ENST00000435930; ENST00000436380; ENST00000461992; ENST00000464941; ENST00000466096; ENST00000479371; ENST00000481601; ENST00000484471; ENST00000484858; ENST00000496839; ENST00000609471; ENST00…
TC0900012212.hg.1	PLIN2	NM_001122; NR_038064; ENST00000276914; ENST00000380464; ENST00000380465; ENST00000464326; ENST00000472715; ENST00000475923; BC005127; OTTHUMT00000051829; OTTHUMT00000051830; OTTHUMT00000051831; OTTHUMT00000051832; OTTHUMT00000051835; OTTHUMT00000051836; CCDS6490.1; hsa_circ_0086452; hsa_circ_0086453; hsa_circ_0086454; hsa_circ_0086455; hsa_circ_0086456; hsa_circ_0086457; hsa_circ_0086458; uc003zn…
TC0900012257.hg.1		NONHSAT133451; NONHSAT133457
TC0X00006453.hg.1	IL3RA	NM_001267713; NM_002183; ENST00000331035; ENST00000381469; ENST00000432757; BC035407; OTTHUMT00000055600; OTTHUMT00000055601; CCDS14113.1; CCDS59158.1; uc004cps.4; uc011mhd.3; uc064xtm.1; hsa_circ_0089783; hsa_circ_0089785
TC0X00006457.hg.1	shawgee	shawgee.aAug10-unspliced
TC0X00006681.hg.1	ZRSR2	NM_005089; ENST00000307771; ENST00000380308; ENST00000468028; BC050451; BC113454; BC113480; OTTHUMT00000055889; OTTHUMT00000055890; OTTHUMT00000055891; CCDS14172.1; uc004cxg.5; uc064ydi.1; uc064ydj.1; ZRSR2.aAug10; chrX_15833799_15836765; NONHSAT136364
TC0X00006697.hg.1	SYAP1	NM_032796; NR_033181; ENST00000380155; ENST00000495743; BC014657; OTTHUMT00000055904; OTTHUMT00000055905; CCDS14177.1; hsa_circ_0089956; hsa_circ_0089957; hsa_circ_0089958; hsa_circ_0089959; uc004cxp.4; uc064ydx.1
TC0X00006715.hg.1	SCML1	NM_001037535; NM_001037536; NM_001037540; NM_006746; ENST00000380041; ENST00000380043; ENST00000380045; ENST00000398080; ENST00000419185; ENST00000427362; ENST00000487842; BC026159; BC105028; OTTHUMT00000055934; OTTHUMT00000060493; OTTHUMT00000060494; OTTHUMT00000060495; OTTHUMT00000060496; OTTHUMT00000060497; CCDS14182.2; CCDS35210.1; CCDS35211.1; hsa_circ_0089975; uc004cyb.5; uc004cyc.5; uc004c…
TC0X00006770.hg.1	SMS	NM_001258423; NM_004595; ENST00000379404; ENST00000404933; ENST00000457085; ENST00000478094; BC009898; BC085621; OTTHUMT00000056030; OTTHUMT00000056031; OTTHUMT00000056032; OTTHUMT00000056033; CCDS14203.1; CCDS59161.1; hsa_circ_0090055; hsa_circ_0090056; hsa_circ_0090057; hsa_circ_0090058; hsa_circ_0090059; hsa_circ_0090060; hsa_circ_0090061; hsa_circ_0090062; uc004dag.5; uc031tgx.2; uc064yhv.1; …
TC0X00006799.hg.1	SAT1	NM_002970; NR_027783; ENST00000379251; ENST00000379253; ENST00000379254; ENST00000379270; ENST00000462639; ENST00000463236; ENST00000474223; ENST00000487713; ENST00000489394; BC002503; BC008424; OTTHUMT00000056056; OTTHUMT00000056057; OTTHUMT00000056058; OTTHUMT00000056059; OTTHUMT00000056060; OTTHUMT00000056061; OTTHUMT00000056062; OTTHUMT00000056063; OTTHUMT00000056064; CCDS14207.1; hsa_circ_00…
TC0X00006891.hg.1	GK	NM_000167; NM_001128127; NM_001205019; NM_203391; ENST00000378938; ENST00000378941; ENST00000378943; ENST00000378945; ENST00000378946; ENST00000425166; ENST00000427190; ENST00000471362; ENST00000479048; ENST00000481024; ENST00000487652; ENST00000488296; BC037549; BC042421; BC071595; OTTHUMT00000056167; OTTHUMT00000056168; OTTHUMT00000056169; OTTHUMT00000056170; OTTHUMT00000056171; OTTHUMT00000056…
TC0X00007111.hg.1	ZNF674-AS1	NR_015378; ENST00000421685; ENST00000609887; ENST00000421685.2; ENST00000609887.1; OTTHUMT00000056363; OTTHUMT00000471642; uc004dgs.6; uc064yth.1; HG512521.1:1..2078:ncRNA; HG512522.1:1..672:ncRNA; lnc-CHST7-1:1; lnc-CHST7-1:2; NONHSAT136839; NR_015378.3:1..2148:ncRNA; TCONS_00016919
TC0X00007149.hg.1	TIMP1	NM_003254; ENST00000218388; ENST00000377017; ENST00000441738; ENST00000445623; ENST00000456754; BC000866; OTTHUMT00000056423; OTTHUMT00000056424; OTTHUMT00000056425; OTTHUMT00000056426; OTTHUMT00000056427; CCDS14281.1; hsa_circ_0090445; hsa_circ_0090446; hsa_circ_0090447; hsa_circ_0090448; hsa_circ_0090449; hsa_circ_0090450; hsa_circ_0090451; hsa_circ_0090452; uc004dif.4; uc064yvu.1; uc064yvv.1; …
TC0X00007204.hg.1	GATA1	NM_002049; ENST00000376665; ENST00000376670; BC009797; OTTHUMT00000056517; OTTHUMT00000056518; CCDS14305.1; hsa_circ_0090513; uc004dkq.5; uc064zaf.1
TC0X00007310.hg.1	TSPYL2	NM_022117; ENST00000375442; ENST00000463525; ENST00000553557; ENST00000556808; ENST00000578306; ENST00000579390; BC024270; OTTHUMT00000056718; OTTHUMT00000056719; OTTHUMT00000414701; OTTHUMT00000414702; OTTHUMT00000446079; OTTHUMT00000446080; CCDS14350.1; hsa_circ_0090606; hsa_circ_0090607; hsa_circ_0090608; uc004drw.4; uc004drx.2; uc064zjr.1; uc064zjs.1; uc064zjt.1; uc064zju.1
TC0X00007341.hg.1	AL732374.1	uc064zme.1; ENST00000630840
TC0X00007399.hg.1		NONHSAT137274
TC0X00007473.hg.1	ETF1P3	ENST00000430422; OTTHUMT00000056984; TCONS_l2_00030240; TCONS_l2_00030241
TC0X00007474.hg.1	ETF1P3	ETF1P3.aAug10-unspliced
TC0X00007568.hg.1	TAF1	NM_001286074; NM_004606; NM_138923; NR_104387; NR_104388; NR_104389; NR_104390; NR_104391; NR_104392; NR_104393; NR_104394; NR_104395; NR_104396; ENST00000276072; ENST00000373775; ENST00000373790; ENST00000423759; ENST00000437147; ENST00000461157; ENST00000461764; ENST00000462588; ENST00000463163; ENST00000467309; ENST00000468167; ENST00000472567; ENST00000474917; ENST00000478305; ENST00000482544…
TC0X00007587.hg.1	PIN4	NM_001170747; NM_006223; NR_033187; ENST00000218432; ENST00000373662; ENST00000373669; ENST00000423432; ENST00000439980; ENST00000446576; ENST00000496835; BC093700; BC112281; OTTHUMT00000057175; OTTHUMT00000057176; OTTHUMT00000057177; OTTHUMT00000057178; OTTHUMT00000057179; OTTHUMT00000359166; uc004eao.2; CCDS14417.1; CCDS55447.1; uc004eam.4; uc064zwm.1; uc064zwn.1; uc064zwo.1; uc064zwp.1; uc064z…
TC0X00007704.hg.1	COX7B	NM_001866; ENST00000373335; ENST00000475465; ENST00000481445; BC018386; OTTHUMT00000058970; OTTHUMT00000058971; OTTHUMT00000058972; CCDS14437.1; hsa_circ_0091114; hsa_circ_0091115; hsa_circ_0091116; uc004ecu.2; uc065abv.1; uc065abw.1; NONHSAT137694; NONHSAT137695; NONHSAT137696; NONHSAT137697
TC0X00007813.hg.1	RP13-348B13.2	ENST00000420327.1; ENST00000435867.1; OTTHUMT00000057422; OTTHUMT00000057423; uc065aei.1; uc065aej.1; ENST00000420327; ENST00000435867; HG512621.1:1..281:ncRNA; HG512622.1:1..308:ncRNA; NONHSAT137797; NONHSAT137798; TCONS_00016999; TCONS_00017000
TC0X00007821.hg.1	USP12PX	ENST00000432383; NONHSAT137804; OTTHUMT00000057426
TC0X00007999.hg.1	BEX4	NM_001080425; NM_001127688; ENST00000372691; ENST00000372695; OTTHUMT00000057694; OTTHUMT00000057695; BC156670; CCDS35355.1; hsa_circ_0091269; uc004ejv.5; uc004ejw.5
TC0X00008136.hg.1	ALG13	NM_001039210; NM_001099922; NM_001168385; NM_001257230; NM_001257231; NM_001257234; NM_001257235; NM_001257237; NM_001257239; NM_001257240; NM_001257241; NM_018466; NR_033125; ENST00000251943; ENST00000371979; ENST00000394780; ENST00000436609; ENST00000460092; ENST00000461669; ENST00000468657; ENST00000470704; ENST00000470971; ENST00000471924; ENST00000473389; ENST00000474121; ENST00000482374; EN…
TC0X00008235.hg.1	LONRF3	NM_001031855; NM_001289109; NM_024778; NR_110311; ENST00000304778; ENST00000371628; ENST00000422289; ENST00000439603; ENST00000472173; ENST00000481285; BC099847; BC100671; BC103491; OTTHUMT00000058016; OTTHUMT00000058017; OTTHUMT00000058018; OTTHUMT00000355124; CCDS14575.1; CCDS35374.1; CCDS76014.1; uc004eqw.5; uc004eqx.4; uc004eqz.4; uc065avp.1; uc065avq.1; uc065avr.1
TC0X00008242.hg.1	lorfey	lorfey.aAug10-unspliced
TC0X00008253.hg.1	UBE2A	NM_001282161; NM_003336; NM_181762; ENST00000346330; ENST00000371558; ENST00000371569; ENST00000469205; ENST00000625379; ENST00000625938; ENST00000628549; ENST00000628734; ENST00000629303; ENST00000630695; ENST00000631185; BC010175; OTTHUMT00000058036; OTTHUMT00000058037; OTTHUMT00000058038; OTTHUMT00000058039; OTTHUMT00000483398; OTTHUMT00000483399; OTTHUMT00000483400; OTTHUMT00000483401; OTTHUM…
TC0X00008672.hg.1	FTH1P8	ENST00000498161; NONHSAT138916; OTTHUMT00000058666; TCONS_l2_00030383; TCONS_l2_00030384
TC0X00008714.hg.1	snytor	snytor.aAug10-unspliced
TC0X00008794.hg.1	SLC6A8	NM_001142805; NM_001142806; NM_005629; ENST00000253122; ENST00000413787; ENST00000429147; ENST00000430077; ENST00000442457; ENST00000457723; ENST00000466243; ENST00000467402; ENST00000476466; ENST00000485324; BC012355; BC081558; OTTHUMT00000061002; OTTHUMT00000061003; OTTHUMT00000061004; OTTHUMT00000061005; OTTHUMT00000061006; OTTHUMT00000061007; OTTHUMT00000061008; OTTHUMT00000061009; OTTHUMT000…
TC0X00008828.hg.1	EMD	NM_000117; ENST00000369835; ENST00000369842; ENST00000428228; ENST00000468294; ENST00000471965; ENST00000485261; ENST00000486738; ENST00000492448; ENST00000494443; BC000738; OTTHUMT00000080921; OTTHUMT00000080923; OTTHUMT00000080924; OTTHUMT00000080925; OTTHUMT00000081633; OTTHUMT00000127770; OTTHUMT00000127771; OTTHUMT00000127772; OTTHUMT00000130306; CCDS14745.1; EMD.bAug10; hsa_circ_0092031; hs…
TC0X00008900.hg.1	CRLF2	NM_022148; NR_110830; ENST00000381566; ENST00000381567; ENST00000400841; ENST00000467626; OTTHUMT00000144413; OTTHUMT00000144414; NM_001012288_2; BC160055; CCDS75944.1; CCDS75945.1; uc004cpl.4; uc022brs.3; uc064xsu.1; uc064xsv.1
TC0X00008944.hg.1		T370744
TC0X00009124.hg.1	PIGA	NM_002641; NM_020473; NR_033835; NR_033836; ENST00000333590; ENST00000463173; ENST00000474662; ENST00000475746; ENST00000482148; ENST00000542278; BC038236; OTTHUMT00000055854; OTTHUMT00000055855; OTTHUMT00000055856; OTTHUMT00000055857; OTTHUMT00000055858; uc011miq.2; CCDS14165.1; CCDS48086.2; hsa_circ_0089916; PIGA.cAug10; PIGA.eAug10; PIGA.nAug10; uc004cwr.4; uc064yci.1; uc064ycj.1; uc064yck.1; …
TC0X00009192.hg.1		Z94056.1:9954..10026:rfam
TC0X00009256.hg.1	KLHL15	NM_030624; ENST00000328046; BC109058; BC109059; OTTHUMT00000056078; CCDS35217.1; uc004dba.5
TC0X00009516.hg.1	SNORD77	uc064yss.1; ENST00000391045; NONHSAT136814
TC0X00009740.hg.1		NONHSAT137135
TC0X00009795.hg.1	ALAS2	NM_000032; NM_001037967; NM_001037968; ENST00000330807; ENST00000335854; ENST00000396198; ENST00000455688; ENST00000463868; ENST00000477869; ENST00000493869; ENST00000498636; BC030230; OTTHUMT00000056838; OTTHUMT00000056839; OTTHUMT00000056840; OTTHUMT00000056841; OTTHUMT00000056842; OTTHUMT00000056843; OTTHUMT00000056844; OTTHUMT00000331578; uc004dua.4; CCDS14366.1; CCDS35303.1; CCDS43960.1; hsa…
TC0X00010079.hg.1	DDX3P2	ENST00000446138; NONHSAT137596; OTTHUMT00000096519
TC0X00010086.hg.1	MIR545	NR_030258; ENST00000385085; uc022bze.1; LM609529.1:1..106:precursor_RNA; NONHSAT137631; NR_030258.1:1..106:precursor_RNA
TC0X00010097.hg.1	RLIM	NM_016120; NM_183353; ENST00000332687; ENST00000349225; BC013357; OTTHUMT00000057268; OTTHUMT00000057269; CCDS14427.1; uc004ebu.4; uc004ebw.4; ENST00000469174; NONHSAT137648; OTTHUMT00000057267
TC0X00010166.hg.1	rernoy	rernoy.aAug10-unspliced
TC0X00010373.hg.1	RP1-232L22__B.1	ENST00000328462; OTTHUMT00000057591; TCONS_l2_00030558; TCONS_l2_00030559; TCONS_l2_00030560
TC0X00010426.hg.1	MORF4L2	NM_001142418; NM_001142419; NM_001142420; NM_001142421; NM_001142422; NM_001142423; NM_001142424; NM_001142425; NM_001142426; NM_001142427; NM_001142428; NM_001142429; NM_001142430; NM_001142431; NM_001142432; NM_012286; ENST00000360458; ENST00000418819; ENST00000422154; ENST00000422355; ENST00000423833; ENST00000433176; ENST00000434230; ENST00000441076; ENST00000442614; ENST00000451301; ENST0000…
TC0X00010836.hg.1	RAP2C	NM_001271186; NM_001271187; NM_021183; NR_073150; ENST00000342983; ENST00000370874; ENST00000460462; ENST00000490400; ENST00000620646; BC003403; OTTHUMT00000058312; OTTHUMT00000058313; OTTHUMT00000058314; OTTHUMT00000058315; CCDS14632.1; CCDS76024.1; hsa_circ_0091564; RAP2C.bAug10; uc004ewp.5; uc004ewq.6; uc031tkj.1; uc065bde.1; uc065bdg.1; NONHSAT138560; NONHSAT138563
TC0X00010859.hg.1	MIR19B2	NR_029491; ENST00000385077; uc011mvi.2; AC002407.1:56347..56268:rfam; LM608164.1:1..96:precursor_RNA; NONHSAT138592; NONHSAT138593; NR_029491.1:1..96:precursor_RNA
TC0X00011238.hg.1	CLIC2	NM_001289; ENST00000321926; ENST00000369449; ENST00000465553; ENST00000491205; BC022305; OTTHUMT00000058793; OTTHUMT00000058794; OTTHUMT00000058795; OTTHUMT00000316587; CCDS14767.1; CLIC2.cAug10; CLIC2.eAug10; hsa_circ_0092166; uc004fnf.5; uc065cka.1; uc065ckb.1; uc065ckc.1
TC0X00011359.hg.1	MIR222HG; RP6-99M1.2	ENST00000602461.1; ENST00000602507.1; OTTHUMT00000467765; OTTHUMT00000467990; uc064yso.1; uc064ysq.1; ENST00000602461; ENST00000602507; HG512514.2:1..1379:ncRNA; HG512515.1:1..1758:ncRNA; lnc-CXorf36-1:1; NONHSAT136802; NONHSAT136809; TCONS_00017313
TC0Y00006452.hg.1	IL3RA	NM_001267713_2; NM_002183_2; ENSTR0000331035; ENSTR0000381469; ENSTR0000432757; BC035407_2; CCDS14113.1_2; CCDS59158.1_2; hsa_circ_0092193; hsa_circ_0092194; hsa_circ_0092195; hsa_circ_0092196; hsa_circ_0092197; uc004fpf.4; uc011nak.3; uc065cno.1
TC0Y00006458.hg.1	reybar	reybar.aAug10-unspliced
TC0Y00006487.hg.1	ZFY	NM_001145275; NM_001145276; NM_003411; ENST00000155093; ENST00000383052; ENST00000443793; ENST00000449237; ENST00000469869; ENST00000478783; ENST00000625061; BC114526; BC114960; OTTHUMT00000088063; OTTHUMT00000088064; OTTHUMT00000088065; OTTHUMT00000088066; OTTHUMT00000481602; OTTHUMT00000481603; CCDS14774.1; CCDS48200.1; CCDS48201.1; hsa_circ_0001953; hsa_circ_0007907; hsa_circ_0092224; hsa_circ…
TC0Y00006498.hg.1	USP12PY	ENST00000427677; NONHSAT139308; OTTHUMT00000088099
TC0Y00006632.hg.1	DDX3Y	NM_001122665; NM_001302552; NM_004660; ENST00000336079; ENST00000360160; ENST00000440554; ENST00000454054; ENST00000463199; ENST00000469101; ENST00000472510; ENST00000493363; ENST00000495478; BC034942; OTTHUMT00000088405; OTTHUMT00000088406; OTTHUMT00000088407; OTTHUMT00000088408; OTTHUMT00000088409; OTTHUMT00000088410; OTTHUMT00000088411; OTTHUMT00000088412; OTTHUMT00000088413; CCDS14782.1; DDX3…
TC0Y00006654.hg.1	AC006989.2	ENST00000427212; NONHSAT139523; OTTHUMT00000089060
TC0Y00006730.hg.1	EIF1AY	NM_001278612; NM_004681; ENST00000361365; ENST00000382772; ENST00000464196; ENST00000465253; ENST00000485584; BC005248; OTTHUMT00000088877; OTTHUMT00000088878; OTTHUMT00000088879; OTTHUMT00000088880; OTTHUMT00000088881; CCDS14795.1; CCDS65368.1; uc004fuk.5; uc004ful.5; uc065cuc.1; uc065cud.1; uc065cue.1; NONHSAT139639; NONHSAT139640
TC0Y00006873.hg.1	CRLF2	NM_001012288; NM_022148_2; NR_110830_2; ENSTR0000381566; ENSTR0000381567; ENSTR0000400841; ENSTR0000467626; BC160055_2; CCDS75944.1_2; CCDS75945.1_2; uc004foy.4; uc022ciq.3; uc065cmw.1; uc065cmx.1
TC0Y00007074.hg.1	UTY	NM_001258249; NM_001258250; NM_001258251; NM_001258252; NM_001258253; NM_001258254; NM_001258255; NM_001258256; NM_001258257; NM_001258258; NM_001258259; NM_001258260; NM_001258261; NM_001258262; NM_001258263; NM_001258264; NM_001258265; NM_001258266; NM_001258267; NM_001258268; NM_001258269; NM_001258270; NM_007125; NM_182659; NM_182660; NR_047596; NR_047597; NR_047598; NR_047599; NR_047600; NR_…
TC1_KI270713v1_random00006434.hg.1		AC213203.1:28755..28828:rfam
TC1000006436.hg.1	narroby	narroby.aAug10-unspliced
TC1000006652.hg.1	PFKFB3	NM_001145443; NM_001282630; NM_004566; ENST00000317350; ENST00000360521; ENST00000379775; ENST00000379785; ENST00000379789; ENST00000414237; ENST00000441697; ENST00000450232; ENST00000461744; ENST00000467491; ENST00000475881; ENST00000477914; ENST00000487989; ENST00000490474; ENST00000536985; ENST00000625260; ENST00000626882; BC040482; OTTHUMT00000046646; OTTHUMT00000046647; OTTHUMT00000046649; O…
TC1000006816.hg.1	OPTN	NM_001008211; NM_001008212; NM_001008213; NM_021980; ENST00000263036; ENST00000378747; ENST00000378748; ENST00000378752; ENST00000378757; ENST00000378764; ENST00000424614; ENST00000430081; ENST00000469025; ENST00000482140; ENST00000486862; ENST00000487935; BC013876; BC032762; OTTHUMT00000046830; OTTHUMT00000046831; OTTHUMT00000046832; OTTHUMT00000046833; OTTHUMT00000046834; OTTHUMT00000046835; OT…
TC1000006924.hg.1	ARL5B	NM_178815; ENST00000377275; BC024163; OTTHUMT00000047078; CCDS7131.1; hsa_circ_0017912; hsa_circ_0017913; uc001iqd.2; NONHSAT011652
TC1000006996.hg.1	RP11-573G6.9	ENST00000606988.1; OTTHUMT00000470158; uc057sfq.1; ENST00000606988; HG502733.1:1..584:ncRNA
TC1000007176.hg.1	MAP3K8	NM_001244134; NM_005204; ENST00000263056; ENST00000375321; ENST00000375322; ENST00000413724; ENST00000415139; ENST00000430603; ENST00000542547; BC104833; BC113566; OTTHUMT00000047415; OTTHUMT00000047416; OTTHUMT00000047417; OTTHUMT00000047418; OTTHUMT00000047419; OTTHUMT00000047420; uc001ivj.2; uc009xlf.2; CCDS7166.1; hsa_circ_0018078; hsa_circ_0018079; hsa_circ_0018080; hsa_circ_0018081; MAP3K8.…
TC1000007177.hg.1	skeyklybu	skeyklybu.aAug10-unspliced
TC1000007199.hg.1	ZEB1	NM_001128128; NM_001174093; NM_001174094; NM_001174095; NM_001174096; NM_030751; ENST00000320985; ENST00000361642; ENST00000424869; ENST00000437844; ENST00000446923; ENST00000488625; ENST00000493835; ENST00000542815; ENST00000542879; ENST00000557827; ENST00000558440; ENST00000558655; ENST00000558832; ENST00000558863; ENST00000559476; ENST00000559496; ENST00000559858; ENST00000560196; ENST00000560…
TC1000007200.hg.1	SPTLC1P1	ENST00000447199; NONHSAT012618; OTTHUMT00000047447
TC1000007272.hg.1	CREM
TC1000007273.hg.1	RNU7-77P	uc057sss.1; ENST00000517245; NONHSAT012724
TC1000007303.hg.1	ARL6IP1P2	ENST00000431356; NONHSAT012759; OTTHUMT00000047587
TC1000007354.hg.1	RP11-453N3.7	ENST00000614270; OTTHUMT00000475562
TC1000007556.hg.1	RHEBP2	ENST00000450289; OTTHUMT00000047854
TC1000007564.hg.1	MAPK8	NM_001278547; NM_001278548; NM_002750; NM_139046; NM_139049; ENST00000360332; ENST00000374174; ENST00000374176; ENST00000374179; ENST00000374182; ENST00000374189; ENST00000395611; ENST00000426557; ENST00000429041; ENST00000432379; ENST00000459755; ENST00000469110; ENST00000469879; ENST00000471272; ENST00000476134; ENST00000482840; BC130570; BC130572; BC144063; OTTHUMT00000047926; OTTHUMT000000479…
TC1000007593.hg.1	RP11-507K13.4	ENST00000420752; NONHSAT013318; OTTHUMT00000047996
TC1000007746.hg.1	ARL4AP1	OTTHUMT00000048210; ENST00000503220; NONHSAT013546
TC1000007876.hg.1	DDX21	NM_001256910; NM_004728; ENST00000354185; ENST00000620315; BC008071; OTTHUMT00000048374; CCDS31211.1; CCDS73144.1; hsa_circ_0005421; hsa_circ_0008523; hsa_circ_0008865; hsa_circ_0018564; hsa_circ_0018565; hsa_circ_0018566; hsa_circ_0018567; hsa_circ_0018568; hsa_circ_0018569; hsa_circ_0018570; hsa_circ_0018571; hsa_circ_0018572; hsa_circ_0018573; hsa_circ_0018574; hsa_circ_0018575; hsa_circ_00185…
TC1000007883.hg.1	SRGN	NM_002727; NR_036430; ENST00000242465; ENST00000462445; BC015516; OTTHUMT00000048379; OTTHUMT00000048380; CCDS7285.1; hsa_circ_0000241; hsa_circ_0018594; uc001joz.4; uc057tso.1; NONHSAT013776; NONHSAT013777; NONHSAT013778
TC1000007886.hg.1		NONHSAT013779
TC1000007888.hg.1	VPS26A	NM_001035260; NM_004896; ENST00000263559; ENST00000373382; ENST00000395098; ENST00000467852; ENST00000489656; ENST00000489794; ENST00000490696; ENST00000497022; ENST00000497564; BC022505; OTTHUMT00000048403; OTTHUMT00000048404; OTTHUMT00000048405; OTTHUMT00000048406; OTTHUMT00000048408; OTTHUMT00000048409; OTTHUMT00000048410; CCDS41536.1; CCDS7286.1; hsa_circ_0018595; hsa_circ_0018596; uc001jpb.4…
TC1000007889.hg.1	SUPV3L1	NM_001301683; NM_003171; ENST00000359655; ENST00000422378; ENST00000471069; ENST00000478227; ENST00000483572; ENST00000486661; ENST00000497254; BC036112; OTTHUMT00000048396; OTTHUMT00000048397; OTTHUMT00000048398; OTTHUMT00000048399; OTTHUMT00000048400; OTTHUMT00000048401; OTTHUMT00000048402; CCDS7287.1; hsa_circ_0006201; hsa_circ_0018597; hsa_circ_0018598; hsa_circ_0018599; hsa_circ_0018600; hsa…
TC1000007990.hg.1	DDIT4	NM_019058; ENST00000307365; ENST00000471240; ENST00000473155; BC000708; BC007714; BC015236; OTTHUMT00000048577; OTTHUMT00000048578; OTTHUMT00000048579; CCDS7315.1; DDIT4.bAug10; hsa_circ_0018743; hsa_circ_0018744; uc001jsx.2; uc057tya.1; uc057tyb.1; NONHSAT013915
TC1000008088.hg.1	SAMD8	NM_001174156; NM_144660; ENST00000372687; ENST00000372690; ENST00000447533; ENST00000542569; OTTHUMT00000048780; OTTHUMT00000048781; OTTHUMT00000048782; uc001jwx.2; BC146556; CCDS53543.1; CCDS7347.1; hsa_circ_0006148; hsa_circ_0018904; hsa_circ_0018905; hsa_circ_0018906; hsa_circ_0018907; uc001jwy.3; uc057ufw.1; uc057ufy.1; chr10_76910271_76910864
TC1000008193.hg.1	PPIF	NM_005729; ENST00000225174; ENST00000448165; ENST00000472580; ENST00000492149; ENST00000498681; BC005020; BC110299; OTTHUMT00000048949; OTTHUMT00000048950; OTTHUMT00000048951; OTTHUMT00000048952; OTTHUMT00000048953; CCDS7358.1; hsa_circ_0018970; hsa_circ_0018971; hsa_circ_0018972; uc001kai.4; uc057ulb.1; uc057ulc.1; uc057uld.1; uc057ule.1
TC1000008278.hg.1	TNPO1P1	OTTHUMT00000049130; ENST00000423641
TC1000008382.hg.1	LIPN	NM_001102469; ENST00000404459; OTTHUMT00000049254; uc010qmw.2; CCDS44456.1; LIPN.aAug10
TC1000008399.hg.1	IFIT1B	NM_001010987; ENST00000371809; BC137368; BC137369; BC150189; OTTHUMT00000049296; uc001kgh.3; CCDS31242.1; IFIT1B.aAug10
TC1000008434.hg.1	stawsho	stawsho.aAug10-unspliced
TC1000008502.hg.1	TBC1D12	NM_015188; ENST00000225235; ENST00000457045; ENST00000485048; OTTHUMT00000049473; OTTHUMT00000049482; OTTHUMT00000049484; CCDS41553.1; hsa_circ_0002244; hsa_circ_0003155; hsa_circ_0005691; hsa_circ_0006650; hsa_circ_0006750; hsa_circ_0008528; hsa_circ_0008874; hsa_circ_0019241; hsa_circ_0019242; TBC1D12.eAug10; uc001kjr.3; uc057uze.1; uc057uzf.1; NONHSAT015727; NONHSAT015728
TC1000008800.hg.1	GSTO1	NM_001191002; NM_001191003; NM_004832; ENST00000369710; ENST00000369713; ENST00000432659; ENST00000445155; ENST00000470554; ENST00000493946; ENST00000539281; BC000127; OTTHUMT00000050193; OTTHUMT00000050194; OTTHUMT00000050195; OTTHUMT00000050196; OTTHUMT00000050197; CCDS53572.1; CCDS53573.1; CCDS7555.1; hsa_circ_0009067; hsa_circ_0019972; hsa_circ_0019973; hsa_circ_0019974; uc001kya.4; uc021pxr.…
TC1000008881.hg.1	MXI1	NM_001008541; NM_005962; NM_130439; ENST00000239007; ENST00000332674; ENST00000361248; ENST00000369612; ENST00000393134; ENST00000442296; ENST00000453116; ENST00000460667; ENST00000484030; ENST00000485566; BC012907; BC035128; OTTHUMT00000050313; OTTHUMT00000050314; OTTHUMT00000050315; OTTHUMT00000050316; OTTHUMT00000050317; OTTHUMT00000050318; OTTHUMT00000050319; OTTHUMT00000050320; OTTHUMT000000…
TC1000008892.hg.1	sweemorby	sweemorby.aAug10-unspliced
TC1000008905.hg.1	spypawby	spypawby.aAug10-unspliced
TC1000008907.hg.1	RP11-348N5.7	ENST00000603915.1; OTTHUMT00000468417; uc057vzq.1; ENST00000603915; HG503266.1:1..1649:ncRNA; NONHSAT016372
TC1000008927.hg.1	VTI1A	NM_145206; ENST00000393077; ENST00000432306; ENST00000472892; ENST00000480057; ENST00000483122; ENST00000489142; ENST00000489357; ENST00000494728; ENST00000496445; BC017052; OTTHUMT00000050397; OTTHUMT00000050398; OTTHUMT00000050399; OTTHUMT00000050400; OTTHUMT00000050401; OTTHUMT00000050402; OTTHUMT00000050403; OTTHUMT00000050404; OTTHUMT00000313547; CCDS7575.2; hsa_circ_0002533; hsa_circ_002004…
TC1000009068.hg.1	GRK5-IT1; RP11-567J24.4	ENST00000421206.1; OTTHUMT00000050638; uc057wie.1; ENST00000421206; HG503308.1:1..400:ncRNA; NONHSAT016624
TC1000009221.hg.1	ZRANB1	NM_017580; ENST00000359653; ENST00000471421; OTTHUMT00000050898; OTTHUMT00000050899; CCDS7642.1; ENST00000508096.1; hsa_circ_0000268; hsa_circ_0004451; hsa_circ_0006545; hsa_circ_0008915; hsa_circ_0020335; hsa_circ_0020336; hsa_circ_0020337; hsa_circ_0020338; hsa_circ_0020339; hsa_circ_0020340; hsa_circ_0020341; hsa_circ_0020342; hsa_circ_0020343; hsa_circ_0020344; hsa_circ_0020345; OTTHUMT000000…
TC1000009300.hg.1	swershy	swershy.aAug10-unspliced
TC1000009389.hg.1	flypyby	flypyby.aAug10-unspliced
TC1000009414.hg.1	INPP5A	NM_005539; ENST00000342652; ENST00000368593; ENST00000368594; ENST00000423490; ENST00000445580; ENST00000487614; ENST00000498337; BC096280; BC096281; OTTHUMT00000051085; OTTHUMT00000051086; OTTHUMT00000051087; OTTHUMT00000051088; OTTHUMT00000051090; OTTHUMT00000051091; OTTHUMT00000051092; uc001llo.1; CCDS7669.2; hsa_circ_0020532; hsa_circ_0020533; hsa_circ_0020534; hsa_circ_0020535; hsa_circ_0020…
TC1000009536.hg.1	IDI1	NM_004508; ENST00000381344; ENST00000427898; ENST00000429642; ENST00000482091; ENST00000491735; BC057827; OTTHUMT00000046406; OTTHUMT00000046407; OTTHUMT00000046408; OTTHUMT00000046409; OTTHUMT00000046410; CCDS7056.1; hsa_circ_0017431; hsa_circ_0017432; hsa_circ_0017433; uc001iga.4; uc001igb.4; uc057rey.1; uc057rez.1; uc057rfa.1; NONHSAT010895; NONHSAT010896; NONHSAT010897
TC1000009537.hg.1		NONHSAT010894
TC1000009708.hg.1	SDCBPP1	ENST00000440192; NONHSAT011222; OTTHUMT00000046645; TCONS_l2_00003387
TC1000009832.hg.1	RPL5P25	ENST00000441148; OTTHUMT00000046842
TC1000009862.hg.1		T037527
TC1000009921.hg.1	RP11-124N14.3	ENST00000456355.1; OTTHUMT00000047013; uc057sbi.1; ENST00000456355; HG502704.1:1..706:ncRNA; NONHSAT011612
TC1000009923.hg.1		T037821
TC1000010102.hg.1	joymorby	joymorby.aAug10-unspliced
TC1000010262.hg.1	C1DP1	ENST00000426049; NONHSAT012655; OTTHUMT00000047495
TC1000010341.hg.1	NAMPTP1	ENST00000440465; OTTHUMT00000047584
TC1000010497.hg.1	2021-03-08	NM_001002266; NM_001282866; NM_145021; ENST00000319836; ENST00000395769; ENST00000451376; ENST00000453424; ENST00000453980; ENST00000476962; ENST00000602712; BC025394; BC066988; OTTHUMT00000047788; OTTHUMT00000051217; OTTHUMT00000051218; OTTHUMT00000051219; OTTHUMT00000051220; OTTHUMT00000470683; CCDS60519.1; CCDS7213.1; hsa_circ_0018272; hsa_circ_0018273; hsa_circ_0018274; hsa_circ_0018275; hsa_…
TC1000010523.hg.1	ANTXRLP1	NR_103827; NR_103828; OTTHUMT00000476882; ENST00000604933; lnc-ASAH2C-1:1; lnc-ASAH2C-1:2; NONHSAT013188; NONHSAT013189; NONHSAT013190; NONHSAT013191; NONHSAT013192; NONHSAT139973; TCONS_l2_00003540; TCONS_l2_00003541; TCONS_l2_00003542; TCONS_l2_00003543; TCONS_l2_00003544; TCONS_l2_00004177
TC1000010699.hg.1	IPMK	NM_152230; ENST00000373935; BC065709; OTTHUMT00000048142; uc001jkb.3; CCDS7250.1; hsa_circ_0004255
TC1000010768.hg.1	EGR2	NM_000399; NM_001136177; NM_001136178; NM_001136179; ENST00000242480; ENST00000411732; ENST00000439032; ENST00000493899; BC035625; OTTHUMT00000048245; OTTHUMT00000048246; CCDS44409.1; CCDS7267.1; uc001jmi.4; uc009xph.4; uc010qin.3; uc057tnm.1; NONHSAT013589
TC1000010782.hg.1	saramu	saramu.aAug10-unspliced
TC1000010794.hg.1	DBF4P1	ENST00000412976; NONHSAT013619; NONHSAT013620; NONHSAT013621; OTTHUMT00000048268; TCONS_l2_00003601
TC1000010870.hg.1	SRGN	hsa_circ_0000242
TC1000010986.hg.1	RP11-442H21.2	ENST00000491934.2; OTTHUMT00000048580; uc021ptf.2; ENST00000491934; HG502983.1:1..847:ncRNA; NONHSAT013916
TC1000011225.hg.1	LOC101929574; RP11-137H2.4; fleyskaw	NR_120661; ENST00000417559; ENST00000417559.1; fleyskaw.aAug10; OTTHUMT00000049090; uc057unv.1; HG503088.1:1..598:ncRNA; lnc-DYDC1-1:2; NONHSAT015261; NONHSAT015263; TCONS_00018009; TCONS_00018984
TC1000011606.hg.1	BLOC1S2	NM_001001342; NM_001282436; NM_001282437; NM_001282438; NM_001282439; NM_173809; ENST00000361832; ENST00000370372; ENST00000441611; ENST00000579542; ENST00000614731; ENST00000618916; BC020494; OTTHUMT00000049860; OTTHUMT00000049861; OTTHUMT00000445026; OTTHUMT00000445027; BLOC1S2.cAug10; CCDS73179.1; CCDS7490.1; uc001kqv.4; uc001kqw.3; uc031wre.2; uc057vjc.1; uc057vjd.1; uc057vje.1; NONHSAT139990
TC1000011716.hg.1	USMG5; MIR1307	NM_001206426; NM_001206427; NM_032747; NR_031707; ENST00000309579; ENST00000337003; ENST00000369811; ENST00000369815; ENST00000369825; ENST00000408840; BC007087; BC072683; BC091507; OTTHUMT00000050139; OTTHUMT00000050140; OTTHUMT00000050141; OTTHUMT00000050142; OTTHUMT00000050143; uc021pxm.1; CCDS7548.1; hsa_circ_0019809; hsa_circ_0019810; hsa_circ_0019811; hsa_circ_0019812; uc001kww.4; uc001kwx.…
TC1000011718.hg.1	CALHM2	NM_015916; NR_024552; NR_046344; ENST00000260743; ENST00000369788; ENST00000461631; ENST00000463878; ENST00000474797; ENST00000480642; ENST00000494180; BC000039; OTTHUMT00000050158; OTTHUMT00000050159; OTTHUMT00000050160; OTTHUMT00000050161; OTTHUMT00000050162; OTTHUMT00000050163; OTTHUMT00000050164; CCDS7549.1; uc001kxa.4; uc001kxb.4; uc057vsw.1; uc057vsx.1; uc057vsy.1; uc057vta.1; uc057vtb.1; N…
TC1000011745.hg.1	MIR4482	NR_039702; ENST00000583050; NONHSAT016227; NONHSAT016228; NR_039702.1:1..70:precursor_RNA; uc021pxt.1
TC1000011749.hg.1	ITPRIP	NM_001272012; NM_001272013; NM_033397; ENST00000278071; ENST00000337478; ENST00000358187; ENST00000458723; BC040536; BC070108; OTTHUMT00000050204; OTTHUMT00000050205; OTTHUMT00000050206; CCDS7557.1; hsa_circ_0019977; hsa_circ_0019978; uc001kye.5; uc001kyf.5; uc001kyg.5; uc057vuo.1
TC1000011902.hg.1	RN7SL384P	ENST00000490382; uc057wcp.1; NONHSAT016452
TC1000011903.hg.1	RP11-317F20.3	ENST00000623755; OTTHUMT00000431626; uc057wcq.1; NONHSAT016453
TC1000011905.hg.1	doshu	doshu.aAug10-unspliced
TC1000011939.hg.1	RP11-5G18.2	ENST00000451232; NONHSAT016501; OTTHUMT00000050557
TC1000011947.hg.1	norma; RP11-129M16.4	norma.aAug10-unspliced; OTTHUMT00000473295; uc057wfi.1; ENST00000614747; LK938914.1:1..1553:ncRNA; NONHSAT016514
TC1000011984.hg.1	LDHAP5	ENST00000394996; NONHSAT016601; OTTHUMT00000050619
TC1000011989.hg.1	SNORA19	NR_002917; ENST00000384737; uc001ldv.4; uc057whk.1; ENST00000626927; NONHSAT016608
TC1000012121.hg.1	OAT	NM_000274; NM_001171814; ENST00000368845; ENST00000467675; ENST00000471127; ENST00000476917; ENST00000483711; ENST00000490096; ENST00000492376; ENST00000539214; BC000964; BC016928; OTTHUMT00000050863; OTTHUMT00000050864; OTTHUMT00000050865; OTTHUMT00000050866; OTTHUMT00000050867; OTTHUMT00000050868; OTTHUMT00000050869; uc001lhr.3; CCDS53586.1; CCDS7639.1; hsa_circ_0002676; hsa_circ_0008898; OAT.a…
TC1000012277.hg.1	RP11-500G10.5	OTTHUMT00000473445; uc057wvz.1; ENST00000612008; LK938938.1:1..430:ncRNA
TC1000012382.hg.1	RPL5P28	ENST00000418634; NONHSAT017126; OTTHUMT00000051114; TCONS_l2_00003853
TC1000012427.hg.1	AKR1C1	NM_001353; ENST00000380859; ENST00000380872; ENST00000442997; ENST00000476100; ENST00000477661; BC015490; BC020216; BC040210; OTTHUMT00000046523; OTTHUMT00000046524; OTTHUMT00000046525; OTTHUMT00000046526; OTTHUMT00000046527; CCDS7061.1; hsa_circ_0017527; hsa_circ_0017531; hsa_circ_0017532; hsa_circ_0017533; hsa_circ_0017534; hsa_circ_0017535; hsa_circ_0017536; hsa_circ_0017537; hsa_circ_0017538;…
TC1000012490.hg.1	PI4K2A	NM_018425; ENST00000370631; BC003167; OTTHUMT00000049735; CCDS7469.1; hsa_circ_0005111; hsa_circ_0019375; hsa_circ_0019376; hsa_circ_0019377; hsa_circ_0019378; uc001kog.2
TC1000012561.hg.1	JMJD1C	NM_001282948; NM_032776; ENST00000327520; ENST00000399262; ENST00000402544; ENST00000467356; ENST00000469152; ENST00000483298; ENST00000489372; ENST00000490669; ENST00000497922; ENST00000542921; BC143722; OTTHUMT00000048249; OTTHUMT00000048250; OTTHUMT00000048251; OTTHUMT00000048252; OTTHUMT00000048253; OTTHUMT00000048254; OTTHUMT00000048258; OTTHUMT00000048259; OTTHUMT00000476348; CCDS41532.1; C…
TC1100006657.hg.1	OR52K3P	OTTHUMT00000385845; ENST00000531655
TC1100006831.hg.1	ADM	NM_001124; ENST00000278175; ENST00000524948; ENST00000525063; ENST00000526492; ENST00000528544; ENST00000528655; ENST00000530439; ENST00000534464; BC015961; OTTHUMT00000387004; OTTHUMT00000387005; OTTHUMT00000387006; OTTHUMT00000387007; OTTHUMT00000387008; OTTHUMT00000387009; OTTHUMT00000387010; OTTHUMT00000387011; ADM.aAug10; ADM.bAug10; ADM.lAug10; CCDS7801.1; uc001mil.2; uc057yzl.1; uc057yzm.1…
TC1100006862.hg.1	wogoby	wogoby.aAug10-unspliced
TC1100006924.hg.1	zorkorby	zorkorby.aAug10-unspliced
TC1100006925.hg.1	PDE3B	ENST00000532740; OTTHUMT00000386977; parcher.aAug10; uc057ziv.1; NONHSAT018139
TC1100006926.hg.1	mimiro	mimiro.aAug10-unspliced
TC1100006928.hg.1	chorkorby	chorkorby.aAug10-unspliced
TC1100006966.hg.1	NCR3LG1	NM_001202439; ENST00000338965; ENST00000530403; OTTHUMT00000387035; OTTHUMT00000387036; CCDS55748.1; hsa_circ_0021403; uc001mmz.5; uc057zmm.1
TC1100006991.hg.1		NONHSAT018267
TC1100007003.hg.1	LDHA	NM_001135239; NM_001165414; NM_001165415; NM_001165416; NM_005566; NR_028500; ENST00000227157; ENST00000375710; ENST00000379412; ENST00000396222; ENST00000422447; ENST00000430553; ENST00000460405; ENST00000469976; ENST00000478970; ENST00000486690; ENST00000494573; ENST00000495052; ENST00000535451; ENST00000536528; ENST00000537296; ENST00000538451; ENST00000539814; ENST00000540430; ENST00000541097…
TC1100007016.hg.1	RP11-137N23.1	ENST00000537438; OTTHUMT00000395946
TC1100007275.hg.1	sterchee	sterchee.aAug10-unspliced
TC1100007276.hg.1	datobo	datobo.aAug10-unspliced
TC1100007287.hg.1	TRIM44	NM_017583; ENST00000299413; ENST00000532066; BC013166; BC024031; OTTHUMT00000389081; OTTHUMT00000389082; CCDS31461.1; ENST00000570295.1; hsa_circ_0021748; hsa_circ_0021749; hsa_circ_0021750; hsa_circ_0021751; uc001mwi.3; uc058akf.1; NONHSAT018796
TC1100007364.hg.1	Y_RNA	ENST00000516843; uc058anv.1; NONHSAT018923
TC1100007448.hg.1	DGKZ	NM_001105540; NM_001199266; NM_001199267; NM_001199268; NM_003646; NM_201532; NM_201533; ENST00000318201; ENST00000343674; ENST00000421244; ENST00000454345; ENST00000456247; ENST00000524448; ENST00000524869; ENST00000524984; ENST00000525242; ENST00000525434; ENST00000527211; ENST00000527674; ENST00000527903; ENST00000527911; ENST00000528173; ENST00000528615; ENST00000529660; ENST00000529698; ENST…
TC1100007563.hg.1	LOC646813	NR_024504; LOC646813.cAug10; ENST00000532521; NONHSAT021344; NONHSAT021345; OTTHUMT00000391123
TC1100007883.hg.1		NONHSAT021838
TC1100007884.hg.1	SLC3A2	NM_001012662; NM_001012664; NM_001013251; NM_002394; NR_037193; ENST00000338663; ENST00000377889; ENST00000377890; ENST00000377891; ENST00000457660; ENST00000535296; ENST00000535768; ENST00000536981; ENST00000537508; ENST00000537839; ENST00000538084; ENST00000538682; ENST00000539458; ENST00000539507; ENST00000539891; ENST00000541372; ENST00000541425; ENST00000541649; ENST00000542793; ENST00000542…
TC1100007952.hg.1	RPS6KA4	NM_001006944; NM_001300802; NM_003942; ENST00000334205; ENST00000528057; ENST00000528355; ENST00000530383; ENST00000530504; ENST00000531659; ENST00000532496; ENST00000532885; BC047896; OTTHUMT00000106246; OTTHUMT00000385364; OTTHUMT00000385366; OTTHUMT00000385367; OTTHUMT00000385368; OTTHUMT00000385369; OTTHUMT00000385370; OTTHUMT00000385371; CCDS73313.1; CCDS8073.1; hsa_circ_0022694; hsa_circ_00…
TC1100008370.hg.1	ATG16L2	NM_033388; ENST00000321297; ENST00000435507; ENST00000439504; ENST00000451353; ENST00000534905; ENST00000535830; ENST00000536995; ENST00000537143; ENST00000537212; ENST00000537837; ENST00000538842; ENST00000538973; ENST00000540222; ENST00000540567; ENST00000541367; ENST00000541554; ENST00000541999; ENST00000542481; ENST00000542908; ENST00000544490; ENST00000545248; BC137489; BC137490; OTTHUMT0000…
TC1100008464.hg.1	beesha	beesha.aAug10-unspliced
TC1100008652.hg.1	TMEM126A	NM_001244735; NM_032273; ENST00000304511; ENST00000525353; ENST00000528105; ENST00000528531; ENST00000531366; ENST00000532180; BC007875; OTTHUMT00000392174; OTTHUMT00000392175; OTTHUMT00000392176; OTTHUMT00000392177; OTTHUMT00000392178; OTTHUMT00000392179; CCDS58165.1; CCDS8268.1; TMEM126A.cAug10; TMEM126A.fAug10; uc001par.4; uc021qoi.2; uc058gdj.1; uc058gdk.1; uc058gdl.1; uc058gdm.1; NONHSAT0234…
TC1100009028.hg.1	nafer	nafer.aAug10-unspliced
TC1100009301.hg.1	TBCEL	NM_001130047; NM_152715; ENST00000284259; ENST00000422003; ENST00000524726; ENST00000528512; ENST00000529397; ENST00000530362; ENST00000531148; ENST00000533134; ENST00000533169; ENST00000533712; BC120988; BC120989; OTTHUMT00000387657; OTTHUMT00000387658; OTTHUMT00000387659; OTTHUMT00000387688; OTTHUMT00000387689; OTTHUMT00000387690; OTTHUMT00000387691; OTTHUMT00000387692; OTTHUMT00000387693; OTTH…
TC1100009306.hg.1	SC5D	NM_001024956; NM_006918; ENST00000264027; ENST00000392789; ENST00000524683; ENST00000527183; ENST00000527762; ENST00000528991; ENST00000531140; ENST00000534230; ENST00000534455; BC012333; BC050427; OTTHUMT00000387696; OTTHUMT00000387697; OTTHUMT00000387698; OTTHUMT00000387699; OTTHUMT00000387700; OTTHUMT00000387701; OTTHUMT00000387702; OTTHUMT00000387703; OTTHUMT00000387704; CCDS8435.1; SC5DL.fAu…
TC1100009522.hg.1	smyfer	smyfer.aAug10-unspliced
TC1100009682.hg.1	stertobo	stertobo.aAug10-unspliced
TC1100009818.hg.1	sawkeeby	sawkeeby.aAug10-unspliced
TC1100009827.hg.1	OSBPL5	NM_001144063; NM_020896; NM_145638; ENST00000263650; ENST00000348039; ENST00000389989; ENST00000459995; ENST00000465323; ENST00000471998; ENST00000477622; ENST00000478260; ENST00000498536; ENST00000525498; ENST00000526122; ENST00000528124; ENST00000530372; ENST00000532951; ENST00000533234; ENST00000533721; ENST00000534157; ENST00000534454; ENST00000534491; BC032646; BC039579; OTTHUMT00000032332; …
TC1100009858.hg.1	CHRNA10; NUP98	NM_001303034; NM_001303035; NM_005387; NM_016320; NM_020402; NM_139131; NM_139132; ENST00000250699; ENST00000324932; ENST00000355260; ENST00000359171; ENST00000397004; ENST00000397007; ENST00000397013; ENST00000429801; ENST00000461047; ENST00000469881; ENST00000482690; ENST00000483285; ENST00000488828; ENST00000493827; ENST00000524563; ENST00000526599; ENST00000527104; ENST00000529063; ENST000005…
TC1100009860.hg.1	RNU6-1143P	uc057ycz.1; ENST00000516125; NONHSAT017617
TC1100009917.hg.1	HBB	NM_000518; ENST00000335295; ENST00000380315; ENST00000475226; ENST00000485743; ENST00000633227; BC007075; OTTHUMT00000142977; OTTHUMT00000142978; OTTHUMT00000142979; OTTHUMT00000268569; OTTHUMT00000487785; CCDS7753.1; HBB.fAug10; uc001mae.2; uc057ygx.1; uc057ygy.1; uc057ygz.1; NONHSAT017666; NONHSAT017667; NONHSAT017668
TC1100009918.hg.1	HBD	NM_000519; ENST00000292901; ENST00000380299; ENST00000417377; ENST00000429817; BC069307; BC070282; OTTHUMT00000142970; OTTHUMT00000142971; OTTHUMT00000142972; OTTHUMT00000268568; CCDS31376.1; uc001maf.2; uc057yha.1; uc057yhb.1; uc057yhc.1
TC1100010054.hg.1	NRIP3	NM_020645; ENST00000309166; ENST00000525100; ENST00000531090; ENST00000531142; ENST00000534759; BC008835; OTTHUMT00000385774; OTTHUMT00000385775; OTTHUMT00000385776; OTTHUMT00000385777; OTTHUMT00000385778; uc001mhg.2; uc010rbu.1; CCDS31422.1; hsa_circ_0021116; hsa_circ_0021117; hsa_circ_0021118; hsa_circ_0021119; hsa_circ_0021120; hsa_circ_0021121; uc057yvt.1; uc057yvu.1; uc057yvv.1
TC1100010063.hg.1	TMEM41B	NM_001165030; NM_015012; NR_028491; ENST00000299596; ENST00000524543; ENST00000527813; ENST00000528080; ENST00000533723; ENST00000533867; ENST00000611268; BC035034; BC044597; BC091524; OTTHUMT00000385939; OTTHUMT00000385940; OTTHUMT00000386017; OTTHUMT00000386018; OTTHUMT00000386019; OTTHUMT00000386020; CCDS31424.1; CCDS53600.1; hsa_circ_0021151; hsa_circ_0021152; hsa_circ_0021153; hsa_circ_00211…
TC1100010176.hg.1	sokorby	sokorby.aAug10; sokorby.bAug10-unspliced
TC1100010183.hg.1	cherkorby	cherkorby.aAug10-unspliced
TC1100010207.hg.1	SOX6; MIR6073	NM_001145811; NM_001145819; NM_017508; NM_033326; NR_106721; ENST00000316399; ENST00000352083; ENST00000396356; ENST00000524520; ENST00000524650; ENST00000525259; ENST00000525835; ENST00000526673; ENST00000527619; ENST00000527840; ENST00000528252; ENST00000528429; ENST00000529469; ENST00000530378; ENST00000531297; ENST00000533411; ENST00000533658; ENST00000533870; BC047064; OTTHUMT00000386808; OT…
TC1100010274.hg.1	SPTY2D1	NM_194285; ENST00000336349; ENST00000536336; ENST00000543776; BC056261; OTTHUMT00000395941; OTTHUMT00000395944; OTTHUMT00000395945; CCDS31441.1; hsa_circ_0021474; SPTY2D1.bAug10; uc001moy.4; uc057zsr.1; uc057zss.1
TC1100010418.hg.1	KIF18A	NM_031217; ENST00000263181; ENST00000526288; ENST00000531047; ENST00000533466; BC048347; OTTHUMT00000388328; OTTHUMT00000388329; OTTHUMT00000388385; OTTHUMT00000388386; CCDS7867.1; hsa_circ_0007496; hsa_circ_0008854; hsa_circ_0021532; hsa_circ_0021533; hsa_circ_0021534; hsa_circ_0021535; hsa_circ_0021536; hsa_circ_0021537; hsa_circ_0021538; hsa_circ_0021539; hsa_circ_0021540; uc001msc.3; uc057zys…
TC1100010509.hg.1	RP1-145M24.1	ENST00000531489; NONHSAT018749; OTTHUMT00000389839
TC1100010528.hg.1	RP1-68D18.4	ENST00000528869.1; OTTHUMT00000389174; uc058ajm.1; ENST00000528869; HG503682.1:1..587:ncRNA
TC1100010987.hg.1	FABP5	BC019385; BC070303; ENST00000524732; OTTHUMT00000394519
TC1100011102.hg.1	MIR6514	NR_106769; ENST00000622549; uc031xqy.1; LM611752.1:1..70:precursor_RNA; NR_106769.1:1..70:precursor_RNA
TC1100011108.hg.1		T060257
TC1100011109.hg.1	SNORD22; SNORD29; SNORD31; SNORD30; SNORD28; SNORD27; SNORD26; SNORD25; SNHG1	NR_000008; NR_002559; NR_002560; NR_002561; NR_002562; NR_002563; NR_002564; NR_002565; NR_003098; ENST00000363981; ENST00000365607; ENST00000384147; ENST00000384693; ENST00000384706; ENST00000384756; uc001nvv.2; uc001nvw.1; uc001nvy.1; uc001nvz.2; uc009yok.1; ENST00000363981.1; ENST00000364799.1; ENST00000365607.1; ENST00000383926.1; ENST00000384147.1; ENST00000384693.1; ENST00000384706.1; ENST0…
TC1100011372.hg.1	CHKA	NM_001277; NM_212469; ENST00000265689; ENST00000356135; ENST00000525155; ENST00000528235; ENST00000530730; ENST00000531341; ENST00000533728; ENST00000533910; BC036471; OTTHUMT00000394570; OTTHUMT00000394571; OTTHUMT00000394572; OTTHUMT00000394573; OTTHUMT00000394574; OTTHUMT00000394575; OTTHUMT00000394576; OTTHUMT00000394578; CCDS8178.1; CCDS8179.1; hsa_circ_0023165; hsa_circ_0023166; hsa_circ_00…
TC1100011373.hg.1	moyaro	moyaro.bAug10-unspliced; NONHSAT022504
TC1100011514.hg.1	DHCR7	NM_001163817; NM_001360; ENST00000355527; ENST00000407721; ENST00000525137; ENST00000525346; ENST00000526780; ENST00000527316; ENST00000527452; ENST00000529990; ENST00000531364; ENST00000533800; ENST00000534701; ENST00000534795; BC000054; OTTHUMT00000394241; OTTHUMT00000394242; OTTHUMT00000394243; OTTHUMT00000394244; OTTHUMT00000394246; OTTHUMT00000394248; OTTHUMT00000394249; OTTHUMT00000394250; …
TC1100011744.hg.1	GAB2	NM_012296; NM_080491; ENST00000340149; ENST00000361507; ENST00000526030; ENST00000528329; ENST00000528886; ENST00000530915; ENST00000534823; BC131711; BC152459; OTTHUMT00000391084; OTTHUMT00000391085; OTTHUMT00000391086; OTTHUMT00000391087; OTTHUMT00000391088; OTTHUMT00000391089; OTTHUMT00000391090; CCDS8259.1; CCDS8260.1; GAB2.cAug10; GAB2.eAug10; hsa_circ_0023796; hsa_circ_0023797; hsa_circ_002…
TC1100011797.hg.1	RAB30	NM_001286059; NM_001286060; NM_001286061; NM_014488; ENST00000260056; ENST00000524635; ENST00000525117; ENST00000526205; ENST00000527633; ENST00000528379; ENST00000530224; ENST00000531021; ENST00000532548; ENST00000533014; ENST00000533276; ENST00000533486; ENST00000534103; ENST00000534141; ENST00000534301; ENST00000612684; BC014213; OTTHUMT00000392141; OTTHUMT00000392142; OTTHUMT00000392143; OTTH…
TC1100011893.hg.1	GAPDHP70	ENST00000515281; OTTHUMT00000358765
TC1100011980.hg.1	TAF1D; SNORA8; SNORA18; SNORA40; SNORA1; SNORA25; SNORA32; SNORD5; MIR1304	NM_024116; NR_002920; NR_002959; NR_002973; NR_003026; NR_003028; NR_003032; NR_003033; NR_031639; ENST00000323981; ENST00000384072; ENST00000384107; ENST00000384384; ENST00000384416; ENST00000384574; ENST00000393259; ENST00000408243; ENST00000448108; ENST00000459342; ENST00000525928; ENST00000526015; ENST00000527068; ENST00000527169; ENST00000527690; ENST00000528734; ENST00000529435; ENST0000052…
TC1100011981.hg.1	SNORD6	NR_003036; ENST00000365444; uc058gnj.1; NONHSAT023672
TC1100012016.hg.1		T066030
TC1100012019.hg.1	SESN3	NM_001271594; NM_144665; ENST00000278499; ENST00000416495; ENST00000536441; ENST00000537480; ENST00000542176; BC017296; OTTHUMT00000396475; OTTHUMT00000396479; OTTHUMT00000396480; OTTHUMT00000396481; OTTHUMT00000396482; CCDS60938.1; CCDS8303.1; hsa_circ_0024060; hsa_circ_0024061; hsa_circ_0024062; SESN3.bAug10; uc001pfj.5; uc001pfl.4; uc010rug.3; uc058gqm.1; uc058gqn.1; NONHSAT023769; NONHSAT0237…
TC1100012020.hg.1	SESN3	SESN3.iAug10-unspliced
TC1100012021.hg.1	warchee	warchee.aAug10-unspliced
TC1100012354.hg.1	RP11-667M19.1	ENST00000479709; NONHSAT024255; OTTHUMT00000351099
TC1100012425.hg.1	teyjeeby	teyjeeby.aAug10-unspliced
TC1100012426.hg.1	SIK3-IT1	ENST00000454832.1; uc058hrl.1; HG504203.1:1..2472:ncRNA; NONHSAT024363
TC1100012428.hg.1	pkinase.69	pkinase.69.aAug10-unspliced
TC1100012487.hg.1	LOC101929089; RP11-770J1.3; sheena	NR_120572; NR_120573; NR_120574; NR_120575; NR_120576; ENST00000525992.2; ENST00000528578.1; ENST00000532597.1; ENST00000554407.1; ENST00000556583.1; OTTHUMT00000389623; OTTHUMT00000389624; OTTHUMT00000389625; OTTHUMT00000411262; OTTHUMT00000411263; sheena.cAug10; sheena.dAug10; sheena.eAug10; uc058hyl.1; uc058hym.1; uc058hyn.1; uc058hyo.1; uc058hyq.1; ENST00000525992; ENST00000528578; ENST000005…
TC1100012513.hg.1	H2AFX	NM_002105; ENST00000375167; ENST00000530167; BC004915; BC011694; BC013416; OTTHUMT00000388330; OTTHUMT00000442282; CCDS8410.1; uc001pvg.4; uc058ifs.1
TC1100012596.hg.1	GLULP3	OTTHUMT00000387574; ENST00000526011
TC1100012770.hg.1	RP11-676M6.1	ENST00000526843; OTTHUMT00000386266
TC1100013088.hg.1	BIRC2	NM_001166; NM_001256163; NM_001256166; ENST00000227758; ENST00000527465; ENST00000527808; ENST00000527910; ENST00000528344; ENST00000530675; ENST00000531259; ENST00000532672; ENST00000532832; ENST00000533742; ENST00000534130; ENST00000534646; ENST00000613397; ENST00000621637; BC016174; BC028578; OTTHUMT00000394165; OTTHUMT00000394166; OTTHUMT00000394167; OTTHUMT00000394168; OTTHUMT00000394169; OT…
TC1100013094.hg.1	PTS	NM_000317; ENST00000280362; ENST00000524931; ENST00000525645; ENST00000525803; ENST00000527428; ENST00000527635; ENST00000528679; ENST00000531175; BC009686; BC018029; OTTHUMT00000393541; OTTHUMT00000393542; OTTHUMT00000393543; OTTHUMT00000393545; OTTHUMT00000393546; OTTHUMT00000393547; OTTHUMT00000393548; OTTHUMT00000393549; CCDS8359.1; PTS.eAug10; PTS.kAug10; uc001pnj.5; uc058hir.1; uc058his.1; …
TC1100013145.hg.1	COPB1	NM_001144061; NM_001144062; NM_016451; ENST00000249923; ENST00000439561; ENST00000525214; ENST00000526191; ENST00000526527; ENST00000529210; ENST00000529866; ENST00000532088; ENST00000533096; ENST00000533533; ENST00000534234; ENST00000534771; BC037280; OTTHUMT00000386408; OTTHUMT00000386409; OTTHUMT00000386410; OTTHUMT00000386411; OTTHUMT00000386412; OTTHUMT00000386413; OTTHUMT00000386414; OTTHUM…
TC1100013176.hg.1	HNRNPUL2	NM_001079559; ENST00000301785; ENST00000540127; OTTHUMT00000396208; OTTHUMT00000396229; BC167844; CCDS41659.1; hsa_circ_0007866; hsa_circ_0022512; hsa_circ_0022513; uc001nuw.4; uc058cmc.1; NONHSAT021797
TC1100013205.hg.1	ARAP1	NM_001040118; NM_001135190; NM_015242; ENST00000334211; ENST00000393605; ENST00000393609; ENST00000426523; ENST00000427971; ENST00000429686; ENST00000452383; ENST00000455638; ENST00000465814; ENST00000495878; ENST00000536885; ENST00000536993; ENST00000541623; ENST00000542264; ENST00000542596; ENST00000542612; ENST00000543868; ENST00000544721; ENST00000544958; ENST00000546293; BC140792; BC144562; …
TC1200006451.hg.1	noygeeby	noygeeby.aAug10-unspliced
TC1200006452.hg.1	RNU4ATAC16P	ENST00000408512; NONHSAT025365; uc021qsu.1
TC1200006665.hg.1	RP3-461F17.1	ENST00000468816; NONHSAT026217; OTTHUMT00000348821
TC1200006772.hg.1	RP11-75L1.1	ENST00000541404.1; OTTHUMT00000399496; uc058las.1; ENST00000541404; HG504504.1:1..560:ncRNA; NONHSAT026847
TC1200006786.hg.1	TMEM52B	NM_001079815; NM_153022; ENST00000298530; ENST00000334148; ENST00000381923; ENST00000543484; ENST00000545924; ENST00000546153; BC098571; BC131523; OTTHUMT00000399645; OTTHUMT00000399646; OTTHUMT00000399647; OTTHUMT00000399648; OTTHUMT00000399649; OTTHUMT00000399650; CCDS66314.1; CCDS8619.1; uc001qxq.4; uc031yuk.2; uc058lch.1; uc058lci.1; uc058lcj.1; uc058lck.1; NONHSAT026867; NONHSAT026868
TC1200006787.hg.1	GABARAPL1	NM_031412; ENST00000266458; ENST00000421801; ENST00000535576; ENST00000537201; ENST00000539170; ENST00000539289; ENST00000539408; ENST00000540424; ENST00000541453; ENST00000541960; ENST00000542722; ENST00000543602; ENST00000544284; ENST00000545047; ENST00000545290; ENST00000545859; ENST00000545887; ENST00000546017; ENST00000629504; BC009309; BC028315; OTTHUMT00000399651; OTTHUMT00000399652; OTTHU…
TC1200006877.hg.1		NONHSAT026982
TC1200006896.hg.1	GPRC5A; MIR614	NM_003979; NR_030345; ENST00000014914; ENST00000385082; ENST00000534831; ENST00000537783; ENST00000540125; ENST00000542056; BC003665; OTTHUMT00000400682; OTTHUMT00000400683; OTTHUMT00000400684; OTTHUMT00000400685; OTTHUMT00000400686; uc001rbb.4; CCDS8657.1; hsa_circ_0025504; hsa_circ_0025505; hsa_circ_0025506; hsa_circ_0025507; hsa_circ_0025508; uc001rba.4; uc058ljn.1; uc058ljo.1; uc058ljp.1; uc0…
TC1200006909.hg.1	EMP1	NM_001423; ENST00000256951; ENST00000396301; ENST00000431267; ENST00000535134; ENST00000536383; ENST00000537612; ENST00000538364; ENST00000541935; ENST00000542289; ENST00000542474; ENST00000544053; ENST00000546357; BC047300; OTTHUMT00000401019; OTTHUMT00000401020; OTTHUMT00000401021; OTTHUMT00000401022; OTTHUMT00000401024; OTTHUMT00000401025; OTTHUMT00000401064; OTTHUMT00000401065; OTTHUMT0000040…
TC1200006966.hg.1	STRAP	NM_007178; ENST00000025399; ENST00000419869; ENST00000536737; ENST00000538718; ENST00000539887; ENST00000541731; BC000162; BC062306; OTTHUMT00000401112; OTTHUMT00000401113; OTTHUMT00000401114; OTTHUMT00000401115; OTTHUMT00000401116; OTTHUMT00000401117; CCDS8676.1; hsa_circ_0025536; hsa_circ_0025537; hsa_circ_0025538; STRAP.eAug10; STRAP.fAug10; uc001rdc.5; uc010shw.3; uc058low.1; uc058lox.1; uc05…
TC1200007241.hg.1	globly	globly.aAug10-unspliced
TC1200007278.hg.1	zerblobu	zerblobu.aAug10-unspliced
TC1200007441.hg.1		T077399
TC1200007579.hg.1	lawjorby	lawjorby.aAug10-unspliced
TC1200007652.hg.1	GRASP	NM_001271856; NM_181711; ENST00000293662; ENST00000546756; ENST00000547749; ENST00000548505; ENST00000550809; ENST00000552049; ENST00000552508; ENST00000552963; BC035500; BC053666; OTTHUMT00000404972; OTTHUMT00000404973; OTTHUMT00000404974; OTTHUMT00000405049; OTTHUMT00000405050; OTTHUMT00000405051; OTTHUMT00000405052; OTTHUMT00000405053; CCDS61124.1; CCDS8817.1; uc001rzo.3; uc001rzp.3; uc058oex.…
TC1200007653.hg.1	NR4A1	NM_001202233; NM_001202234; NM_002135; NM_173157; ENST00000243050; ENST00000360284; ENST00000394824; ENST00000394825; ENST00000478250; ENST00000545748; ENST00000546842; ENST00000547206; ENST00000548232; ENST00000548733; ENST00000548977; ENST00000549102; ENST00000550082; ENST00000550339; ENST00000550557; ENST00000550582; ENST00000550763; ENST00000553200; ENST00000562373; ENST00000564201; ENST00000…
TC1200007906.hg.1	XRCC6BP1	NM_033276; ENST00000300145; ENST00000546709; ENST00000549257; ENST00000551997; BC012776; BC115381; BC115382; OTTHUMT00000409389; OTTHUMT00000409390; OTTHUMT00000409391; OTTHUMT00000409392; CCDS41802.1; hsa_circ_0000412; hsa_circ_0027340; uc001sqp.4; uc058qeg.1; uc058qeh.1; uc058qei.1; chr12_58339410_58347472; chr12_58340777_58347472; NONHSAT029011; NONHSAT029012
TC1200008013.hg.1	RP11-629N8.4	ENST00000623975; OTTHUMT00000421352; uc058qkh.1; NONHSAT029161
TC1200008027.hg.1	RP11-305O6.4	OTTHUMT00000474503; uc058qkz.1; ENST00000621847; LK938766.1:1..656:ncRNA
TC1200008088.hg.1	IFNG-AS1	NR_104124; NR_104125; ENST00000536914; ENST00000538665; ENST00000541715; ENST00000536914.1; ENST00000538665.1; ENST00000541715.1; OTTHUMT00000402294; OTTHUMT00000402295; OTTHUMT00000402296; uc031zfa.2; uc058qot.1; HG504926.1:1..1791:ncRNA; HG504927.1:1..902:ncRNA; HG504928.1:1..494:ncRNA; NONHSAT029276; NONHSAT029277; NONHSAT029278; NONHSAT029279; NONHSAT029281; NR_104124.1:1..1909:ncRNA; NR_1041…
TC1200008129.hg.1	jukoby	jukoby.aAug10-unspliced
TC1200008164.hg.1	skoyskarby	skoyskarby.aAug10-unspliced
TC1200008184.hg.1	TBC1D15	NM_001146213; NM_001146214; NM_022771; NR_027449; ENST00000319106; ENST00000460818; ENST00000462788; ENST00000468049; ENST00000472611; ENST00000474468; ENST00000479971; ENST00000482439; ENST00000483828; ENST00000485960; ENST00000491063; ENST00000498482; ENST00000546450; ENST00000546932; ENST00000548679; ENST00000549402; ENST00000550746; BC028352; OTTHUMT00000351266; OTTHUMT00000351267; OTTHUMT000…
TC1200008370.hg.1	C12orf29	NM_001009894; ENST00000356891; ENST00000453037; ENST00000547468; ENST00000548511; ENST00000548757; ENST00000549345; ENST00000550333; ENST00000552121; ENST00000552803; ENST00000552847; BC092422; OTTHUMT00000406333; OTTHUMT00000406334; OTTHUMT00000406335; OTTHUMT00000406336; OTTHUMT00000406337; OTTHUMT00000406338; OTTHUMT00000406339; OTTHUMT00000406340; OTTHUMT00000406341; OTTHUMT00000406342; CCDS3…
TC1200008466.hg.1	NUDT4	NM_001301022; NM_001301023; NM_001301024; NM_019094; NM_199040; ENST00000337179; ENST00000415493; ENST00000546925; ENST00000547014; ENST00000548662; ENST00000549992; ENST00000550056; OTTHUMT00000407701; OTTHUMT00000407702; OTTHUMT00000407703; OTTHUMT00000407704; OTTHUMT00000407705; OTTHUMT00000407706; OTTHUMT00000407707; BC012069_2; BC051310_3; CCDS44952.1; CCDS73504.1; CCDS9044.1; hsa_circ_00089…
TC1200008597.hg.1	GAS2L3	NM_001303130; NM_001303131; NM_174942; ENST00000266754; ENST00000537247; ENST00000539410; ENST00000547739; ENST00000547754; ENST00000548067; ENST00000548113; ENST00000550295; ENST00000552854; BC043366; OTTHUMT00000409143; OTTHUMT00000409144; OTTHUMT00000409145; OTTHUMT00000409146; OTTHUMT00000409147; OTTHUMT00000409148; OTTHUMT00000409149; OTTHUMT00000409161; CCDS9079.1; GAS2L3andPIGAP1.fAug10; G…
TC1200008667.hg.1	HSP90B1	HSP90B1.hAug10-unspliced
TC1200008726.hg.1	TCP11L2	NM_001286262; NM_152772; ENST00000299045; ENST00000546625; ENST00000547153; ENST00000548428; ENST00000549906; ENST00000551228; ENST00000551802; ENST00000552690; ENST00000553098; ENST00000553143; BC033617; OTTHUMT00000407204; OTTHUMT00000407205; OTTHUMT00000407206; OTTHUMT00000407207; OTTHUMT00000407208; OTTHUMT00000407209; OTTHUMT00000407210; OTTHUMT00000407211; OTTHUMT00000407212; OTTHUMT0000040…
TC1200009132.hg.1	RNF10	NM_014868; ENST00000325954; ENST00000366112; ENST00000413266; ENST00000535395; ENST00000535417; ENST00000535470; ENST00000536869; ENST00000537376; ENST00000537740; ENST00000537997; ENST00000538254; ENST00000538796; ENST00000539486; ENST00000540046; ENST00000542207; ENST00000542438; ENST00000542701; ENST00000543578; ENST00000543675; ENST00000543757; ENST00000544124; ENST00000544805; ENST0000054541…
TC1200009300.hg.1	BRI3BP	NM_080626; ENST00000341446; BC034525; OTTHUMT00000400200; CCDS9262.1; uc001uha.2; NONHSAT031708
TC1200009566.hg.1	RAD52	NM_001297419; NM_001297420; NM_001297421; NM_001297422; NM_134424; NR_123713; ENST00000228345; ENST00000358495; ENST00000397230; ENST00000430095; ENST00000461568; ENST00000463750; ENST00000468231; ENST00000481052; ENST00000488642; ENST00000535376; ENST00000536177; ENST00000539046; ENST00000541619; ENST00000542297; ENST00000542584; ENST00000542785; ENST00000543912; ENST00000544742; ENST00000545564…
TC1200009738.hg.1	RP5-940J5.3	ENST00000537921.1; OTTHUMT00000402607; uc058kga.1; ENST00000537921; HG504447.1:1..477:ncRNA; NONHSAT026104
TC1200009740.hg.1	IFFO1	NM_001039670; NM_001193457; NM_080730; NR_036467; ENST00000336604; ENST00000356896; ENST00000396830; ENST00000396840; ENST00000436152; ENST00000465801; ENST00000471408; ENST00000472558; ENST00000487279; ENST00000488007; ENST00000615885; ENST00000619571; BC110387; OTTHUMT00000280421; OTTHUMT00000280423; OTTHUMT00000280424; OTTHUMT00000280425; OTTHUMT00000280426; OTTHUMT00000280427; OTTHUMT00000280…
TC1200009747.hg.1	ING4	NM_001127582; NM_001127583; NM_001127584; NM_001127585; NM_001127586; NM_016162; ENST00000341550; ENST00000396807; ENST00000412586; ENST00000423703; ENST00000437149; ENST00000444704; ENST00000446105; ENST00000467678; ENST00000469749; ENST00000472002; ENST00000479301; ENST00000482489; ENST00000484795; ENST00000486287; ENST00000488381; ENST00000493267; ENST00000493873; ENST00000619641; BC007781; BC…
TC1200009796.hg.1	SLC2A14	NM_001286233; NM_001286234; NM_001286235; NM_001286236; NM_001286237; NM_153449; ENST00000340749; ENST00000396589; ENST00000431042; ENST00000535266; ENST00000535295; ENST00000535344; ENST00000535383; ENST00000535587; ENST00000536594; ENST00000537557; ENST00000539234; ENST00000539738; ENST00000539924; ENST00000542505; ENST00000542546; ENST00000542782; ENST00000542916; ENST00000543909; ENST00000544…
TC1200009800.hg.1	SLC2A3	NM_006931; ENST00000075120; ENST00000469295; ENST00000476634; ENST00000479059; ENST00000486749; ENST00000490763; ENST00000495813; ENST00000541671; ENST00000543435; ENST00000544291; ENST00000544936; BC039196; OTTHUMT00000257914; OTTHUMT00000257915; OTTHUMT00000257916; OTTHUMT00000257917; OTTHUMT00000257918; OTTHUMT00000257919; OTTHUMT00000399823; OTTHUMT00000399826; OTTHUMT00000399827; OTTHUMT0000…
TC1200009820.hg.1	RPS3AP43	ENST00000479743; OTTHUMT00000348868
TC1200009876.hg.1	CD69	NM_001781; ENST00000228434; ENST00000416624; ENST00000536709; ENST00000543147; BC007037; OTTHUMT00000399876; OTTHUMT00000399877; OTTHUMT00000399878; OTTHUMT00000399879; uc001qwk.3; uc010sgu.2; CCDS8604.1; hsa_circ_0025453; hsa_circ_0025454; hsa_circ_0025455; uc010sgv.2; uc058law.1; NONHSAT026848; NONHSAT026849
TC1200009881.hg.1	CLEC2B	NM_005127; ENST00000228438; ENST00000538152; ENST00000539028; ENST00000540743; BC005254; OTTHUMT00000399881; OTTHUMT00000399882; OTTHUMT00000399883; OTTHUMT00000399884; CCDS8605.1; CLEC2B.fAug10; uc001qwn.4; uc058lba.1; uc058lbb.1; uc058lbc.1; NONHSAT026851; NONHSAT026852
TC1200009892.hg.1	OLR1	NM_001172632; NM_001172633; NM_002543; ENST00000309539; ENST00000339968; ENST00000432556; ENST00000536989; ENST00000538745; ENST00000538873; ENST00000539518; ENST00000543414; ENST00000543993; ENST00000544577; ENST00000545927; BC022295; OTTHUMT00000400091; OTTHUMT00000400092; OTTHUMT00000400094; OTTHUMT00000400095; OTTHUMT00000400096; OTTHUMT00000400097; OTTHUMT00000400100; OTTHUMT00000400101; OTT…
TC1200009895.hg.1	RP11-656E20.5; veener	ENST00000538416.1; OTTHUMT00000400106; uc058ldc.1; veener.aAug10; ENST00000538416; HG504509.1:1..329:ncRNA; NONHSAT026873
TC1200009913.hg.1	YBX3	NM_001145426; NM_003651; ENST00000228251; ENST00000279550; ENST00000366286; ENST00000366290; ENST00000536107; ENST00000536823; ENST00000539204; ENST00000540447; ENST00000540747; ENST00000540975; ENST00000541351; ENST00000542002; ENST00000542641; ENST00000544501; ENST00000544504; ENST00000544622; ENST00000546164; ENST00000546298; BC008801; BC009744; BC015564; BC015913; BC021926; OTTHUMT00000399627…
TC1200009967.hg.1	DUSP16	NM_030640; ENST00000228862; ENST00000298573; ENST00000536236; ENST00000539940; ENST00000541207; ENST00000545864; BC042101; BC109234; BC109235; OTTHUMT00000400311; OTTHUMT00000400312; OTTHUMT00000400313; OTTHUMT00000400314; OTTHUMT00000400315; CCDS8650.1; DUSP16.gAug10; hsa_circ_0003855; hsa_circ_0025495; hsa_circ_0025496; hsa_circ_0025497; hsa_circ_0025498; hsa_circ_0025499; hsa_circ_0025500; uc0…
TC1200010016.hg.1	WBP11	NM_016312; ENST00000261167; ENST00000535328; ENST00000535638; ENST00000543316; ENST00000544764; BC001621; BC023532; OTTHUMT00000400850; OTTHUMT00000400854; OTTHUMT00000400855; OTTHUMT00000400856; OTTHUMT00000400857; CCDS8666.1; uc001rci.4; uc058lmv.1; uc058lmw.1; uc058lmx.1; uc058lmy.1; NONHSAT027093; NONHSAT027094
TC1200010145.hg.1	BCAT1	NM_001178091; NM_001178092; NM_001178093; NM_001178094; NM_005504; ENST00000261192; ENST00000342945; ENST00000355164; ENST00000538118; ENST00000539282; ENST00000539780; ENST00000543099; ENST00000544418; ENST00000546285; ENST00000612790; OTTHUMT00000402080; OTTHUMT00000402081; OTTHUMT00000402082; OTTHUMT00000402083; OTTHUMT00000402084; OTTHUMT00000402085; OTTHUMT00000402086; OTTHUMT00000402087; OT…
TC1200010185.hg.1	ITPR2	NM_002223; ENST00000242737; ENST00000381340; ENST00000451599; ENST00000536627; ENST00000538984; ENST00000540429; ENST00000540791; ENST00000543958; ENST00000545235; ENST00000545902; OTTHUMT00000402732; OTTHUMT00000402733; OTTHUMT00000402734; OTTHUMT00000402735; OTTHUMT00000402814; OTTHUMT00000402816; OTTHUMT00000402817; OTTHUMT00000403292; OTTHUMT00000403293; OTTHUMT00000403294; BC172383; CCDS4176…
TC1200010299.hg.1	H3F3C	NM_001013699; ENST00000340398; BC066906; OTTHUMT00000349653; uc001rkr.3; CCDS31769.1
TC1200010451.hg.1	klojerby	klojerby.aAug10-unspliced
TC1200010481.hg.1	TWF1	NM_001242397; NM_002822; NR_073472; NR_073473; ENST00000395510; ENST00000546506; ENST00000546662; ENST00000547459; ENST00000547564; ENST00000547961; ENST00000548315; ENST00000548403; ENST00000550371; ENST00000551789; ENST00000552521; BC022344; BC043148; OTTHUMT00000403955; OTTHUMT00000403956; OTTHUMT00000403957; OTTHUMT00000403959; OTTHUMT00000403960; OTTHUMT00000403961; OTTHUMT00000403962; OTTHU…
TC1200010517.hg.1	yanemi	yanemi.aAug10-unspliced
TC1200010559.hg.1	VDR	NM_000376; NM_001017535; NM_001017536; ENST00000229022; ENST00000395324; ENST00000546653; ENST00000547065; ENST00000548664; ENST00000549336; ENST00000550314; ENST00000550325; BC060832; CCDS55820.1; CCDS8757.1; hsa_circ_0026016; hsa_circ_0026017; hsa_circ_0026018; hsa_circ_0026019; uc001rql.4; uc001rqm.4; uc001rqn.4; uc058ndj.1; uc058ndk.1; uc058ndl.1; uc058ndm.1; uc058ndn.1; VDR.aAug10; NONHSAT02…
TC1200010597.hg.1	DDX23	NM_004818; ENST00000308025; ENST00000547135; ENST00000547165; ENST00000547290; ENST00000547842; ENST00000549795; ENST00000550834; ENST00000551098; ENST00000551189; ENST00000551331; ENST00000551468; ENST00000552069; ENST00000552369; ENST00000552512; ENST00000552555; ENST00000552802; ENST00000553065; ENST00000553182; BC002366; OTTHUMT00000408896; OTTHUMT00000408897; OTTHUMT00000408898; OTTHUMT00000…
TC1200010690.hg.1	CSRNP2	NM_030809; NR_045072; ENST00000228515; ENST00000546935; ENST00000548206; ENST00000548981; ENST00000550461; ENST00000550533; ENST00000552680; ENST00000552899; BC017221; OTTHUMT00000404893; OTTHUMT00000404937; OTTHUMT00000404938; OTTHUMT00000404939; OTTHUMT00000404940; OTTHUMT00000404941; OTTHUMT00000404942; OTTHUMT00000405118; CCDS8807.1; CSRNP2.dAug10; CSRNP2.gAug10; hsa_circ_0004538; hsa_circ_00…
TC1200010793.hg.1	CSAD	NM_001244705; NM_001244706; NM_015989; ENST00000267085; ENST00000379843; ENST00000379846; ENST00000379850; ENST00000424845; ENST00000424990; ENST00000437073; ENST00000444623; ENST00000453446; ENST00000454442; ENST00000461392; ENST00000472908; ENST00000475890; ENST00000483632; ENST00000485004; ENST00000490589; ENST00000490923; ENST00000491654; ENST00000498635; ENST00000548698; BC098278; BC098342; …
TC1200010798.hg.1	AAAS	NM_001173466; NM_015665; ENST00000209873; ENST00000394384; ENST00000546393; ENST00000546562; ENST00000546572; ENST00000547238; ENST00000547520; ENST00000547757; ENST00000547761; ENST00000548258; ENST00000548880; ENST00000548931; ENST00000549450; ENST00000549821; ENST00000549983; ENST00000550033; ENST00000550286; ENST00000551724; ENST00000552161; ENST00000552876; BC000659; OTTHUMT00000405632; OTTH…
TC1200010837.hg.1	GPR84	NM_020370; ENST00000267015; ENST00000551809; BC020614; CCDS8878.1; uc001sfu.4; uc058owr.1; OTTHUMT00000406155; OTTHUMT00000406156
TC1200010839.hg.1	ITGA5	NM_002205; ENST00000293379; ENST00000435631; ENST00000547197; ENST00000547744; ENST00000549601; ENST00000550141; ENST00000551564; ENST00000551861; ENST00000552387; ENST00000552431; ENST00000552564; ENST00000552583; ENST00000553071; BC008786; OTTHUMT00000406173; OTTHUMT00000406174; OTTHUMT00000406175; OTTHUMT00000406176; OTTHUMT00000406177; OTTHUMT00000406178; OTTHUMT00000406179; OTTHUMT0000040618…
TC1200010866.hg.1	CD63	NM_001257389; NM_001257390; NM_001257391; NM_001257392; NM_001257400; NM_001257401; NM_001267698; NM_001780; ENST00000257857; ENST00000420846; ENST00000546457; ENST00000546939; ENST00000548117; ENST00000548160; ENST00000548898; ENST00000549117; ENST00000550050; ENST00000550776; ENST00000551173; ENST00000552067; ENST00000552164; ENST00000552692; ENST00000552754; ENST00000555199; BC002349; BC013017…
TC1200010874.hg.1	MMP19	NM_001272101; NM_002429; NR_073606; ENST00000322569; ENST00000409200; ENST00000547299; ENST00000547487; ENST00000547685; ENST00000548629; ENST00000548882; ENST00000552763; ENST00000552872; BC050368; OTTHUMT00000408021; OTTHUMT00000408022; OTTHUMT00000408023; OTTHUMT00000408024; OTTHUMT00000408026; OTTHUMT00000408027; OTTHUMT00000408028; OTTHUMT00000408029; OTTHUMT00000409060; CCDS61146.1; CCDS889…
TC1200010968.hg.1	DDIT3	NM_001195053; NM_001195054; NM_001195055; NM_001195056; NM_001195057; NM_004083; ENST00000346473; ENST00000547303; ENST00000547526; ENST00000551116; ENST00000552740; ENST00000618206; ENST00000623876; BC003637; OTTHUMT00000407134; OTTHUMT00000407135; OTTHUMT00000407136; OTTHUMT00000407137; OTTHUMT00000407138; OTTHUMT00000407139; CCDS55838.1; CCDS8943.1; uc001soi.4; uc009zps.4; uc009zpt.4; uc021qzj…
TC1200011310.hg.1	PHLDA1	NM_007350; ENST00000266671; ENST00000602540; ENST00000619060; BC018929; BC110820; BC126425; OTTHUMT00000405846; OTTHUMT00000467760; uc001sxu.3; CCDS31861.1; hsa_circ_0027599; hsa_circ_0027600; uc058rcq.1; uc058rcr.1
TC1200011312.hg.1	lerchar	lerchar.aAug10-unspliced
TC1200011450.hg.1	MKRN9P	NR_033410; OTTHUMT00000406324; OTTHUMT00000463506; ENST00000546624; ENST00000599191; NONHSAT029774
TC1200011454.hg.1	CEP290	NM_025114; ENST00000309041; ENST00000397838; ENST00000547691; ENST00000547926; ENST00000550962; ENST00000552770; ENST00000552810; ENST00000604024; OTTHUMT00000406343; OTTHUMT00000406344; OTTHUMT00000406345; OTTHUMT00000406346; OTTHUMT00000406348; OTTHUMT00000406349; BC172566; CCDS55858.1; CEP290.eAug10; uc001taq.4; uc001tar.4; uc009zsl.2; uc058rnw.1; uc058rny.1; uc058rnz.1; uc058roa.1; uc058rob.1…
TC1200011474.hg.1	ATP2B1	NM_001001323; NM_001682; ENST00000261173; ENST00000359142; ENST00000393164; ENST00000428670; ENST00000549585; ENST00000549727; ENST00000550716; ENST00000551009; ENST00000551310; ENST00000552275; OTTHUMT00000406652; OTTHUMT00000406653; OTTHUMT00000406654; OTTHUMT00000406655; OTTHUMT00000406656; OTTHUMT00000406657; OTTHUMT00000406658; OTTHUMT00000406659; OTTHUMT00000406660; CCDS41817.1; CCDS9035.1;…
TC1200011563.hg.1	RP11-778J16.2	ENST00000551218; OTTHUMT00000408119
TC1200011567.hg.1	TMCC3; MIR7844	NM_001301036; NM_020698; NR_106998; ENST00000261226; ENST00000548918; ENST00000551457; ENST00000552239; ENST00000616161; BC040535; OTTHUMT00000408113; OTTHUMT00000408114; OTTHUMT00000408115; OTTHUMT00000408116; CCDS31877.1; CCDS73506.1; hsa_circ_0027731; hsa_circ_0027732; TMCC3.bAug10; uc001tdi.3; uc001tdj.3; uc031zjf.1; uc058rvf.1; uc058rvg.1; NONHSAT029991; NR_106998.1:1..122:precursor_RNA
TC1200011608.hg.1	CDK17	NM_001170464; NM_002595; ENST00000261211; ENST00000542666; ENST00000543119; ENST00000548422; ENST00000548734; ENST00000549899; ENST00000550971; ENST00000551484; ENST00000551816; ENST00000552262; ENST00000552496; ENST00000553042; BC033005; OTTHUMT00000408751; OTTHUMT00000408752; OTTHUMT00000408753; OTTHUMT00000408754; OTTHUMT00000408755; OTTHUMT00000408756; OTTHUMT00000408757; OTTHUMT00000408758; …
TC1200011671.hg.1	UHRF1BP1L	NM_001006947; NM_015054; ENST00000279907; ENST00000356828; ENST00000545232; ENST00000547428; ENST00000547504; ENST00000548045; ENST00000548712; ENST00000550544; ENST00000551973; ENST00000551980; BC127017; OTTHUMT00000407874; OTTHUMT00000407875; OTTHUMT00000407876; OTTHUMT00000407878; OTTHUMT00000407879; OTTHUMT00000407880; OTTHUMT00000407881; OTTHUMT00000407882; OTTHUMT00000407883; OTTHUMT0000040…
TC1200011812.hg.1	CRY1	NM_004075; ENST00000008527; ENST00000546722; ENST00000549356; ENST00000550633; ENST00000552790; BC030519; OTTHUMT00000406827; OTTHUMT00000406828; OTTHUMT00000406829; OTTHUMT00000406830; OTTHUMT00000406831; CCDS9112.1; CRY1.eAug10; hsa_circ_0028025; hsa_circ_0028026; hsa_circ_0028027; hsa_circ_0028028; hsa_circ_0028029; uc001tmi.5; uc058ssp.1; uc058ssq.1; uc058ssr.1; uc058sss.1; chr12_107393328_10…
TC1200011854.hg.1	sleyjeeby	sleyjeeby.aAug10-unspliced
TC1200012080.hg.1	TESC	NM_001168325; NM_017899; NR_031766; ENST00000335209; ENST00000462502; ENST00000470612; ENST00000482176; ENST00000535198; ENST00000541210; ENST00000549210; ENST00000552139; BC015221; OTTHUMT00000291363; OTTHUMT00000291364; OTTHUMT00000291365; OTTHUMT00000291366; OTTHUMT00000291367; OTTHUMT00000404404; OTTHUMT00000404405; CCDS53835.1; CCDS9183.3; hsa_circ_0028614; hsa_circ_0028615; hsa_circ_0028616…
TC1200012190.hg.1	OASL	NM_001261825; NM_003733; NM_198213; ENST00000257570; ENST00000339275; ENST00000543677; ENST00000620239; BC117408; BC117410; OTTHUMT00000337875; OTTHUMT00000337876; OTTHUMT00000402527; CCDS73536.1; CCDS9211.1; CCDS9212.1; OASL.cAug10; uc001tzj.3; uc001tzk.3; uc031qjs.1; uc058ufb.1; LK938808.1:1..375:ncRNA
TC1200012247.hg.1	HCAR2	NM_177551; ENST00000328880; BC027965; BC056419; OTTHUMT00000370202; CCDS9235.1; uc001ucx.2
TC1200012248.hg.1	HCAR3	NM_006018; ENST00000528880; BC047891; uc001ucy.4; CCDS53842.1; OTTHUMT00000387549
TC1200012295.hg.1	RP11-214K3.22	ENST00000602474.1; OTTHUMT00000467837; uc058uvv.1; ENST00000602474; HG505299.1:1..263:ncRNA; NONHSAT031619
TC1200012298.hg.1	RP11-214K3.19	ENST00000602741.1; OTTHUMT00000467840; uc058uvy.1; ENST00000602741; HG505302.1:1..355:ncRNA; NONHSAT031622
TC1200012533.hg.1	POLE	NM_006231; ENST00000320574; ENST00000416953; ENST00000434528; ENST00000441786; ENST00000503265; ENST00000534922; ENST00000535270; ENST00000535934; ENST00000536445; ENST00000537064; ENST00000538196; ENST00000539215; ENST00000539357; ENST00000539618; ENST00000540987; ENST00000541213; ENST00000541627; ENST00000542362; ENST00000544414; ENST00000544692; ENST00000544870; ENST00000545015; OTTHUMT0000039…
TC1200012562.hg.1	kawjerby	kawjerby.aAug10-unspliced
TC1200012698.hg.1	CHPT1	NM_020244; ENST00000229266; ENST00000546490; ENST00000549128; ENST00000549872; ENST00000550385; ENST00000552215; ENST00000552329; ENST00000552351; BC020819; BC050429; OTTHUMT00000409172; OTTHUMT00000409173; OTTHUMT00000409174; OTTHUMT00000409175; OTTHUMT00000409176; OTTHUMT00000409177; OTTHUMT00000409178; OTTHUMT00000409179; CCDS9086.1; CHPT1.bAug10; CHPT1.fAug10; hsa_circ_0006660; hsa_circ_00279…
TC1200012704.hg.1	TCHP	NM_001143852; NM_032300; ENST00000312777; ENST00000405876; ENST00000536408; ENST00000537218; ENST00000537880; ENST00000549550; ENST00000551627; BC004285; OTTHUMT00000403285; OTTHUMT00000403287; OTTHUMT00000403289; OTTHUMT00000403290; OTTHUMT00000403291; OTTHUMT00000403403; OTTHUMT00000403404; CCDS9137.1; hsa_circ_0028146; TCHP.bAug10; uc001tpn.4; uc001tpp.4; uc058taq.1; uc058tar.1; uc058tas.1; uc…
TC1200012736.hg.1	ZNF10	NM_015394; ENST00000248211; ENST00000402932; ENST00000426665; ENST00000536704; ENST00000536877; ENST00000537119; ENST00000538918; ENST00000540609; ENST00000540927; ENST00000543271; BC024182; OTTHUMT00000397180; OTTHUMT00000397181; OTTHUMT00000397182; OTTHUMT00000397183; OTTHUMT00000397184; OTTHUMT00000397185; OTTHUMT00000397186; OTTHUMT00000397187; OTTHUMT00000397188; OTTHUMT00000397189; CCDS9283…
TC1300006564.hg.1	SNORD36	uc058vwl.1; ENST00000517285; NONHSAT032426
TC1300006725.hg.1	EIF4A1P7	ENST00000421800; NONHSAT032698; OTTHUMT00000044323; TCONS_l2_00006768
TC1300006767.hg.1	USPL1	NM_005800; ENST00000255304; ENST00000465952; ENST00000614860; BC036027; BC038103; OTTHUMT00000044369; OTTHUMT00000044370; OTTHUMT00000474590; CCDS9336.1; hsa_circ_0005874; hsa_circ_0029895; hsa_circ_0029896; hsa_circ_0029897; hsa_circ_0029898; hsa_circ_0029899; hsa_circ_0029900; uc001utc.3; uc001utd.3; uc058wed.1; chr13_31204971_31205611
TC1300006914.hg.1	UFM1	NM_001286703; NM_001286704; NM_001286705; NM_001286706; NM_016617; NR_104584; NR_104585; ENST00000239878; ENST00000379649; ENST00000437952; ENST00000464423; ENST00000494372; BC005193; OTTHUMT00000045989; OTTHUMT00000045990; OTTHUMT00000045991; OTTHUMT00000045992; OTTHUMT00000045993; CCDS66533.1; CCDS9366.1; hsa_circ_0030020; hsa_circ_0030021; uc001uwu.5; uc032ack.2; uc058wne.1; uc058wnf.1; uc058w…
TC1300006979.hg.1	RGCC	NM_014059; ENST00000379359; ENST00000487837; BC066334; OTTHUMT00000044684; OTTHUMT00000044685; C13orf15.aAug10; CCDS41880.1; uc001uyi.3; uc058wqi.1; NONHSAT033408; NONHSAT033410; NONHSAT033411
TC1300007153.hg.1	cheywoby	cheywoby.aAug10-unspliced
TC1300007545.hg.1	BTF3P11	NR_026983; ENST00000426582; NONHSAT034386; NONHSAT034387; NONHSAT034388; OTTHUMT00000045310
TC1300007706.hg.1	MIR17HG; MIR17; MIR18A; MIR19A; MIR19B1; MIR20A; MIR92A1	NR_027349; NR_027350; NR_029487; NR_029488; NR_029489; NR_029490; NR_029492; NR_029508; ENST00000362279; ENST00000384829; ENST00000384878; ENST00000385012; ENST00000385233; ENST00000400282; ENST00000581816; ENST00000582141; BC109082; ENST00000362279.1; ENST00000362310.2; ENST00000384829.1; ENST00000384878.1; ENST00000385012.1; ENST00000385233.2; ENST00000400282.2; ENST00000581816.1; ENST000005821…
TC1300007758.hg.1	RP11-10E18.7	OTTHUMT00000477761; uc058xui.1; ENST00000622881; LK938541.1:1..1040:ncRNA
TC1300008144.hg.1	TFDP1	NM_007111; NR_026580; ENST00000375370; ENST00000408980; ENST00000453989; ENST00000464794; ENST00000465174; ENST00000475254; ENST00000494812; ENST00000544902; BC011685; OTTHUMT00000045918; OTTHUMT00000045919; OTTHUMT00000045920; OTTHUMT00000045921; OTTHUMT00000045922; OTTHUMT00000045923; OTTHUMT00000045924; OTTHUMT00000474623; CCDS9538.1; hsa_circ_0031035; hsa_circ_0031036; hsa_circ_0031037; hsa_c…
TC1300008179.hg.1	UPF3A	NM_023011; NM_080687; ENST00000351487; ENST00000375299; ENST00000474056; ENST00000475218; ENST00000479712; ENST00000480362; ENST00000481131; ENST00000484246; ENST00000492270; ENST00000493727; ENST00000618700; ENST00000619079; BC023569; OTTHUMT00000045968; OTTHUMT00000045969; OTTHUMT00000045970; OTTHUMT00000045971; OTTHUMT00000045972; OTTHUMT00000045973; OTTHUMT00000045974; OTTHUMT00000045975; OTT…
TC1300008229.hg.1	ZMYM5	NM_001039649; NM_001039650; NM_001142684; ENST00000337963; ENST00000382905; ENST00000382907; ENST00000382909; ENST00000467542; ENST00000495534; ENST00000502168; ENST00000535942; BC007048; OTTHUMT00000044042; OTTHUMT00000044043; OTTHUMT00000044044; OTTHUMT00000044045; OTTHUMT00000044046; OTTHUMT00000402767; OTTHUMT00000402768; uc010tcn.1; CCDS31942.1; CCDS31943.1; hsa_circ_0002673; hsa_circ_002961…
TC1300008249.hg.1	GJB2	NM_004004; ENST00000382844; ENST00000382848; BC017048; BC071703; CCDS9290.1; uc001umy.4; uc058vty.1; OTTHUMT00000044063; OTTHUMT00000044064
TC1300008291.hg.1	HIST1H2BPS3	ENST00000419683; NONHSAT032391; OTTHUMT00000044130
TC1300008386.hg.1	MTMR6	NM_004685; ENST00000381801; ENST00000482345; BC040012; OTTHUMT00000044225; OTTHUMT00000044226; CCDS9313.1; hsa_circ_0029776; hsa_circ_0029777; hsa_circ_0029778; hsa_circ_0029779; hsa_circ_0029780; hsa_circ_0029781; hsa_circ_0029782; uc001uqf.6; uc021rhj.2
TC1300008424.hg.1	USP12	NM_182488; ENST00000282344; ENST00000612674; ENST00000620323; BC026072; OTTHUMT00000044264; OTTHUMT00000474530; OTTHUMT00000474532; CCDS31952.1; hsa_circ_0029809; hsa_circ_0029810; hsa_circ_0029811; hsa_circ_0029812; uc001uqy.4; uc058vzz.1; uc058wab.1
TC1300008425.hg.1	sharnor	sharnor.aAug10-unspliced
TC1300008463.hg.1	FLT1	NM_001159920; NM_001160030; NM_001160031; NM_002019; ENST00000282397; ENST00000539099; ENST00000540678; ENST00000541932; ENST00000543394; ENST00000615611; ENST00000615840; ENST00000617835; BC039007; OTTHUMT00000044322; OTTHUMT00000474549; OTTHUMT00000474577; CCDS53860.1; CCDS53861.1; CCDS73556.1; CCDS9330.1; FLT1.fAug10; FLT1.hAug10; hsa_circ_0029871; hsa_circ_0029872; uc001usb.4; uc001usc.4; uc0…
TC1300008533.hg.1	HSPH1	NM_001286503; NM_001286504; NM_001286505; NM_006644; ENST00000320027; ENST00000380405; ENST00000435381; ENST00000445273; ENST00000469538; ENST00000602786; ENST00000626866; ENST00000629751; ENST00000630972; BC037553; OTTHUMT00000044384; OTTHUMT00000044385; OTTHUMT00000044386; OTTHUMT00000044387; OTTHUMT00000044388; OTTHUMT00000482781; OTTHUMT00000482782; OTTHUMT00000482783; CCDS66525.1; CCDS73559.…
TC1300008630.hg.1	EIF4A1P5	ENST00000428062; OTTHUMT00000044545
TC1300008702.hg.1	ELF1	NM_001145353; NM_172373; ENST00000239882; ENST00000405737; ENST00000442101; ENST00000498824; ENST00000625359; BC030507; OTTHUMT00000044652; OTTHUMT00000044653; OTTHUMT00000044654; OTTHUMT00000481774; CCDS9374.1; hsa_circ_0030050; hsa_circ_0030051; hsa_circ_0030052; uc001uxs.4; uc010tfc.3; uc058wpg.1; uc058wph.1; uc058wpi.1; chr13_41515056_41515506
TC1300008743.hg.1	MAPK6PS3	ENST00000403865; OTTHUMT00000044692
TC1300008941.hg.1	chofarby	chofarby.aAug10-unspliced
TC1300009240.hg.1	FABP5P1	ENST00000423401; NONHSAT034295; OTTHUMT00000045262
TC1300009332.hg.1	RBM26	RBM26.vcAug10-unspliced
TC1300009569.hg.1	FARP1-AS1; RP11-111L24.3	ENST00000432229.1; OTTHUMT00000045540; uc058xxv.1; ENST00000432229; HG505837.1:1..323:ncRNA; NONHSAT034880
TC1300009571.hg.1	koysharbu	koysharbu.aAug10-unspliced
TC1300009586.hg.1	slerdoy	slerdoy.aAug10-unspliced
TC1300009598.hg.1	GPR183	NM_004951; ENST00000376414; BC020752; OTTHUMT00000045582; CCDS9492.1; uc001vog.4
TC1300009673.hg.1	TEX30	NM_001286775; NM_001286776; NM_138779; NR_104590; ENST00000376019; ENST00000376021; ENST00000376022; ENST00000376027; ENST00000376029; ENST00000376032; ENST00000487260; BC015148; OTTHUMT00000045691; OTTHUMT00000045692; OTTHUMT00000045693; OTTHUMT00000045694; OTTHUMT00000045695; OTTHUMT00000045696; OTTHUMT00000045697; CCDS66577.1; CCDS66578.1; CCDS9503.2; uc001vpn.5; uc001vpo.5; uc032any.2; uc032a…
TC1300009714.hg.1	ARGLU1	NM_018011; ENST00000360629; ENST00000375926; ENST00000400198; ENST00000472226; BC050434; BC071587; OTTHUMT00000045727; OTTHUMT00000045728; OTTHUMT00000045729; OTTHUMT00000045730; CCDS41906.1; uc001vqk.5; uc058yed.1; uc058yee.1; uc058yef.1; NONHSAT035067; NONHSAT035068
TC1300009765.hg.1	IRS2	NM_003749; ENST00000375856; OTTHUMT00000045755; CCDS9510.1; hsa_circ_0030834; uc001vqv.4; NONHSAT035117
TC1300009766.hg.1	IRS2	IRS2.bAug10-unspliced
TC1300009769.hg.1	zeyteyby	zeyteyby.aAug10-unspliced
TC1300009770.hg.1	skeyzoy	skeyzoy.aAug10-unspliced
TC1300009771.hg.1	teenoy	teenoy.aAug10-unspliced
TC1300009956.hg.1	LACC1	NM_001128303; NM_153218; ENST00000325686; ENST00000425906; ENST00000441843; BC035749; OTTHUMT00000044726; OTTHUMT00000044727; uc001uzf.4; CCDS9391.1; hsa_circ_0030152; uc010acg.4; uc058wrw.1
TC1400006521.hg.1	PNP	NM_000270; ENST00000361505; ENST00000553418; ENST00000553591; ENST00000554056; ENST00000554065; ENST00000556293; ENST00000556754; ENST00000557229; BC104206; BC104207; BC106074; OTTHUMT00000073646; OTTHUMT00000411077; OTTHUMT00000411078; OTTHUMT00000411079; OTTHUMT00000411082; OTTHUMT00000411083; OTTHUMT00000411084; OTTHUMT00000411085; CCDS9552.1; hsa_circ_0031127; PNP.fAug10; uc001vxo.5; uc058ytx…
TC1400006896.hg.1	RPL9P3	OTTHUMT00000349559; ENST00000475906; NONHSAT036368
TC1400006913.hg.1	BRMS1L	NM_032352; ENST00000216807; ENST00000547420; ENST00000548758; ENST00000551774; ENST00000552677; ENST00000552849; BC006250; OTTHUMT00000409601; OTTHUMT00000409602; OTTHUMT00000409603; OTTHUMT00000409604; OTTHUMT00000409605; OTTHUMT00000409612; BRMS1L.cAug10; BRMS1L.dAug10; BRMS1L.gAug10; CCDS32066.1; hsa_circ_0031691; hsa_circ_0031692; hsa_circ_0031693; uc001wtl.4; uc059awd.1; uc059awe.1; uc059awf…
TC1400007204.hg.1	CGRRF1	NM_006568; ENST00000216420; ENST00000554791; ENST00000556172; ENST00000556216; ENST00000557184; ENST00000557317; ENST00000557429; ENST00000557512; ENST00000557755; BC015063; OTTHUMT00000276905; OTTHUMT00000411178; OTTHUMT00000411179; OTTHUMT00000411180; OTTHUMT00000411181; OTTHUMT00000411182; OTTHUMT00000411183; OTTHUMT00000411184; OTTHUMT00000411185; CCDS9719.1; CGRRF1.mAug10; uc001xay.4; uc059b…
TC1400007222.hg.1	MAPK1IP1L	NM_144578; ENST00000395468; ENST00000553976; ENST00000554364; ENST00000556515; ENST00000622254; BC015621; OTTHUMT00000411302; OTTHUMT00000411303; OTTHUMT00000411306; OTTHUMT00000411307; CCDS32085.1; hsa_circ_0032021; uc001xbq.2; uc059bsk.1; uc059bsl.1; uc059bsm.1; uc059bsn.1; NONHSAT036983; NONHSAT036985
TC1400007227.hg.1	LGALS3	NM_001177388; NM_002306; NR_003225; ENST00000254301; ENST00000553493; ENST00000553755; ENST00000554715; ENST00000556263; ENST00000556322; ENST00000556438; BC001120; BC053667; BC068068; OTTHUMT00000411308; OTTHUMT00000411309; OTTHUMT00000411310; OTTHUMT00000411311; OTTHUMT00000411312; OTTHUMT00000411313; OTTHUMT00000411314; CCDS41956.1; uc001xbr.4; uc059bso.1; uc059bsp.1; uc059bsq.1; uc059bsr.1; u…
TC1400007232.hg.1	FBXO34	NM_017943; NM_152231; ENST00000313833; ENST00000440021; ENST00000554940; ENST00000555087; ENST00000555280; ENST00000557647; BC095482; BC109120; BC109121; OTTHUMT00000411322; OTTHUMT00000411323; OTTHUMT00000411324; OTTHUMT00000411325; OTTHUMT00000411327; CCDS32086.1; FBXO34.gAug10; hsa_circ_0000540; hsa_circ_0032025; uc001xbu.4; uc010aoo.4; uc059btb.1; uc059btc.1; uc059btd.1; uc059btg.1; NONHSAT03…
TC1400007347.hg.1	tehiri	tehiri.aAug10-unspliced
TC1400007390.hg.1	sneeder	sneeder.aAug10-unspliced
TC1400007441.hg.1	AKAP5	NM_004857; ENST00000320636; ENST00000394718; BC131516; OTTHUMT00000073901; OTTHUMT00000268070; uc001xhd.4; CCDS9764.1; uc021ruk.3
TC1400007596.hg.1	SNORD56B	NR_001276; ENST00000384713; uc001xmq.3; NONHSAT037637; NR_001276.1:1..71:ncRNA
TC1400007740.hg.1	RP11-7F17.7	ENST00000553613.1; OTTHUMT00000414297; uc059drm.1; ENST00000488511; ENST00000553613; HG506400.1:1..581:ncRNA; lnc-C14orf166B-3:2; lnc-C14orf166B-3:3; NONHSAT037936; NONHSAT037937; NONHSAT037938; NONHSAT037939; NONHSAT037941; OTTHUMT00000350112; TCONS_00022562; TCONS_00022563
TC1400007762.hg.1	SNORA46	uc059dut.1; ENST00000391069; NONHSAT037991
TC1400008098.hg.1	GLRX5	NM_016417; ENST00000331334; ENST00000553672; ENST00000557731; BC023528; BC047680; OTTHUMT00000414549; OTTHUMT00000414550; OTTHUMT00000414551; CCDS9936.1; hsa_circ_0033091; uc001yem.2; uc059euv.1; uc059euw.1; NONHSAT039458
TC1400008369.hg.1	snawduby	snawduby.aAug10-unspliced
TC1400008395.hg.1	EIF5	NM_001969; NM_183004; ENST00000216554; ENST00000392715; ENST00000558265; ENST00000558316; ENST00000558506; ENST00000558551; ENST00000558800; ENST00000559011; ENST00000559130; ENST00000559249; ENST00000559532; ENST00000559923; ENST00000560200; ENST00000560338; ENST00000560763; ENST00000560877; ENST00000561023; ENST00000561325; ENST00000561380; ENST00000561406; ENST00000561439; BC007728; BC032866; …
TC1400008585.hg.1	SNORA79; AL355075.1	uc058yrs.1; uc058yrt.1; ENST00000410557; ENST00000628373; NONHSAT035563
TC1400008632.hg.1	SNORD9	NR_003029; ENST00000362566; uc001wat.2; NONHSAT035675; NR_003029.2:1..103:ncRNA
TC1400008635.hg.1	RAB2B	NM_001163380; NM_032846; NR_028074; ENST00000397762; ENST00000417141; ENST00000461909; ENST00000475857; ENST00000485996; ENST00000622293; BC020839; BC066366; OTTHUMT00000074053; OTTHUMT00000313941; OTTHUMT00000313954; OTTHUMT00000313955; OTTHUMT00000313956; uc010tlt.2; CCDS9570.1; hsa_circ_0031195; hsa_circ_0031196; hsa_circ_0031197; hsa_circ_0031198; hsa_circ_0031199; uc058zcf.1; uc058zcg.1; uc0…
TC1400008923.hg.1	RNU7-41P	RNU7-41P.aAug10-unspliced
TC1400008947.hg.1	zeedey	zeedey.aAug10-unspliced
TC1400008949.hg.1		NONHSAT036395
TC1400008963.hg.1	MBIP	NM_001144891; NM_001308110; NM_016586; ENST00000318473; ENST00000359527; ENST00000416007; ENST00000603139; ENST00000603913; ENST00000604154; ENST00000604160; ENST00000604336; ENST00000604768; ENST00000605579; ENST00000621657; BC005197; BC016821; OTTHUMT00000276685; OTTHUMT00000410111; OTTHUMT00000410112; OTTHUMT00000410114; OTTHUMT00000410115; OTTHUMT00000410116; OTTHUMT00000410117; OTTHUMT000004…
TC1400009016.hg.1	FBXO33	NM_203301; ENST00000298097; ENST00000554190; ENST00000554932; BC053537; BC068566; OTTHUMT00000276769; OTTHUMT00000409986; OTTHUMT00000409987; CCDS9677.1; hsa_circ_0005108; uc001wvk.4; uc059bbb.1; uc059bbc.1
TC1400009138.hg.1	RP11-248J18.2	ENST00000602954.1; OTTHUMT00000467537; uc059bkc.1; ENST00000602954; HG506188.1:1..668:ncRNA; NONHSAT036811
TC1400009184.hg.1	TXNDC16	NM_001160047; NM_020784; ENST00000281741; ENST00000554399; ENST00000555312; ENST00000557374; BC137081; BC137082; BC142650; BC144469; BC150205; BC152428; OTTHUMT00000411681; OTTHUMT00000411682; OTTHUMT00000411683; OTTHUMT00000411684; CCDS32083.1; hsa_circ_0031934; hsa_circ_0031935; hsa_circ_0031936; hsa_circ_0031937; hsa_circ_0031938; hsa_circ_0031939; hsa_circ_0031940; uc001wzs.4; uc059bnt.1; uc0…
TC1400009217.hg.1	ATP5C1P1	ENST00000441945; OTTHUMT00000074116
TC1400009225.hg.1	GMFB	NM_004124; ENST00000358056; ENST00000553333; ENST00000553566; ENST00000553952; ENST00000554163; ENST00000554247; ENST00000554682; ENST00000554908; ENST00000616146; ENST00000628554; BC005359; OTTHUMT00000276903; OTTHUMT00000411171; OTTHUMT00000411172; OTTHUMT00000411173; OTTHUMT00000411174; OTTHUMT00000411175; OTTHUMT00000411176; OTTHUMT00000411177; CCDS9718.1; hsa_circ_0031986; hsa_circ_0031987; …
TC1400009253.hg.1	RP11-665C16.1	ENST00000488313; NONHSAT036998; OTTHUMT00000349868
TC1400009369.hg.1		T105626
TC1400009370.hg.1	HIF1A-AS2	NR_045406; NONHSAT037281; NONHSAT037282; NR_045406.1:1..2051:ncRNA
TC1400009417.hg.1	SPTB; MIR7855	NM_000347; NM_001024858; NR_107009; ENST00000342835; ENST00000389720; ENST00000389721; ENST00000389722; ENST00000542694; ENST00000553938; ENST00000556227; ENST00000556626; ENST00000622027; BC136284; BC136285; OTTHUMT00000414074; OTTHUMT00000414076; OTTHUMT00000414078; OTTHUMT00000414079; OTTHUMT00000414080; OTTHUMT00000414081; OTTHUMT00000421243; uc001xhs.3; CCDS32099.1; CCDS32100.1; SPTB.dAug10;…
TC1400009463.hg.1	YBX1P1	ENST00000445822; OTTHUMT00000412100
TC1400009481.hg.1	PLEK2	NM_016445; ENST00000216446; ENST00000553387; ENST00000554395; ENST00000555803; ENST00000556532; ENST00000557388; BC001226; OTTHUMT00000412547; OTTHUMT00000412711; OTTHUMT00000412712; OTTHUMT00000412713; OTTHUMT00000412714; OTTHUMT00000412715; CCDS9782.1; PLEK2.bAug10; uc001xjh.2; uc059cpg.1; uc059cph.1; uc059cpi.1; uc059cpj.1; uc059cpk.1; NONHSAT037442
TC1400009589.hg.1	RP1-292L20.3	OTTHUMT00000473997; uc059cxp.1; ENST00000616634; LK938450.1:1..455:ncRNA
TC1400009713.hg.1	HIF1AP1	ENST00000553642; NONHSAT037842; OTTHUMT00000415032
TC1400010012.hg.1	LGMN	NM_001008530; NM_005606; ENST00000334869; ENST00000393218; ENST00000553371; ENST00000553802; ENST00000553918; ENST00000554080; ENST00000554189; ENST00000554397; ENST00000554919; ENST00000555169; ENST00000555699; ENST00000556097; ENST00000556790; ENST00000557034; ENST00000557315; ENST00000557434; ENST00000557609; ENST00000557694; ENST00000557725; BC003061; OTTHUMT00000412283; OTTHUMT00000412284; O…
TC1400010335.hg.1	sworshubu	sworshubu.aAug10-unspliced
TC1400010397.hg.1		lnc-GPR132-2:1; NONHSAT040316; TCONS_00022897
TC1400010398.hg.1	GPR132	NM_001278694; NM_001278695; NM_001278696; NM_013345; ENST00000329797; ENST00000392585; ENST00000539291; ENST00000546679; ENST00000549990; ENST00000551869; BC084546; OTTHUMT00000409278; OTTHUMT00000409279; OTTHUMT00000409280; OTTHUMT00000409281; OTTHUMT00000409282; OTTHUMT00000409284; CCDS61567.1; CCDS9997.1; uc001yqd.5; uc001yqe.5; uc010axe.3; uc059fym.1; uc059fyn.1; uc059fyo.1
TC1400010619.hg.1	HIF1A	NM_001243084; NM_001530; NM_181054; ENST00000323441; ENST00000337138; ENST00000394997; ENST00000539097; ENST00000547430; ENST00000553999; ENST00000555014; ENST00000556237; ENST00000556827; ENST00000557206; ENST00000557446; ENST00000557538; BC012527; OTTHUMT00000276977; OTTHUMT00000276978; OTTHUMT00000276979; OTTHUMT00000411756; OTTHUMT00000411757; OTTHUMT00000411758; OTTHUMT00000411759; OTTHUMT00…
TC1400010620.hg.1	SNAPC1	NM_003082; ENST00000216294; BC014984; BC019038; OTTHUMT00000276976; uc001xft.3; CCDS9755.1; hsa_circ_0032141
TC1400010625.hg.1	ZNF410	NM_001242924; NM_001242926; NM_001242927; NM_001242928; NM_021188; NR_040251; ENST00000324593; ENST00000334521; ENST00000398139; ENST00000412490; ENST00000442160; ENST00000540593; ENST00000541357; ENST00000554316; ENST00000554582; ENST00000554797; ENST00000555044; ENST00000555602; ENST00000555620; ENST00000555730; ENST00000556160; ENST00000556179; ENST00000556396; ENST00000556659; ENST00000556797…
TC1500006444.hg.1	BMS1P15	ENST00000554269; hsa_circ_0034030; OTTHUMT00000414652; TCONS_l2_00008392
TC1500006475.hg.1	BMS1P16	ENST00000556075; lnc-OR4M2-2:1; NONHSAT040685; OTTHUMT00000414849; TCONS_00023293
TC1500006681.hg.1	PDCD6IPP2	NR_037599; NR_036475; ENST00000430589; ENST00000567053; hsa_circ_0034274; LOC100289656.bAug10; LOC646278.hAug10; ENST00000431496; ENST00000562423; ENST00000563144; ENST00000563202; ENST00000564604; ENST00000565892; ENST00000566178; ENST00000566321; NONHSAT041268; NONHSAT041269; NONHSAT041270; NONHSAT041271; NONHSAT041273; NONHSAT041274; NONHSAT041275; NONHSAT041276; NONHSAT041277; NONHSAT041278; …
TC1500006723.hg.1	GOLGA8Q	OTTHUMT00000430715; OTTHUMT00000430717; uc021shp.2; uc059hbl.1; uc059hbm.1; ENST00000408666; ENST00000562783; ENST00000565941; NONHSAT041365; TCONS_l2_00008528; TCONS_l2_00008529
TC1500006764.hg.1	SNORA18	uc059hdn.1; ENST00000384122; NONHSAT041474
TC1500006925.hg.1	THBS1	NM_003246; ENST00000260356; ENST00000397591; ENST00000466755; ENST00000484734; ENST00000490247; ENST00000497720; ENST00000559746; ENST00000560894; BC136469; BC136470; OTTHUMT00000257831; OTTHUMT00000257832; OTTHUMT00000257833; OTTHUMT00000257835; OTTHUMT00000257836; OTTHUMT00000257837; OTTHUMT00000257838; OTTHUMT00000418642; CCDS32194.1; hsa_circ_0034417; hsa_circ_0034418; hsa_circ_0034419; hsa_c…
TC1500007007.hg.1	TCEB1P2	OTTHUMT00000420221; ENST00000566760; TCONS_l2_00008597
TC1500007093.hg.1	EIF3J	NM_001284335; NM_001284336; NM_003758; ENST00000261868; ENST00000424492; ENST00000535391; ENST00000536248; ENST00000558053; ENST00000558227; ENST00000558353; BC002719; OTTHUMT00000253850; OTTHUMT00000396804; OTTHUMT00000396805; OTTHUMT00000396806; OTTHUMT00000415583; OTTHUMT00000415584; OTTHUMT00000415585; CCDS10111.1; CCDS61612.1; CCDS61613.1; uc001ztv.4; uc010ueg.3; uc032cbe.2; uc059ipe.1; uc05…
TC1500007124.hg.1	slorzu	slorzu.aAug10-unspliced
TC1500007181.hg.1	NDUFAF4P1	NR_036507; ENST00000559425; OTTHUMT00000417869
TC1500007355.hg.1	AQP9	NM_020980; ENST00000219919; ENST00000536493; ENST00000558772; ENST00000559443; BC026258; OTTHUMT00000255878; OTTHUMT00000416325; OTTHUMT00000416326; AQP9.aAug10; CCDS10165.1; uc002aez.3; uc010ugx.2; uc059jra.1; uc059jrb.1; NONHSAT044094
TC1500007357.hg.1	MTND3P12	ENST00000559068; NONHSAT044097; OTTHUMT00000416328
TC1500007359.hg.1	MTND5P32	ENST00000560711; NONHSAT044099; OTTHUMT00000416331
TC1500007360.hg.1	MTCYBP23	ENST00000558717; NONHSAT044100; OTTHUMT00000416332
TC1500007403.hg.1		NONHSAT044166
TC1500007518.hg.1	RAB8B	NM_016530; ENST00000321437; ENST00000558119; ENST00000558990; ENST00000559006; ENST00000559927; BC020654; OTTHUMT00000256336; OTTHUMT00000417741; OTTHUMT00000417742; OTTHUMT00000417743; OTTHUMT00000417744; CCDS10183.1; hsa_circ_0035627; hsa_circ_0035628; hsa_circ_0035629; hsa_circ_0035630; hsa_circ_0035631; hsa_circ_0035632; hsa_circ_0035633; RAB8B.cAug10; RAB8B.dAug10; uc002alz.4; uc059kbw.1; uc…
TC1500007554.hg.1	ZNF609	NM_015042; ENST00000326648; ENST00000416172; ENST00000558680; ENST00000559364; OTTHUMT00000418130; OTTHUMT00000418131; OTTHUMT00000418703; OTTHUMT00000418705; CCDS32270.1; hsa_circ_0000615; hsa_circ_0035837; hsa_circ_0035838; hsa_circ_0035839; hsa_circ_0035840; hsa_circ_0035841; uc002ann.4; uc010bgy.4; uc059kgk.1; uc059kgl.1; chr15_64791491_64792365
TC1500007793.hg.1	hosoru	hosoru.aAug10-unspliced
TC1500007794.hg.1	chaper	chaper.aAug10-unspliced
TC1500007856.hg.1	CSK	NM_001127190; NM_004383; ENST00000220003; ENST00000439220; ENST00000562066; ENST00000563010; ENST00000563894; ENST00000564216; ENST00000566464; ENST00000567123; ENST00000567135; ENST00000567571; ENST00000568329; ENST00000569321; ENST00000569462; ENST00000569915; BC104847; BC104875; BC106073; OTTHUMT00000286398; OTTHUMT00000421491; OTTHUMT00000421493; OTTHUMT00000421495; OTTHUMT00000421496; OTTHUM…
TC1500007867.hg.1		NONHSAT047289
TC1500007907.hg.1	RP11-24M17.3	ENST00000567565; NONHSAT047368; OTTHUMT00000420500
TC1500007929.hg.1	PSTPIP1	NM_003978; ENST00000379595; ENST00000557995; ENST00000558012; ENST00000558407; ENST00000558870; ENST00000559161; ENST00000559295; ENST00000559750; ENST00000559785; ENST00000559795; ENST00000559856; ENST00000559859; ENST00000560064; ENST00000560223; ENST00000560377; ENST00000560621; ENST00000560796; ENST00000561315; BC008602; OTTHUMT00000419369; OTTHUMT00000419370; OTTHUMT00000419371; OTTHUMT00000…
TC1500008017.hg.1		NONHSAT047669
TC1500008023.hg.1	ZFAND6	NM_001242911; NM_001242912; NM_001242913; NM_001242914; NM_001242915; NM_001242916; NM_001242917; NM_001242918; NM_001242919; NM_019006; ENST00000261749; ENST00000557793; ENST00000557983; ENST00000558087; ENST00000558272; ENST00000558390; ENST00000558494; ENST00000558688; ENST00000558724; ENST00000558997; ENST00000559157; ENST00000559775; ENST00000559835; ENST00000560228; ENST00000560392; ENST000…
TC1500008101.hg.1		lnc-WHAMM-1:1; NONHSAT047870; TCONS_00023268
TC1500008105.hg.1	FAM103A1	NM_031452; ENST00000304191; BC003627; BC027181; BC112329; OTTHUMT00000304001; CCDS10321.1; uc002bjl.3
TC1500008335.hg.1	FURIN	NM_001289823; NM_001289824; NM_002569; ENST00000268171; ENST00000558794; ENST00000559353; ENST00000560018; ENST00000560824; ENST00000610579; ENST00000618099; BC012181; OTTHUMT00000313492; OTTHUMT00000418242; OTTHUMT00000418243; OTTHUMT00000418244; OTTHUMT00000418245; CCDS10364.1; hsa_circ_0036872; hsa_circ_0036873; hsa_circ_0036874; hsa_circ_0036875; hsa_circ_0036876; hsa_circ_0036877; hsa_circ_0…
TC1500008451.hg.1	CTD-2027G2.1	ENST00000559699; NONHSAT140266; OTTHUMT00000415475
TC1500008703.hg.1	CYFIP1	NM_001033028; NM_001287810; ENST00000557890; ENST00000561263; ENST00000610365; ENST00000611832; ENST00000612288; ENST00000613006; ENST00000617556; ENST00000617928; ENST00000619037; ENST00000619290; ENST00000619348; ENST00000621036; ENST00000621105; ENST00000622576; BC005097; OTTHUMT00000251136; OTTHUMT00000415628; OTTHUMT00000415634; OTTHUMT00000415637; OTTHUMT00000415638; OTTHUMT00000415639; OTT…
TC1500008933.hg.1	GOLGA8O	NM_001277308; ENST00000509311; ENST00000562377; OTTHUMT00000370931; OTTHUMT00000429849; CCDS59252.1; uc021sig.2; uc031qrg.2; uc059hdv.1; ENST00000408391; NONHSAT041494
TC1500008936.hg.1	RP11-632K20.8	ENST00000604574; NONHSAT041496; OTTHUMT00000469242
TC1500008978.hg.1	EMC7	NM_020154; ENST00000256545; ENST00000527822; ENST00000528949; ENST00000532113; BC104934; BC104936; OTTHUMT00000251519; OTTHUMT00000387961; OTTHUMT00000387962; OTTHUMT00000387963; C15orf24.bAug10; CCDS10032.1; uc001zhm.4; uc059hfy.1; uc059hfz.1; uc059hga.1; NONHSAT041563
TC1500009071.hg.1	CTD-2033D15.1	ENST00000560769.1; OTTHUMT00000418667; uc059hnx.1; ENST00000560769; HG506905.1:1..281:ncRNA; NONHSAT041765
TC1500009118.hg.1	RAD51-AS1	NR_040058; ENST00000499988; ENST00000526635; ENST00000533146; ENST00000499988.2; ENST00000526635.1; ENST00000533146.1; OTTHUMT00000387930; OTTHUMT00000387931; OTTHUMT00000387933; uc001zmh.3; uc059htx.1; uc059hty.1; NONHSAT041865; NONHSAT041866; NONHSAT041867; NR_040058.1:1..1156:ncRNA; TCONS_l2_00009041; TCONS_l2_00009042; TCONS_l2_00009043; TCONS_l2_00009502
TC1500009173.hg.1	EHD4	NM_139265; ENST00000220325; ENST00000569223; ENST00000612090; BC006287; BC051823; OTTHUMT00000252737; OTTHUMT00000420245; CCDS10081.1; ENST00000605942.1; hsa_circ_0034775; hsa_circ_0034776; hsa_circ_0034777; uc001zot.4; uc059ibk.1; uc059ibn.1; NONHSAT041986
TC1500009363.hg.1	COPS2	NM_001143887; NM_004236; ENST00000299259; ENST00000388901; ENST00000542928; ENST00000558545; ENST00000558843; ENST00000559016; ENST00000560240; ENST00000561248; BC012629; OTTHUMT00000417839; OTTHUMT00000417840; OTTHUMT00000417841; OTTHUMT00000417842; OTTHUMT00000417843; OTTHUMT00000417844; OTTHUMT00000417845; OTTHUMT00000417846; CCDS32235.1; CCDS45257.1; COPS2.dAug10; uc001zxf.4; uc001zxh.4; uc01…
TC1500009364.hg.1		NONHSAT042369
TC1500009386.hg.1	GABPB1	NM_002041; NM_005254; NM_016654; NM_016655; NM_181427; BC016910; BC036080; BC050702; OTTHUMT00000254537; OTTHUMT00000254538; OTTHUMT00000418294; OTTHUMT00000418295; OTTHUMT00000418297; OTTHUMT00000418298; OTTHUMT00000418299; OTTHUMT00000418300; OTTHUMT00000418301; OTTHUMT00000418302; OTTHUMT00000418303; NR_026891; CCDS10135.1; CCDS10136.1; CCDS32239.1; CCDS45258.1; GABPB1.fAug10; GABPB1.hAug10; h…
TC1500009458.hg.1	ARPP19	NM_001306191; NM_001306195; NM_001306196; NM_006628; ENST00000249822; ENST00000561650; ENST00000561971; ENST00000563277; ENST00000563566; ENST00000564163; ENST00000565288; ENST00000566423; ENST00000567669; ENST00000567830; ENST00000568196; ENST00000569281; ENST00000569723; BC003418; BC100015; OTTHUMT00000419834; OTTHUMT00000419835; OTTHUMT00000419836; OTTHUMT00000419837; OTTHUMT00000419838; OTTHU…
TC1500009463.hg.1	goyzo	goyzo.aAug10-unspliced
TC1500009492.hg.1	RSL24D1	NM_016304; ENST00000260443; ENST00000562895; ENST00000562993; ENST00000564344; ENST00000565854; ENST00000569386; BC008409; BC008422; BC008449; BC008499; BC009593; BC009604; BC012913; BC014576; BC016312; BC016331; BC016725; BC016777; BC026266; BC026267; BC028672; BC035995; BC093067; OTTHUMT00000254916; OTTHUMT00000419668; OTTHUMT00000419669; OTTHUMT00000419670; OTTHUMT00000419671; OTTHUMT000004196…
TC1500009512.hg.1	CNOT6LP1	ENST00000559681; OTTHUMT00000419457
TC1500009643.hg.1		NONHSAT044226
TC1500009804.hg.1	DENND4A	NM_001144823; NM_005848; ENST00000431932; ENST00000443035; ENST00000561863; ENST00000562028; ENST00000562540; ENST00000564674; ENST00000567323; ENST00000568515; BC041706; OTTHUMT00000419608; OTTHUMT00000419609; OTTHUMT00000419611; OTTHUMT00000419612; OTTHUMT00000419613; OTTHUMT00000419614; OTTHUMT00000419615; OTTHUMT00000419616; CCDS45285.1; CCDS53949.1; DENND4A.dAug10; DENND4A.kAug10; hsa_circ_0…
TC1500009806.hg.1	snoU13	uc059kld.1; ENST00000459325; NONHSAT046759
TC1500009808.hg.1	larsor	larsor.aAug10-unspliced
TC1500009811.hg.1	veestee	veestee.aAug10-unspliced
TC1500009904.hg.1	TLE3	NM_001105192; NM_001282979; NM_001282980; NM_001282981; NM_001282982; NM_005078; NM_020908; ENST00000317509; ENST00000440567; ENST00000451782; ENST00000537387; ENST00000539550; ENST00000542329; ENST00000557815; ENST00000557907; ENST00000557919; ENST00000557984; ENST00000557997; ENST00000558201; ENST00000558379; ENST00000558939; ENST00000559048; ENST00000559191; ENST00000559574; ENST00000559608; E…
TC1500010018.hg.1	SEMA7A	NM_001146029; NM_001146030; NM_003612; ENST00000261918; ENST00000542748; ENST00000543145; ENST00000567345; ENST00000569617; BC101643; BC101647; OTTHUMT00000272904; OTTHUMT00000419635; OTTHUMT00000419636; OTTHUMT00000419637; CCDS10262.1; CCDS53958.1; CCDS53959.1; hsa_circ_0036269; uc002axv.4; uc010ulk.3; uc010ull.3; uc059lii.1; uc059lij.1; NONHSAT047232
TC1500010108.hg.1	RP11-797A18.6	ENST00000602975.1; OTTHUMT00000467676; uc059lyu.1; ENST00000602975; HG507268.1:1..672:ncRNA; NONHSAT047421
TC1500010184.hg.1	BCL2A1	NM_001114735; NM_004049; ENST00000267953; ENST00000335661; BC016281; OTTHUMT00000291372; OTTHUMT00000291373; CCDS10312.1; CCDS45322.1; uc002bfc.5; uc002bfd.5
TC1500010429.hg.1	CIB1	NM_001277764; NM_006384; NR_102427; NR_102428; ENST00000328649; ENST00000612800; BC000846; OTTHUMT00000313419; CCDS10360.1; CCDS73781.1; hsa_circ_0036775; hsa_circ_0036776; hsa_circ_0036777; hsa_circ_0036778; hsa_circ_0036779; hsa_circ_0036780; hsa_circ_0036781; uc002bpb.5; uc031qtp.2
TC1500010725.hg.1	CAPN3	NM_000070; NM_024344; NM_173087; NM_173088; NM_173089; NM_173090; ENST00000318023; ENST00000337571; ENST00000349748; ENST00000356316; ENST00000357568; ENST00000397163; ENST00000397200; ENST00000397204; ENST00000466222; ENST00000561817; ENST00000562199; ENST00000564503; ENST00000565173; ENST00000565274; ENST00000565559; ENST00000567071; ENST00000567817; ENST00000568153; ENST00000569136; ENST000005…
TC1500010733.hg.1	C15orf48; MIR147B	NM_032413; NM_197955; NR_030599; ENST00000344300; ENST00000390185; ENST00000396650; ENST00000558632; BC021173; OTTHUMT00000254217; OTTHUMT00000416542; OTTHUMT00000416544; uc021skp.1; CCDS10124.1; uc001zvg.5; uc001zvh.5; uc059iue.1; LM609951.1:1..80:precursor_RNA; NONHSAT042248; NONHSAT042250; NR_030599.1:1..80:precursor_RNA
TC1500010734.hg.1	RP11-519G16.3	ENST00000558536.1; ENST00000559869.1; ENST00000559960.1; ENST00000560077.1; OTTHUMT00000416546; OTTHUMT00000416547; OTTHUMT00000416549; OTTHUMT00000416550; uc001zvi.2; uc059iug.1; uc059iuh.1; uc059iuj.1; ENST00000558536; ENST00000559869; ENST00000559960; ENST00000560077; HG506982.1:1..487:ncRNA; HG506983.1:1..715:ncRNA; HG506985.1:1..2399:ncRNA; HG506986.1:1..552:ncRNA; lnc-C15orf48-1:5; NONHSAT0…
TC1500010743.hg.1	MAPK6	NM_002748; ENST00000261845; ENST00000558100; ENST00000558841; ENST00000558891; ENST00000560774; BC035492; OTTHUMT00000254841; OTTHUMT00000419352; OTTHUMT00000419353; OTTHUMT00000419354; OTTHUMT00000419355; CCDS10147.1; hsa_circ_0035300; hsa_circ_0035301; hsa_circ_0035302; hsa_circ_0035303; hsa_circ_0035304; hsa_circ_0035305; hsa_circ_0035306; hsa_circ_0035307; hsa_circ_0035308; hsa_circ_0035309; …
TC1500010787.hg.1	LINC01578	NR_037600; NR_037601; NR_037602; CHD2.vjAug10; ENST00000553829.1; ENST00000554133.1; ENST00000554669.1; ENST00000554894.1; ENST00000555227.1; ENST00000555520.1; ENST00000556895.1; ENST00000557147.1; ENST00000557682.2; OTTHUMT00000415064; OTTHUMT00000415065; OTTHUMT00000415066; OTTHUMT00000415067; OTTHUMT00000415068; OTTHUMT00000415069; OTTHUMT00000415071; OTTHUMT00000415072; OTTHUMT00000415074; u…
TC1500010792.hg.1	MCTP2	NM_001159643; NM_001159644; NM_018349; ENST00000357742; ENST00000449432; ENST00000451018; ENST00000557505; ENST00000557742; BC131527; OTTHUMT00000415060; OTTHUMT00000415061; OTTHUMT00000415109; OTTHUMT00000415110; OTTHUMT00000434966; CCDS32338.1; CCDS53975.1; CCDS53976.1; ENST00000565106.1; hsa_circ_0000657; hsa_circ_0000658; hsa_circ_0000659; hsa_circ_0000660; hsa_circ_0003333; hsa_circ_0037009;…
TC1500010802.hg.1		NONHSAT051221
TC1500010803.hg.1		NONHSAT140278
TC1500010804.hg.1		NONHSAT140279
TC1500010806.hg.1		NONHSAT140282
TC1500010807.hg.1		NONHSAT140283
TC1500010808.hg.1		NONHSAT051236
TC1500010809.hg.1		NONHSAT140284; NONHSAT140285
TC1500010810.hg.1		NONHSAT140286
TC1500010811.hg.1		NONHSAT140287; NONHSAT140288
TC1500010813.hg.1		NONHSAT140291
TC1500010814.hg.1		NONHSAT051249
TC1500010815.hg.1		NONHSAT051251; NONHSAT051252
TC1500010816.hg.1		NONHSAT140292; NONHSAT140293
TC1500010817.hg.1		NONHSAT140294
TC1500010818.hg.1		NONHSAT140295
TC1500010819.hg.1		NONHSAT140296
TC1500010820.hg.1		NONHSAT140297; NONHSAT140298
TC1500010822.hg.1		NONHSAT140299; NONHSAT140300
TC1500010823.hg.1		NONHSAT140301; NONHSAT140302
TC1500010824.hg.1		NONHSAT140303; NONHSAT140304
TC1500010825.hg.1		NONHSAT051297
TC1500010826.hg.1		NONHSAT140305; NONHSAT140306
TC1500010828.hg.1		NONHSAT051322
TC1500010842.hg.1	GOLGA8R	ENST00000327271; ENST00000624918; OTTHUMT00000430706; OTTHUMT00000430707; NM_001282484_2; CCDS61575.1; uc021shi.3; uc021shj.2; uc059hbi.1; ENST00000408796; NONHSAT041352; NONHSAT041355; TCONS_l2_00008967; TCONS_l2_00008968; TCONS_l2_00008969
TC1500010843.hg.1	RP11-382B18.5	ENST00000605634; NONHSAT041357; OTTHUMT00000469234
TC1500010856.hg.1	EPB42	ENST00000563128; OTTHUMT00000432217; uc059ihn.1
TC1500010857.hg.1	EPB42	NM_000119; NM_001114134; ENST00000300215; ENST00000441366; ENST00000540029; ENST00000565459; ENST00000567019; ENST00000568508; ENST00000569204; ENST00000622454; BC096093; BC096094; BC099627; OTTHUMT00000253201; OTTHUMT00000432218; OTTHUMT00000432219; OTTHUMT00000432220; OTTHUMT00000432221; OTTHUMT00000432222; OTTHUMT00000432223; CCDS10093.1; CCDS45249.1; EPB42.eAug10; uc001zra.5; uc001zrb.5; uc01…
TC1500010909.hg.1	STARD5	NM_181900; ENST00000325346; ENST00000559913; ENST00000560156; ENST00000560723; BC004365; OTTHUMT00000417289; OTTHUMT00000417290; OTTHUMT00000417291; OTTHUMT00000417292; CCDS10318.1; STARD5.dAug10; uc059mln.1; uc059mlo.1; uc059mlp.1; uc059mlq.1
TC16_KI270728v1_random00006439.hg.1	AC136616.1	uc059yxz.1; uc059yya.1; ENST00000611339; ENST00000613216
TC1600006444.hg.1	Z84721.4	ENST00000438841; NONHSAT051746; OTTHUMT00000133204
TC1600006445.hg.1	HBA2	NM_000517; ENST00000251595; ENST00000397806; ENST00000482565; ENST00000484216; OTTHUMT00000133194; OTTHUMT00000133195; OTTHUMT00000133196; OTTHUMT00000133199; uc002cfv.4; CCDS10398.1; HBA2andHBA1.dAug10; hsa_circ_0037139; uc059ogy.1; uc059ogz.1; uc059oha.1; BC008572
TC1600006446.hg.1	HBA1	NM_000558; ENST00000320868; ENST00000397797; ENST00000472694; ENST00000487791; OTTHUMT00000133459; OTTHUMT00000134193; OTTHUMT00000134196; OTTHUMT00000313689; CCDS10399.1; HBA2andHBA1.cAug10; hsa_circ_0037140; hsa_circ_0037141; uc002cfx.2; uc059ohb.1; uc059ohc.1; uc059ohd.1; BC005931; BC032122; BC050661; BC101846; BC101848
TC1600006633.hg.1	SRRM2	NM_016333; ENST00000301740; ENST00000570539; ENST00000570655; ENST00000570705; ENST00000570971; ENST00000571041; ENST00000571372; ENST00000571378; ENST00000572278; ENST00000572721; ENST00000572883; ENST00000572952; ENST00000573311; ENST00000573451; ENST00000573498; ENST00000573583; ENST00000573692; ENST00000574331; ENST00000574340; ENST00000574593; ENST00000574866; ENST00000575009; ENST0000057570…
TC1600006669.hg.1		AJ003147.1:134921..134993:rfam
TC1600006738.hg.1	DNAJA3	NM_001135110; NM_001286516; ENST00000262375; ENST00000355296; ENST00000431375; ENST00000570857; ENST00000572009; ENST00000572139; ENST00000572974; ENST00000573120; ENST00000574393; ENST00000574895; ENST00000575106; ENST00000576180; ENST00000576911; ENST00000577083; BC011855; BC012343; BC032100; OTTHUMT00000251633; OTTHUMT00000438497; OTTHUMT00000438498; OTTHUMT00000438499; OTTHUMT00000438500; OTT…
TC1600006741.hg.1	HMOX2	NM_001127206; NM_001286269; ENST00000219700; ENST00000398595; ENST00000406590; ENST00000414777; ENST00000458134; ENST00000570445; ENST00000570622; ENST00000570646; ENST00000572812; ENST00000574466; ENST00000574594; ENST00000575051; ENST00000575120; ENST00000575129; ENST00000576827; ENST00000613539; ENST00000619528; ENST00000619913; BC002396; OTTHUMT00000251636; OTTHUMT00000438509; OTTHUMT00000438…
TC1600006898.hg.1	RP11-66H6.4	OTTHUMT00000473762; uc059qui.1; ENST00000615581; LK938190.1:1..479:ncRNA
TC1600006920.hg.1		NONHSAT140580
TC1600007201.hg.1		NONHSAT141074
TC1600007399.hg.1	sneera	sneera.aAug10-unspliced
TC1600007437.hg.1	INO80E	NM_001304562; NM_001304563; NM_173618; NR_130786; NR_130787; ENST00000304516; ENST00000380503; ENST00000540562; ENST00000562291; ENST00000562441; ENST00000563040; ENST00000563197; ENST00000567065; ENST00000567254; ENST00000567705; ENST00000567987; ENST00000568043; ENST00000569957; ENST00000620599; BC047712; OTTHUMT00000255156; OTTHUMT00000435324; OTTHUMT00000435326; OTTHUMT00000435327; OTTHUMT000…
TC1600007541.hg.1	AHSP	NM_016633; ENST00000302312; ENST00000564707; ENST00000569954; BC035842; OTTHUMT00000255624; OTTHUMT00000432895; OTTHUMT00000432896; CCDS10716.1; uc002ecj.4; uc059tow.1; uc059tox.1
TC1600007590.hg.1	HERC2P5	OTTHUMT00000432370; OTTHUMT00000432371; OTTHUMT00000432372; OTTHUMT00000432373; ENST00000562687; ENST00000564458; ENST00000569679; ENST00000569697; hsa_circ_0039189; hsa_circ_0039190; NONHSAT142042; TCONS_l2_00009682; TCONS_l2_00009683; TCONS_l2_00009684; TCONS_l2_00009685; TCONS_l2_00009686; TCONS_l2_00009687; TCONS_l2_00009688; TCONS_l2_00010407
TC1600007643.hg.1		NONHSAT142130
TC1600007657.hg.1	NAMPTP3	ENST00000569273; NONHSAT142151; OTTHUMT00000431651
TC1600007762.hg.1	CTC-527H23.1	ENST00000564321; NONHSAT142348; OTTHUMT00000423270
TC1600007811.hg.1	PAPD5	NM_001040284; NM_001040285; ENST00000357464; ENST00000436909; ENST00000561678; ENST00000562717; OTTHUMT00000423149; OTTHUMT00000423150; OTTHUMT00000423151; OTTHUMT00000423152; BC157079; CCDS54006.1; hsa_circ_0039325; hsa_circ_0039326; uc010cbi.3; uc010vgo.3; uc059uaa.1; uc059uab.1
TC1600007973.hg.1	NUP93	NM_001242795; NM_001242796; NM_014669; ENST00000308159; ENST00000542526; ENST00000562496; ENST00000563405; ENST00000563437; ENST00000563465; ENST00000563486; ENST00000563858; ENST00000564278; ENST00000564887; ENST00000566315; ENST00000566678; ENST00000566727; ENST00000567081; ENST00000567641; ENST00000568283; ENST00000568656; ENST00000569322; ENST00000569595; ENST00000569842; ENST00000569863; BC0…
TC1600007983.hg.1	RP11-325K4.3; RP11-325K4.2	ENST00000565861.1; ENST00000570210.1; OTTHUMT00000432318; OTTHUMT00000432330; uc059uoi.1; uc059uoj.1; ENST00000565861; ENST00000570210; HG508132.1:1..601:ncRNA; HG508133.1:1..699:ncRNA; NONHSAT142722; NONHSAT142723
TC1600008277.hg.1	SNORD111	NR_003079; ENST00000408139; uc002ezg.1; NONHSAT143436; NR_003079.1:1..94:ncRNA
TC1600008460.hg.1		chr16_75696982_75697501
TC1600008769.hg.1	skeesmer	skeesmer.aAug10-unspliced; skeesmer.bAug10
TC1600008772.hg.1	RP11-106D4.3	ENST00000610567; OTTHUMT00000475773
TC1600008929.hg.1		NONHSAT051747
TC1600008930.hg.1	lonor	lonor.aAug10-unspliced
TC1600009094.hg.1	SNHG19	NR_132114; ENST00000563192; ENST00000563192.1; OTTHUMT00000434795; uc059pik.1; HG507612.1:1..342:ncRNA; NONHSAT140311
TC1600009175.hg.1	RP11-473M20.16	ENST00000570843.1; OTTHUMT00000437541; uc021tbg.3; ENST00000570843; HG507672.1:1..748:ncRNA; NONHSAT147980
TC1600009204.hg.1	weeza	weeza.aAug10-unspliced
TC1600009412.hg.1	TXNDC11	NM_001303447; NM_015914; ENST00000283033; ENST00000356957; ENST00000570917; ENST00000571882; ENST00000572732; ENST00000573174; ENST00000575349; ENST00000575591; ENST00000576969; BC002856; OTTHUMT00000437054; OTTHUMT00000437055; OTTHUMT00000437057; OTTHUMT00000437058; OTTHUMT00000437059; OTTHUMT00000437060; OTTHUMT00000437061; OTTHUMT00000437062; OTTHUMT00000437063; CCDS32387.1; hsa_circ_0006559; …
TC1600009413.hg.1	sleesmey	sleesmey.aAug10-unspliced
TC1600009422.hg.1	GSPT1	NM_001130006; NM_001130007; NM_002094; ENST00000420576; ENST00000434724; ENST00000439887; ENST00000562169; ENST00000562794; ENST00000563468; ENST00000564790; ENST00000565267; ENST00000567631; ENST00000568849; BC009503; OTTHUMT00000421510; OTTHUMT00000421511; OTTHUMT00000421512; OTTHUMT00000421513; OTTHUMT00000421514; OTTHUMT00000421515; OTTHUMT00000421516; OTTHUMT00000421517; OTTHUMT00000421518; …
TC1600009485.hg.1	snorsmor	snorsmor.aAug10-unspliced
TC1600009646.hg.1	KNOP1	NM_001012991; ENST00000219837; ENST00000564480; ENST00000565844; ENST00000567367; ENST00000568230; BC117562; CCDS42127.1; hsa_circ_0006795; hsa_circ_0038373; uc002dgq.4; uc059rof.1; uc059rog.1; uc059roh.1; uc059roi.1; chr16_19717913_19722762; OTTHUMT00000435993; OTTHUMT00000435994; OTTHUMT00000435995; OTTHUMT00000435996; OTTHUMT00000435997
TC1600009680.hg.1		NONHSAT140991
TC1600009927.hg.1		NONHSAT141598
TC1600009960.hg.1		NONHSAT141732
TC1600010075.hg.1	SLC6A10P	NR_003083; ENST00000330048; ENST00000431994; ENST00000561837; OTTHUMT00000255650; OTTHUMT00000432081; OTTHUMT00000432082
TC1600010169.hg.1	RP11-46D6.1	ENST00000562549.2; ENST00000574180.1; OTTHUMT00000430588; OTTHUMT00000439485; uc059ttt.1; uc059ttu.1; ENST00000562549; ENST00000574180; HG508008.1:1..1107:ncRNA; HG508009.1:1..1591:ncRNA; NONHSAT142255; NONHSAT142256
TC1600010439.hg.1	FAM192A	NM_024946; ENST00000309137; ENST00000389447; ENST00000562324; ENST00000562400; ENST00000562406; ENST00000564108; ENST00000564424; ENST00000565353; ENST00000565458; ENST00000565760; ENST00000565956; ENST00000566077; ENST00000566403; ENST00000566481; ENST00000566584; ENST00000566681; ENST00000567044; ENST00000567439; ENST00000568671; ENST00000569266; ENST00000570184; BC020536; BC071952; OTTHUMT0000…
TC1600010765.hg.1	COG4	NM_001195139; NM_015386; ENST00000323786; ENST00000393612; ENST00000482252; ENST00000524584; ENST00000526700; ENST00000530160; ENST00000530314; ENST00000534772; ENST00000562200; ENST00000564315; ENST00000564415; ENST00000564653; ENST00000565715; ENST00000567244; BC072438; OTTHUMT00000250326; OTTHUMT00000268970; OTTHUMT00000390512; OTTHUMT00000390513; OTTHUMT00000390516; OTTHUMT00000390517; OTTHUM…
TC1600011186.hg.1	SLC7A5	NM_003486; ENST00000261622; ENST00000563489; ENST00000565644; BC039692; BC042600; OTTHUMT00000269110; OTTHUMT00000431869; OTTHUMT00000431894; CCDS10964.1; hsa_circ_0040793; hsa_circ_0040794; hsa_circ_0040795; hsa_circ_0040796; hsa_circ_0040797; hsa_circ_0040798; hsa_circ_0040799; hsa_circ_0040800; hsa_circ_0040801; hsa_circ_0040802; hsa_circ_0040803; hsa_circ_0040804; hsa_circ_0040805; SLC7A5.bAu…
TC1600011189.hg.1	koyzy	koyzy.aAug10-unspliced
TC1600011314.hg.1	HBM	NM_001003938; ENST00000356815; BC035682; OTTHUMT00000133201; CCDS32347.1; HBZP1andHBM.bAug10; uc002cfu.2
TC1600011448.hg.1	CDK10	NM_001098533; NM_001160367; NM_052987; NM_052988; NR_027702; NR_027703; ENST00000353379; ENST00000378277; ENST00000472018; ENST00000502547; ENST00000503560; ENST00000504473; ENST00000505473; ENST00000505733; ENST00000507205; ENST00000508723; ENST00000510811; ENST00000511415; ENST00000512912; ENST00000514965; ENST00000561477; ENST00000564192; ENST00000565470; ENST00000567932; ENST00000568456; ENST…
TC1600011458.hg.1	MIR6859-2; MIR6859-4; WASH4P	NR_107062; ENST00000615957; OTTHUMT00000133175; NR_106918_4; NR_107063_2; NR_128720_4; uc032dmn.1; ENST00000564273; LM611896.1:1..68:precursor_RNA; NONHSAT051723; NONHSAT051724; NONHSAT051725; NONHSAT051726; NONHSAT051727; NR_128720.1:1..68:precursor_RNA
TC1600011483.hg.1	LITAF	NM_001136472; NM_001136473; NM_004862; NR_024320; ENST00000339430; ENST00000381810; ENST00000413364; ENST00000570798; ENST00000570904; ENST00000571277; ENST00000571459; ENST00000571627; ENST00000571688; ENST00000571976; ENST00000572255; ENST00000573332; ENST00000574701; ENST00000574703; ENST00000574763; ENST00000575426; ENST00000620789; ENST00000622633; BC000053; BC008309; BC016491; BC039840; BC0…
TC1600011494.hg.1	ARL6IP1	NM_015161; ENST00000304414; ENST00000546206; ENST00000562234; ENST00000562819; ENST00000563861; ENST00000566391; ENST00000567969; ENST00000569976; BC010281; OTTHUMT00000254156; OTTHUMT00000435782; OTTHUMT00000435783; OTTHUMT00000435784; OTTHUMT00000435785; OTTHUMT00000435786; OTTHUMT00000435787; OTTHUMT00000435788; ARL6IP1andRPS15A.cAug10; CCDS10572.1; hsa_circ_0004833; hsa_circ_0038229; hsa_circ…
TC1600011520.hg.1	2021-09-01	NM_052838; ENST00000321367; ENST00000562152; ENST00000563743; ENST00000563957; ENST00000566517; ENST00000568577; ENST00000572252; ENST00000573615; BC012161; OTTHUMT00000109636; OTTHUMT00000434606; OTTHUMT00000434607; OTTHUMT00000434608; OTTHUMT00000434609; OTTHUMT00000434610; OTTHUMT00000434611; OTTHUMT00000437002; ENST00000624127; CCDS10678.3; hsa_circ_0039034; OTTHUMT00000468079; uc002dxy.5; uc…
TC1700006669.hg.1	LOC100130950; RP11-333E1.1	NR_034082; ENST00000571689; ENST00000573772; ENST00000575601; ENST00000571689.1; ENST00000573772.1; ENST00000575601.1; hsa_circ_0000738; hsa_circ_0041672; OTTHUMT00000438998; OTTHUMT00000438999; OTTHUMT00000439346; uc002gbg.3; uc060aai.1; uc060aak.1; chr17_5113044_5126779; chr17_5117344_5118588; HG508614.1:1..554:ncRNA; HG508615.1:1..1715:ncRNA; HG508616.1:1..410:ncRNA; lnc-USP6-2:2; NONHSAT14518…
TC1700006729.hg.1	ACADVL	NM_000018; NM_001033859; NM_001270447; NM_001270448; ENST00000322910; ENST00000350303; ENST00000356839; ENST00000542255; ENST00000543245; ENST00000577191; ENST00000577433; ENST00000577857; ENST00000578033; ENST00000578269; ENST00000578319; ENST00000578421; ENST00000578579; ENST00000578711; ENST00000578809; ENST00000578824; ENST00000579286; ENST00000579391; ENST00000579425; ENST00000579546; ENST00…
TC1700006772.hg.1	KDM6B	NM_001080424; ENST00000254846; ENST00000448097; ENST00000570632; ENST00000571047; ENST00000572030; ENST00000575521; OTTHUMT00000440246; OTTHUMT00000440247; OTTHUMT00000440248; OTTHUMT00000440249; OTTHUMT00000440250; OTTHUMT00000440251; CCDS32552.1; hsa_circ_0041951; hsa_circ_0041952; hsa_circ_0041953; hsa_circ_0041954; hsa_circ_0041955; hsa_circ_0041956; hsa_circ_0041957; hsa_circ_0041958; uc002g…
TC1700006773.hg.1	TMEM88	NM_203411; ENST00000301599; ENST00000574668; BC057812; OTTHUMT00000440252; OTTHUMT00000440253; CCDS11121.1; uc002giy.4; uc060avs.1
TC1700006798.hg.1	MIR4521	NR_039746; LM611346.1:1..60:precursor_RNA; NONHSAT145501; NR_039746.1:1..60:precursor_RNA
TC1700006799.hg.1		NONHSAT145502
TC1700006984.hg.1	AC005517.3	ENST00000452091; NONHSAT145828; OTTHUMT00000130704
TC1700006999.hg.1	ADORA2B	NM_000676; ENST00000304222; ENST00000582124; BC025722; OTTHUMT00000131032; OTTHUMT00000444699; ADORA2B.aAug10; CCDS11173.1; uc002gpd.2; uc060bpd.1
TC1700007149.hg.1	SNORD3B-1; SNORD3B-2	NR_003271; NR_003924; ENST00000577988; ENST00000617128; ENST00000631292; ENST00000363359.1; ENST00000577988.1; OTTHUMT00000441859; uc032exc.1; uc060cib.1; uc060cic.1; HG508752.1:1..583:ncRNA; NONHSAT146421; NONHSAT146422; NR_003271.1:1..217:ncRNA
TC1700007158.hg.1	SNORD3A	NR_006880; ENST00000584923; ENST00000620232; ENST00000625876; ENST00000365494.1; ENST00000584923.1; OTTHUMT00000442027; uc021trx.2; uc032exf.1; uc060cix.1; HG508764.1:1..699:ncRNA; NONHSAT146440; NONHSAT146441; NR_006880.1:1..217:ncRNA
TC1700007262.hg.1	MAP2K3	NM_002756; NM_145109; ENST00000316920; ENST00000342679; ENST00000361818; ENST00000395491; ENST00000477540; ENST00000479129; ENST00000483928; ENST00000496046; ENST00000526076; ENST00000527123; ENST00000529517; ENST00000534743; ENST00000583508; ENST00000613338; ENST00000627447; BC032478; OTTHUMT00000259374; OTTHUMT00000259375; OTTHUMT00000259377; OTTHUMT00000259379; OTTHUMT00000259380; OTTHUMT00000…
TC1700007285.hg.1	UBBP4	OTTHUMT00000444584; OTTHUMT00000444585; uc002gyy.4; uc060ctc.1; uc060ctd.1; uc060cte.1; uc060ctf.1; uc060ctg.1; ENST00000583708; ENST00000584755
TC1700007557.hg.1	CCL2	NM_002982; ENST00000225831; ENST00000580907; ENST00000582017; ENST00000624362; BC009716; OTTHUMT00000256384; OTTHUMT00000447595; OTTHUMT00000447596; OTTHUMT00000447597; CCDS11277.1; CCL2.cAug10-unspliced; uc002hhy.4; uc060dyf.1; uc060dyg.1; uc060dyh.1; NONHSAT053018; NONHSAT053019
TC1700007558.hg.1	CCL7	NM_006273; ENST00000378569; ENST00000394627; ENST00000394630; BC092436; BC112258; BC112260; OTTHUMT00000256386; OTTHUMT00000256387; OTTHUMT00000256388; CCDS11278.1; uc002hhz.5; uc060dyi.1; uc060dyj.1; NONHSAT053020
TC1700007677.hg.1	DUSP14	NM_007026; ENST00000613659; ENST00000614411; ENST00000617516; BC000370; BC001894; BC004448; OTTHUMT00000477361; OTTHUMT00000477362; OTTHUMT00000477363; CCDS11320.1; DUSP14.cAug10; uc002hnx.3; uc002hnz.3; uc060ekm.1
TC1700007946.hg.1		lnc-TMEM106A-1:1; NONHSAT053845; TCONS_00025394
TC1700007993.hg.1	RUNDC3A	NM_001144825; NM_001144826; NM_006695; ENST00000225441; ENST00000426726; ENST00000587483; ENST00000588564; ENST00000590834; ENST00000590941; ENST00000593079; ENST00000612735; BC006194; OTTHUMT00000403173; OTTHUMT00000403174; OTTHUMT00000457739; OTTHUMT00000457740; OTTHUMT00000457741; OTTHUMT00000457742; OTTHUMT00000457743; CCDS45698.1; CCDS45699.1; CCDS59294.1; hsa_circ_0044049; hsa_circ_0044050;…
TC1700007994.hg.1		lnc-RUNDC3A-1:1; NONHSAT053937
TC1700008033.hg.1	HEXIM1	NM_006460; ENST00000332499; BC006460; OTTHUMT00000449821; CCDS11495.1; uc002iig.4
TC1700008463.hg.1	DHX40	NM_001166301; NM_024612; ENST00000251241; ENST00000425628; ENST00000538926; ENST00000577549; ENST00000577596; ENST00000578204; ENST00000580030; ENST00000580218; ENST00000583439; ENST00000584385; BC024187; OTTHUMT00000446095; OTTHUMT00000446096; OTTHUMT00000446097; OTTHUMT00000446098; OTTHUMT00000446099; OTTHUMT00000446100; OTTHUMT00000447900; OTTHUMT00000447901; OTTHUMT00000447902; OTTHUMT0000044…
TC1700008474.hg.1	RP5-1073F15.1	ENST00000496272; NONHSAT055039; OTTHUMT00000349852
TC1700008552.hg.1	mawsloy	mawsloy.aAug10-unspliced
TC1700008719.hg.1	KPNA2	NM_002266; ENST00000330459; ENST00000537025; ENST00000579754; ENST00000582898; ENST00000583269; ENST00000583392; ENST00000584026; BC005978; BC053343; BC067848; BC146905; OTTHUMT00000448108; OTTHUMT00000448109; OTTHUMT00000448110; OTTHUMT00000448111; OTTHUMT00000448112; OTTHUMT00000448113; OTTHUMT00000448114; CCDS32713.1; hsa_circ_0045474; hsa_circ_0045475; hsa_circ_0045476; hsa_circ_0045477; hsa_…
TC1700008736.hg.1		NONHSAT055531
TC1700009236.hg.1	SLC16A3; MIR6787	NM_001042422; NM_001042423; NM_001206950; NM_001206951; NM_001206952; NM_004207; NR_106845; ENST00000392339; ENST00000392341; ENST00000577650; ENST00000578522; ENST00000578574; ENST00000578684; ENST00000578810; ENST00000579572; ENST00000580098; ENST00000580189; ENST00000581287; ENST00000581642; ENST00000582715; ENST00000582743; ENST00000582946; ENST00000583025; ENST00000583237; ENST00000583444; E…
TC1700009238.hg.1	RP13-516M14.8	ENST00000622924; ENST00000624920; OTTHUMT00000443504; uc060lyc.1; NONHSAT056670
TC1700009293.hg.1	METRNL	NM_001004431; ENST00000320095; ENST00000570778; ENST00000571814; ENST00000571940; ENST00000574053; BC082252; OTTHUMT00000438902; OTTHUMT00000438904; OTTHUMT00000438905; OTTHUMT00000438906; OTTHUMT00000438907; CCDS32779.1; uc002kgh.4; uc002kgi.4; uc060mfv.1; uc060mfw.1; uc060mfx.1; chr17_81042813_81043199
TC1700009385.hg.1	SLC43A2	NM_001284498; NM_001284499; NM_152346; ENST00000301335; ENST00000412517; ENST00000571376; ENST00000571650; ENST00000572135; ENST00000572801; ENST00000574274; ENST00000574743; ENST00000575944; ENST00000576537; ENST00000576721; ENST00000576769; BC027923; BC071859; OTTHUMT00000206717; OTTHUMT00000438538; OTTHUMT00000438539; OTTHUMT00000438540; OTTHUMT00000438566; OTTHUMT00000438567; OTTHUMT000004385…
TC1700009393.hg.1	RILP	NM_031430; ENST00000301336; ENST00000570858; ENST00000573398; ENST00000574810; BC031621; OTTHUMT00000207080; OTTHUMT00000438435; OTTHUMT00000438436; OTTHUMT00000438437; CCDS11009.1; uc002ftd.4; uc059zhg.1; uc059zhh.1; uc059zhi.1
TC1700009398.hg.1	MIR22HG	NR_028502; NR_028503; NR_028504; NR_028505; ENST00000334146; ENST00000570416; ENST00000571091; ENST00000571595; ENST00000573075; ENST00000573127; ENST00000574016; ENST00000574306; ENST00000575626; ENST00000576489; ENST00000576749; ENST00000577164; ENST00000608198; ENST00000608245; ENST00000608913; ENST00000609398; ENST00000609442; ENST00000609990; ENST00000610106; BC119720; BC119721; NR_029494_2;…
TC1700009431.hg.1	SNORD91B	NR_003073; ENST00000391250; ENST00000608459; ENST00000391250.1; ENST00000608459.1; OTTHUMT00000471839; uc002fuk.2; uc059zmg.1; AL450226.1:9995..10089:rfam; HG508574.1:1..86:ncRNA; NONHSAT144934; NR_003073.1:1..86:ncRNA
TC1700009515.hg.1	MYBBP1A	NM_001105538; NM_014520; ENST00000254718; ENST00000381556; ENST00000570986; ENST00000571354; ENST00000571368; ENST00000572759; ENST00000573116; ENST00000573175; ENST00000573723; ENST00000574167; ENST00000574547; ENST00000574934; ENST00000575662; BC050546; OTTHUMT00000207488; OTTHUMT00000439109; OTTHUMT00000439110; OTTHUMT00000439112; OTTHUMT00000439113; OTTHUMT00000439114; OTTHUMT00000439115; OTT…
TC1700009528.hg.1	CXCL16	NM_001100812; NM_022059; ENST00000293778; ENST00000573123; ENST00000574412; ENST00000575168; ENST00000576153; BC017588; BC044930; OTTHUMT00000207506; OTTHUMT00000439576; OTTHUMT00000439577; OTTHUMT00000439578; OTTHUMT00000439579; CCDS11052.1; hsa_circ_0041590; hsa_circ_0041591; hsa_circ_0041592; uc002fyr.6; uc002fys.5; uc059zvu.1; uc059zvv.1; uc059zvw.1
TC1700009535.hg.1	CHRNE	NM_000080; ENST00000293780; ENST00000572438; ENST00000575637; OTTHUMT00000207560; OTTHUMT00000439887; OTTHUMT00000439888; BC157043; CCDS11058.1; CHRNE.cAug10; uc002fzk.2; uc059zxd.1; uc059zxe.1
TC1700009541.hg.1	CAMTA2	NM_001171166; NM_001171167; NM_001171168; NM_015099; ENST00000348066; ENST00000361571; ENST00000381311; ENST00000414043; ENST00000571831; ENST00000572192; ENST00000572326; ENST00000572543; ENST00000573004; ENST00000574442; ENST00000574606; ENST00000574951; ENST00000575192; ENST00000575365; ENST00000575580; ENST00000576872; BC136534; BC142695; BC144232; BC167148; BC167149; BC167151; BC167160; OTTH…
TC1700009850.hg.1	PMP22	NM_000304; NM_001281455; NM_001281456; NM_153321; NM_153322; NR_104017; NR_104018; ENST00000312280; ENST00000395936; ENST00000395938; ENST00000426385; ENST00000471150; ENST00000494511; ENST00000580497; ENST00000580584; ENST00000612492; BC019040; BC091499; OTTHUMT00000130378; OTTHUMT00000130379; OTTHUMT00000130380; OTTHUMT00000130683; OTTHUMT00000130684; OTTHUMT00000442213; OTTHUMT00000442214; OTT…
TC1700009997.hg.1	SNORD3B-2	ENST00000364880; ENST00000571722; ENST00000628329; NR_003271_2; NR_003924_2; ENST00000364880.1; ENST00000571722.2; OTTHUMT00000440775; uc032exd.1; uc060cid.1; uc060cie.1; HG508753.1:1..688:ncRNA; NONHSAT146423; NONHSAT146424; NR_003924.1:1..217:ncRNA
TC1700010001.hg.1	SNORD3D	NR_006882; ENST00000630092; ENST00000362793.1; ENST00000573866.2; OTTHUMT00000440781; uc010vym.2; uc032exe.1; uc060cim.1; ENST00000573866; ENST00000619178; HG508758.1:1..637:ncRNA; NONHSAT146431; NONHSAT146432; NONHSAT146433; NR_006882.1:1..217:ncRNA
TC1700010007.hg.1	SNORD3C	NR_006881; ENST00000580533; ENST00000620446; ENST00000625845; ENST00000362428.1; ENST00000580533.1; OTTHUMT00000442028; uc021try.2; uc032exg.1; uc060ciy.1; HG508765.1:1..581:ncRNA; NONHSAT146442; NONHSAT146443; NR_006881.1:1..217:ncRNA
TC1700010227.hg.1	RP11-321A17.3	ENST00000580924; OTTHUMT00000446991
TC1700010230.hg.1	TIAF1; MYO18A	NM_004740; NM_078471; NM_203318; ENST00000359450; ENST00000527312; ENST00000527372; ENST00000528322; ENST00000528564; ENST00000529578; ENST00000529889; ENST00000530254; ENST00000530557; ENST00000531253; ENST00000531267; ENST00000531438; ENST00000531892; ENST00000532143; ENST00000532867; ENST00000533112; ENST00000533399; ENST00000533420; ENST00000533652; ENST00000546105; ENST00000585573; ENST00000…
TC1700010237.hg.1	TWF1P1	OTTHUMT00000446999; ENST00000580812
TC1700010425.hg.1	SLFN12	NM_001289009; NM_018042; ENST00000304905; ENST00000394562; ENST00000428476; ENST00000445092; ENST00000447040; ENST00000452764; ENST00000460530; ENST00000479326; BC035605; OTTHUMT00000256490; OTTHUMT00000256491; OTTHUMT00000256492; OTTHUMT00000256493; OTTHUMT00000256494; OTTHUMT00000256495; OTTHUMT00000256496; OTTHUMT00000448788; CCDS11295.1; hsa_circ_0043111; hsa_circ_0043112; hsa_circ_0043113; u…
TC1700010446.hg.1	AC015849.14	ENST00000605454; NONHSAT053126; OTTHUMT00000477086
TC1700010463.hg.1	RP11-893G17.4	ENST00000622177; OTTHUMT00000477172
TC1700010590.hg.1	GSDMB	NM_001042471; NM_001165958; NM_001165959; NM_018530; ENST00000309481; ENST00000360317; ENST00000394175; ENST00000394179; ENST00000418519; ENST00000464556; ENST00000468820; ENST00000477054; ENST00000479136; ENST00000486560; ENST00000519429; ENST00000520542; ENST00000522564; ENST00000523371; ENST00000524039; BC025682; OTTHUMT00000256993; OTTHUMT00000256994; OTTHUMT00000256995; OTTHUMT00000256998; O…
TC1700010783.hg.1	CTD-3014M21.1	ENST00000624705; OTTHUMT00000431415; uc060ftl.1; NONHSAT053846
TC1700010820.hg.1	SLC4A1	NM_000342; ENST00000262418; ENST00000399246; ENST00000471005; ENST00000497360; ENST00000498270; ENST00000631130; BC096106; BC096107; BC099628; BC099629; BC101570; BC101574; OTTHUMT00000346194; OTTHUMT00000346195; OTTHUMT00000346196; OTTHUMT00000346197; CCDS11481.1; uc002igf.5; uc021tyc.2; uc060fyi.1; uc060fyj.1; uc060fyk.1; uc060fyl.1; NONHSAT053927
TC1700010826.hg.1	SLC25A39	NM_001143780; NM_016016; ENST00000225308; ENST00000377095; ENST00000537904; ENST00000585523; ENST00000585636; ENST00000585695; ENST00000586016; ENST00000586633; ENST00000588049; ENST00000588315; ENST00000588767; ENST00000590194; ENST00000591006; ENST00000591151; ENST00000592372; ENST00000592857; ENST00000593166; BC001398; BC009330; BC096819; OTTHUMT00000255875; OTTHUMT00000457744; OTTHUMT00000457…
TC1700010872.hg.1	CTD-2020K17.1	ENST00000585471.1; ENST00000586376.1; ENST00000590495.1; ENST00000590522.1; ENST00000591365.1; OTTHUMT00000450191; OTTHUMT00000450193; OTTHUMT00000450194; OTTHUMT00000450195; OTTHUMT00000450196; uc060gfy.1; uc060gfz.1; uc060gga.1; uc060ggb.1; uc060ggc.1; ENST00000585471; ENST00000586376; ENST00000590495; ENST00000590522; ENST00000591365; HG509102.1:1..844:ncRNA; HG509103.1:1..1077:ncRNA; HG509104…
TC1700010979.hg.1	CBX1	NM_001127228; NM_006807; ENST00000225603; ENST00000393408; ENST00000402583; ENST00000444685; ENST00000495350; ENST00000581003; BC002609; BC021302; OTTHUMT00000318015; OTTHUMT00000318016; OTTHUMT00000318017; OTTHUMT00000318018; OTTHUMT00000318019; OTTHUMT00000443416; uc002ind.4; uc002ine.4; CCDS11525.1; hsa_circ_0044350; uc060guf.1; uc060gug.1; uc060guh.1; uc060gui.1
TC1700011033.hg.1	PHOSPHO1	NM_001143804; NM_178500; ENST00000310544; ENST00000413580; ENST00000503902; ENST00000511066; ENST00000512250; ENST00000514112; ENST00000574638; BC117187; uc002ios.2; CCDS11547.1; CCDS45726.1; PHOSPHO1.aAug10; PHOSPHO1.bAug10; uc010wlv.2; uc060hab.1; uc060hac.1; uc060had.1; uc060hae.1; uc060haf.1; OTTHUMT00000364467; OTTHUMT00000364468; OTTHUMT00000364469; OTTHUMT00000364471; OTTHUMT00000364472; O…
TC1700011040.hg.1		NONHSAT054526
TC1700011128.hg.1	SPAG9	NM_001130527; NM_001130528; NM_001251971; NM_003971; ENST00000262013; ENST00000357122; ENST00000502329; ENST00000505173; ENST00000505279; ENST00000506483; ENST00000506500; ENST00000509724; ENST00000510283; ENST00000510855; ENST00000511312; ENST00000511795; ENST00000511987; ENST00000513547; ENST00000513746; ENST00000513827; ENST00000513906; ENST00000514205; ENST00000514613; ENST00000515685; ENST00…
TC1700011264.hg.1	U3	uc060hzu.1; ENST00000390893; NONHSAT054976
TC1700011265.hg.1	blorwee	blorwee.aAug10-unspliced; NONHSAT054977; T151507
TC1700011368.hg.1		T151850
TC1700011413.hg.1	rawey	rawey.aAug10
TC1700011437.hg.1	speysa	speysa.aAug10-unspliced
TC1700011474.hg.1	AMZ2P1	NR_026903; ENST00000397713; ENST00000430983; ENST00000565833; OTTHUMT00000255101; OTTHUMT00000255102; OTTHUMT00000430498; hsa_circ_0045345; lnc-GNA13-2:1; lnc-GNA13-2:2; NONHSAT055340; NONHSAT055341; NONHSAT055342; NONHSAT055343; NONHSAT055344; NONHSAT055345; NONHSAT055346; NONHSAT055347; NONHSAT055348; NONHSAT055349; NONHSAT055350; NONHSAT055351; NONHSAT055352; NONHSAT146919; TCONS_l2_00011403; …
TC1700011476.hg.1	GNA13	NM_001282425; NM_006572; ENST00000439174; ENST00000541118; BC036756; OTTHUMT00000445720; OTTHUMT00000445721; CCDS11661.1; CCDS62302.1; GNA13.bAug10; hsa_circ_0045346; uc002jfc.4; uc010wqh.3
TC1700011558.hg.1	SLC16A6	NM_001174166; NM_004694; ENST00000327268; ENST00000580666; ENST00000582867; ENST00000583477; ENST00000620436; BC064832; OTTHUMT00000448323; OTTHUMT00000448324; OTTHUMT00000448325; OTTHUMT00000448408; CCDS11675.1; hsa_circ_0045487; hsa_circ_0045488; SLC16A6.aAug10; SLC16A6.dAug10; uc002jgz.3; uc002jha.3; uc060jdz.1; uc060jea.1; uc060jeb.1
TC1700011561.hg.1	WIPI1	NM_017983; ENST00000262139; ENST00000546360; ENST00000585393; ENST00000586815; ENST00000587731; ENST00000589316; ENST00000589459; ENST00000590402; ENST00000591494; ENST00000591744; ENST00000592645; BC039867; OTTHUMT00000448739; OTTHUMT00000448740; OTTHUMT00000448741; OTTHUMT00000448742; OTTHUMT00000448743; OTTHUMT00000448744; OTTHUMT00000448745; OTTHUMT00000448746; OTTHUMT00000448747; OTTHUMT0000…
TC1700011740.hg.1	blawfloy; RP11-649A18.4	blawfloy.aAug10; ENST00000579554.1; OTTHUMT00000446612; uc060jtx.1; ENST00000579554; HG509445.1:1..717:ncRNA; NONHSAT055862
TC1700011818.hg.1	JMJD6	NM_001081461; NM_015167; ENST00000303996; ENST00000397625; ENST00000445478; ENST00000542934; ENST00000585429; ENST00000589982; ENST00000591460; ENST00000617192; BC066654; OTTHUMT00000403208; OTTHUMT00000403209; OTTHUMT00000403210; OTTHUMT00000403211; OTTHUMT00000450990; OTTHUMT00000450991; OTTHUMT00000450992; ENST00000613268; CCDS42383.1; CCDS42384.1; hsa_circ_0045829; JMJD6.dAug10; JMJD6.eAug10;…
TC1700011910.hg.1	CYTH1	NM_001292018; NM_001292019; NM_004762; NM_017456; ENST00000361101; ENST00000446868; ENST00000585509; ENST00000586043; ENST00000586175; ENST00000586299; ENST00000586430; ENST00000587308; ENST00000589296; ENST00000589297; ENST00000589768; ENST00000590300; ENST00000590775; ENST00000591095; ENST00000591455; ENST00000591574; ENST00000592497; BC038385; BC050452; OTTHUMT00000317099; OTTHUMT00000317100; …
TC1700011912.hg.1	RNU6-638P	ENST00000516582; NONHSAT056243; uc021ueh.1
TC1700011917.hg.1	USP36	NM_025090; ENST00000312010; ENST00000449938; ENST00000542802; ENST00000586066; ENST00000586531; ENST00000586896; ENST00000587010; ENST00000587379; ENST00000587783; ENST00000588086; ENST00000588130; ENST00000588365; ENST00000588467; ENST00000589225; ENST00000589254; ENST00000589424; ENST00000590312; ENST00000590546; ENST00000591052; ENST00000591942; ENST00000592231; ENST00000592275; ENST0000059232…
TC1700012241.hg.1	TBC1D3L; TBC1D3E	NM_001291459; ENST00000621587; NM_001123391_3; NM_001123392_18; NM_001291462_9; NM_001291463_10; NM_001291464_8; NM_001291465_2; NM_001291466_2; NM_032258_4; BC071680_9; BC078140_8; OTTHUMT00000477407; uc032fgg.2
TC1700012242.hg.1	LOC101060389; TBC1D3D	ENST00000620683; uc060elk.1
TC1700012243.hg.1	TBC1D3E	ENST00000617226; NM_001001418_6; ENST00000618737; uc060elp.1; uc060elq.1
TC1700012321.hg.1	TBC1D3B; TBC1D3H; TBC1D3I; TBC1D3F; TBC1D3G	NM_001001417; NM_001123392; ENST00000610350; ENST00000610412; ENST00000610580; ENST00000611257; ENST00000611281; ENST00000615673; ENST00000616006; ENST00000616671; ENST00000617882; ENST00000618620; ENST00000620210; ENST00000621026; ENST00000621034; ENST00000622280; BC071680; BC075809; BC078140; OTTHUMT00000477151; OTTHUMT00000477152; OTTHUMT00000477153; OTTHUMT00000477154; OTTHUMT00000477178; OTT…
TC1700012353.hg.1	PER1; MIR6883	NM_002616; NR_106943; ENST00000317276; ENST00000577253; ENST00000577424; ENST00000578089; ENST00000578223; ENST00000578950; ENST00000579065; ENST00000579098; ENST00000579203; ENST00000581082; ENST00000581703; ENST00000582719; ENST00000583559; ENST00000583677; ENST00000584202; ENST00000585095; ENST00000585284; ENST00000614952; BC137346; OTTHUMT00000441481; OTTHUMT00000441484; OTTHUMT00000441534; O…
TC1700012395.hg.1	TBC1D3L	OTTHUMT00000477403; NM_001123392_12; NM_001291459_7; NM_001291463_5; NM_001291465_8; BC071680_7; BC078140_6; CCDS74043.1; uc002hpp.3; uc060elm.1; ENST00000612727; ENST00000617678
TC1700012470.hg.1	H3F3B	NM_005324; ENST00000254810; ENST00000586270; ENST00000586518; ENST00000587171; ENST00000587560; ENST00000589417; ENST00000589599; ENST00000589949; ENST00000591890; ENST00000592643; ENST00000593254; BC001124; BC006497; BC012813; BC017558; BC108701; OTTHUMT00000448499; OTTHUMT00000448500; OTTHUMT00000448501; OTTHUMT00000448502; OTTHUMT00000448503; OTTHUMT00000448504; OTTHUMT00000448505; OTTHUMT0000…
TC1800006497.hg.1	RP11-737O24.2	ENST00000581488.1; ENST00000584431.1; OTTHUMT00000440984; OTTHUMT00000440985; uc060mwt.1; uc060mwu.1; ENST00000581488; ENST00000584431; HG509649.1:1..573:ncRNA; HG509650.1:1..673:ncRNA; NONHSAT056962; NONHSAT056963
TC1800006513.hg.1	TGIF1	NM_001278682; NM_001278684; NM_001278686; NM_003244; NM_170695; NM_173207; NM_173208; NM_173209; NM_173210; NM_173211; NM_174886; ENST00000330513; ENST00000343820; ENST00000345133; ENST00000400167; ENST00000401449; ENST00000405385; ENST00000407501; ENST00000472042; ENST00000546979; ENST00000547233; ENST00000548489; ENST00000549253; ENST00000549468; ENST00000549546; ENST00000549780; ENST0000055095…
TC1800006632.hg.1	RP11-888D10.4	ENST00000609701.1; OTTHUMT00000472441; uc060nfy.1; ENST00000609701; HG509735.1:1..1003:ncRNA
TC1800006634.hg.1	klusmobu	klusmobu.aAug10; NONHSAT057214
TC1800006656.hg.1	VAPA	NM_003574; NM_194434; ENST00000340541; ENST00000400000; ENST00000577539; ENST00000577901; ENST00000578314; ENST00000583475; ENST00000583879; ENST00000584796; ENST00000585042; BC002992; OTTHUMT00000254489; OTTHUMT00000254490; OTTHUMT00000442549; OTTHUMT00000442550; OTTHUMT00000442551; OTTHUMT00000442552; OTTHUMT00000442553; OTTHUMT00000442558; OTTHUMT00000442623; CCDS11847.2; CCDS11848.2; hsa_circ…
TC1800006710.hg.1	CHMP1B	NM_020412; ENST00000526991; ENST00000588284; BC012733; BC065933; OTTHUMT00000386375; OTTHUMT00000452238; CCDS54180.1; uc002kqe.4; uc060nkn.1; NONHSAT058320
TC1800006786.hg.1	RNMT	NM_001308263; NM_003799; ENST00000262173; ENST00000383314; ENST00000543302; ENST00000588417; ENST00000588457; ENST00000589866; ENST00000591746; ENST00000591922; ENST00000592764; ENST00000593007; BC036798; OTTHUMT00000254636; OTTHUMT00000458437; OTTHUMT00000458438; OTTHUMT00000458440; OTTHUMT00000458589; OTTHUMT00000458590; OTTHUMT00000458591; OTTHUMT00000458592; OTTHUMT00000458593; CCDS11867.1; h…
TC1800006889.hg.1	RIOK3	NM_003831; ENST00000339486; ENST00000577250; ENST00000577501; ENST00000581220; ENST00000581302; ENST00000581339; ENST00000581585; ENST00000584052; ENST00000584130; ENST00000584960; ENST00000584992; BC028360; BC039729; OTTHUMT00000254756; OTTHUMT00000445290; OTTHUMT00000445291; OTTHUMT00000445292; OTTHUMT00000445293; OTTHUMT00000445294; OTTHUMT00000445295; OTTHUMT00000445296; OTTHUMT00000445297; O…
TC1800007035.hg.1	RP11-326K13.5	OTTHUMT00000473297; uc060ogt.1; ENST00000620744; LK938024.1:1..325:ncRNA
TC1800007067.hg.1	skerwu	skerwu.aAug10-unspliced
TC1800007157.hg.1	RP11-687E1.2	OTTHUMT00000473314; uc060ori.1; ENST00000611384; LK938034.1:1..326:ncRNA
TC1800007431.hg.1	MALT1	NM_006785; NM_173844; ENST00000345724; ENST00000348428; ENST00000587438; ENST00000589873; ENST00000591792; BC030143; OTTHUMT00000256132; OTTHUMT00000256133; OTTHUMT00000449232; OTTHUMT00000449233; OTTHUMT00000449234; CCDS11967.1; CCDS11968.1; ENST00000592021.1; hsa_circ_0000853; hsa_circ_0047799; hsa_circ_0047800; hsa_circ_0047801; hsa_circ_0047802; hsa_circ_0047803; hsa_circ_0047804; hsa_circ_00…
TC1800007471.hg.1	PMAIP1	NM_021127; ENST00000269518; ENST00000316660; ENST00000590596; BC013120; BC032663; OTTHUMT00000256137; OTTHUMT00000256138; OTTHUMT00000449074; CCDS11975.1; hsa_circ_0047833; hsa_circ_0047834; hsa_circ_0047835; uc002lic.3; uc002lid.3; uc060pru.1; NONHSAT059575
TC1800007800.hg.1	CTD-2286N8.2	ENST00000586389.1; OTTHUMT00000450498; uc060qjc.1; ENST00000586389; HG510184.1:1..714:ncRNA; NONHSAT060027
TC1800007835.hg.1	ADNP2	NM_014913; ENST00000262198; ENST00000559951; ENST00000560561; ENST00000560752; ENST00000561195; BC071589; OTTHUMT00000418979; OTTHUMT00000418980; OTTHUMT00000418981; OTTHUMT00000418982; OTTHUMT00000418983; ADNP2.dAug10; CCDS32853.1; hsa_circ_0048029; uc032hie.2; uc060qmd.1; uc060qme.1; uc060qmf.1; uc060qmg.1
TC1800007868.hg.1	YES1	NM_005433; ENST00000314574; ENST00000577611; ENST00000577961; ENST00000581960; ENST00000584307; BC048960; OTTHUMT00000440827; OTTHUMT00000441337; OTTHUMT00000441689; OTTHUMT00000441690; OTTHUMT00000441712; CCDS11824.1; hsa_circ_0046692; hsa_circ_0046693; hsa_circ_0046694; hsa_circ_0046695; hsa_circ_0046696; hsa_circ_0046697; hsa_circ_0046698; hsa_circ_0046699; hsa_circ_0046700; hsa_circ_0046701; …
TC1800008230.hg.1		T159581; T159582; T159583; T159584
TC1800008231.hg.1	ESCO1	NM_052911; ENST00000269214; ENST00000383276; ENST00000580101; ENST00000622333; BC089426; OTTHUMT00000443942; OTTHUMT00000443943; OTTHUMT00000443944; CCDS32800.1; hsa_circ_0008520; hsa_circ_0009110; hsa_circ_0047070; hsa_circ_0047071; hsa_circ_0047072; hsa_circ_0047073; hsa_circ_0047074; hsa_circ_0047075; hsa_circ_0047076; hsa_circ_0047077; hsa_circ_0047078; hsa_circ_0047079; hsa_circ_0047080; hsa…
TC1800008612.hg.1		T161766
TC1800008650.hg.1	SMAD7	NM_001190821; NM_001190822; NM_001190823; NM_005904; ENST00000262158; ENST00000545051; ENST00000585986; ENST00000586093; ENST00000587336; ENST00000588190; ENST00000589634; ENST00000591805; BC074818; BC074819; OTTHUMT00000255906; OTTHUMT00000448897; OTTHUMT00000448898; OTTHUMT00000448899; OTTHUMT00000448900; OTTHUMT00000448901; OTTHUMT00000449332; OTTHUMT00000449366; uc002ldg.3; CCDS11936.1; CCDS5…
TC1800008651.hg.1	SMAD7	hsa_circ_0000848
TC1800008729.hg.1		T162404
TC1800008776.hg.1	FECH	NM_000140; NM_001012515; ENST00000262093; ENST00000382873; ENST00000585494; ENST00000585699; ENST00000585747; ENST00000585878; ENST00000591215; ENST00000591977; ENST00000592111; ENST00000592699; BC039841; OTTHUMT00000256098; OTTHUMT00000256099; OTTHUMT00000449860; OTTHUMT00000449861; OTTHUMT00000449862; OTTHUMT00000449863; OTTHUMT00000449864; OTTHUMT00000449865; OTTHUMT00000449866; OTTHUMT0000044…
TC1800009113.hg.1	zolaw	zolaw.aAug10-unspliced
TC1800009214.hg.1	NDUFV2	NM_021074; ENST00000318388; ENST00000400033; ENST00000465096; ENST00000474350; ENST00000474740; ENST00000483511; ENST00000497577; ENST00000577703; ENST00000583375; BC001632; BC017487; BC071689; OTTHUMT00000254475; OTTHUMT00000258944; OTTHUMT00000258945; OTTHUMT00000258946; OTTHUMT00000258947; OTTHUMT00000258948; OTTHUMT00000258949; OTTHUMT00000444517; OTTHUMT00000444518; uc002knu.3; CCDS11842.1; …
TC1800009242.hg.1	SERPINB2	NM_001143818; NM_002575; ENST00000299502; ENST00000404622; ENST00000413956; ENST00000443281; ENST00000457692; ENST00000482254; BC012609; OTTHUMT00000134009; OTTHUMT00000258062; OTTHUMT00000258063; OTTHUMT00000258064; OTTHUMT00000268561; CCDS11989.1; hsa_circ_0047908; SERPINB2.gAug10; uc002ljo.4; uc010xeu.3; uc060pwh.1; uc060pwi.1; uc060pwj.1; uc060pwk.1
TC1800009243.hg.1	SERPINB10	NM_005024; ENST00000238508; ENST00000619595; BC096217; BC096218; BC096219; BC096220; OTTHUMT00000134012; CCDS11990.1; hsa_circ_0047909; uc010xev.3; uc010xew.3
TC1800009245.hg.1	SERPINB8	NM_001031848; NM_001276490; NM_002640; NM_198833; ENST00000295211; ENST00000353706; ENST00000397985; ENST00000397988; ENST00000441827; ENST00000448851; ENST00000542677; BC034528; OTTHUMT00000134014; OTTHUMT00000134015; OTTHUMT00000134016; OTTHUMT00000280627; OTTHUMT00000280628; CCDS11991.1; CCDS42442.1; CCDS62460.1; hsa_circ_0047910; uc002ljt.4; uc002lju.4; uc002ljv.4; uc010xex.3; uc060pwq.1; uc0…
TC1900006588.hg.1	GADD45B	NM_015675; ENST00000215631; ENST00000585359; ENST00000586759; ENST00000587345; ENST00000587887; ENST00000592937; ENST00000593043; BC113466; BC117469; OTTHUMT00000451335; OTTHUMT00000451336; OTTHUMT00000451337; OTTHUMT00000451338; OTTHUMT00000451339; OTTHUMT00000451341; OTTHUMT00000451342; CCDS32868.1; GADD45B.gAug10; hsa_circ_0048416; hsa_circ_0048417; hsa_circ_0048418; hsa_circ_0048419; uc002lwb…
TC1900006620.hg.1	GNA15	NM_002068; ENST00000262958; ENST00000586082; ENST00000592455; BC013585; OTTHUMT00000452320; OTTHUMT00000452513; OTTHUMT00000452514; CCDS12104.1; GNA15.dAug10; hsa_circ_0048452; uc002lxf.3; uc060roo.1; uc060roq.1
TC1900006968.hg.1	C19orf66	NM_001308277; NM_018381; ENST00000253110; ENST00000397881; ENST00000585919; ENST00000586730; ENST00000586889; ENST00000587609; ENST00000587710; ENST00000590378; ENST00000591813; ENST00000592551; ENST00000593131; BC010847; BC026180; BC035817; OTTHUMT00000451128; OTTHUMT00000451129; OTTHUMT00000451130; OTTHUMT00000451131; OTTHUMT00000451132; OTTHUMT00000451133; OTTHUMT00000451134; OTTHUMT0000045113…
TC1900006985.hg.1	PDE4A	NM_001111307; NM_001111308; NM_001111309; NM_001243121; NM_006202; ENST00000293683; ENST00000344979; ENST00000380702; ENST00000440014; ENST00000586275; ENST00000589073; ENST00000590407; ENST00000591971; ENST00000592685; BC019864; BC038234; OTTHUMT00000451243; OTTHUMT00000451244; OTTHUMT00000451245; OTTHUMT00000451246; OTTHUMT00000451247; OTTHUMT00000451248; OTTHUMT00000451997; OTTHUMT00000451998;…
TC1900007012.hg.1	LDLR; MIR6886	NM_000527; NM_001195798; NM_001195799; NM_001195800; NM_001195803; NR_106946; ENST00000252444; ENST00000455727; ENST00000535915; ENST00000545707; ENST00000557933; ENST00000557958; ENST00000558013; ENST00000558518; ENST00000558528; ENST00000559340; ENST00000560173; ENST00000560467; ENST00000560502; ENST00000560628; ENST00000619864; BC014514; OTTHUMT00000415969; OTTHUMT00000415970; OTTHUMT000004159…
TC1900007051.hg.1	ZNF439	NM_152262; ENST00000304030; ENST00000442091; ENST00000455282; ENST00000592495; ENST00000592534; BC032857; OTTHUMT00000344512; OTTHUMT00000344513; OTTHUMT00000344514; OTTHUMT00000460438; OTTHUMT00000460439; CCDS12268.1; uc002msr.4; uc002mss.4; uc060tvv.1; uc060tvw.1; uc060tvx.1; ZNF439.eAug10; NONHSAT061199; NONHSAT061200
TC1900007072.hg.1	CTD-3105H18.5	ENST00000458635; NONHSAT061246; OTTHUMT00000344079
TC1900007085.hg.1	ZNF791	NM_153358; ENST00000343325; ENST00000446165; ENST00000498389; ENST00000597691; ENST00000598225; ENST00000600752; BC106937; BC106938; OTTHUMT00000344140; OTTHUMT00000344141; OTTHUMT00000344142; OTTHUMT00000462691; OTTHUMT00000462692; OTTHUMT00000462693; CCDS12273.1; hsa_circ_0049520; hsa_circ_0049521; uc002mua.3; uc010dyu.2; uc060tzi.1; uc060tzj.1; uc060tzk.1; uc060tzl.1; chr19_12734513_12735524; …
TC1900007109.hg.1	MIR6515	NR_106770; ENST00000619843; uc032hnl.1; LM611753.1:1..57:precursor_RNA; NR_106770.1:1..57:precursor_RNA
TC1900007309.hg.1	skopee	skopee.aAug10-unspliced
TC1900007358.hg.1	ARRDC2	NM_001025604; NM_001286826; NM_015683; ENST00000222250; ENST00000379656; ENST00000593460; ENST00000593560; ENST00000594411; ENST00000595712; ENST00000596105; ENST00000600788; ENST00000608009; BC022516; OTTHUMT00000466842; OTTHUMT00000466843; OTTHUMT00000466845; OTTHUMT00000466846; OTTHUMT00000466847; OTTHUMT00000471474; OTTHUMT00000471850; OTTHUMT00000471852; OTTHUMT00000471853; uc002nhv.3; ARRDC…
TC1900007363.hg.1	MAST3	NM_015016; ENST00000262811; ENST00000601226; ENST00000608648; ENST00000609076; ENST00000609494; OTTHUMT00000466526; OTTHUMT00000466527; OTTHUMT00000471981; OTTHUMT00000471982; OTTHUMT00000471983; CCDS46014.1; hsa_circ_0050064; hsa_circ_0050065; hsa_circ_0050066; hsa_circ_0050067; hsa_circ_0050068; hsa_circ_0050069; hsa_circ_0050070; hsa_circ_0050071; hsa_circ_0050072; hsa_circ_0050073; hsa_circ_0…
TC1900007799.hg.1	swawbee	swawbee.aAug10-unspliced
TC1900007809.hg.1	UBA2	NM_005499; ENST00000246548; ENST00000439527; ENST00000586313; ENST00000588585; ENST00000590048; ENST00000591016; ENST00000592672; ENST00000592791; ENST00000592841; ENST00000607361; BC003153; OTTHUMT00000459256; OTTHUMT00000459257; OTTHUMT00000459374; OTTHUMT00000459375; OTTHUMT00000459377; OTTHUMT00000459378; OTTHUMT00000459379; OTTHUMT00000459380; OTTHUMT00000459520; OTTHUMT00000471322; CCDS1243…
TC1900008085.hg.1	ZNF546	NM_001297763; NM_178544; ENST00000347077; ENST00000593687; ENST00000595225; ENST00000596894; ENST00000597363; ENST00000599504; ENST00000600094; ENST00000601138; ENST00000602253; BC045649; OTTHUMT00000462490; OTTHUMT00000462491; OTTHUMT00000462492; OTTHUMT00000462493; OTTHUMT00000462494; OTTHUMT00000462495; OTTHUMT00000462496; OTTHUMT00000462838; OTTHUMT00000462924; CCDS12548.1; ENST00000593658.1;…
TC1900008154.hg.1	AC006129.1	ENST00000599316.1; ENST00000599770.1; OTTHUMT00000462741; OTTHUMT00000462742; uc060zbo.1; uc060zbp.1; ENST00000599316; ENST00000599770; HG510816.2:1..580:ncRNA; HG510817.1:1..594:ncRNA; NONHSAT066460; NONHSAT066461
TC1900008287.hg.1	PVRL2	NM_001042724; NM_002856; ENST00000252483; ENST00000252485; ENST00000585601; ENST00000587386; ENST00000591581; ENST00000592018; BC003091; OTTHUMT00000453230; OTTHUMT00000453231; OTTHUMT00000453232; OTTHUMT00000453233; OTTHUMT00000453234; OTTHUMT00000453235; CCDS12645.1; CCDS42576.1; hsa_circ_0051403; hsa_circ_0051404; hsa_circ_0051405; hsa_circ_0051406; hsa_circ_0051407; hsa_circ_0051408; hsa_circ…
TC1900008326.hg.1	FOSB	NM_001114171; NM_006732; ENST00000353609; ENST00000417353; ENST00000443841; ENST00000585836; ENST00000586113; ENST00000586615; ENST00000587358; ENST00000589593; ENST00000590335; ENST00000591858; ENST00000592436; ENST00000592811; ENST00000615753; BC036724; BC040197; OTTHUMT00000459559; OTTHUMT00000459560; OTTHUMT00000459561; OTTHUMT00000459562; OTTHUMT00000459563; OTTHUMT00000459564; OTTHUMT000004…
TC1900008419.hg.1	C5AR2	NM_001271749; NM_001271750; NM_018485; ENST00000595464; ENST00000600626; BC067477; BC067478; BC067479; BC067480; CCDS12699.1; ENST00000601565.1; uc002pgk.3; uc010ela.2; NONHSAT066964; OTTHUMT00000466926; OTTHUMT00000466927
TC1900008496.hg.1	PPP1R15A	NM_014330; ENST00000200453; ENST00000600406; BC003067; OTTHUMT00000466226; OTTHUMT00000466230; CCDS12738.1; hsa_circ_0051785; hsa_circ_0051786; uc002pky.5; uc061aww.1
TC1900008522.hg.1	SNRNP70	NM_001301069; NM_003089; ENST00000221448; ENST00000401730; ENST00000544278; ENST00000595231; ENST00000597936; ENST00000598441; ENST00000598984; ENST00000599687; ENST00000601065; ENST00000601411; BC001315; OTTHUMT00000466264; OTTHUMT00000466265; OTTHUMT00000466266; OTTHUMT00000466267; OTTHUMT00000466268; OTTHUMT00000466269; OTTHUMT00000466270; OTTHUMT00000466271; OTTHUMT00000466272; OTTHUMT0000046…
TC1900008547.hg.1	PRR12	NM_020719; ENST00000418929; ENST00000593853; ENST00000615927; OTTHUMT00000465915; OTTHUMT00000465924; CCDS46143.1; hsa_circ_0006699; hsa_circ_0051922; uc002poo.5; uc061bge.1; uc061bgf.1; chr19_50117789_50119476; NONHSAT067222
TC1900008687.hg.1	RPL37P23	OTTHUMT00000350417; ENST00000492641; NONHSAT067520
TC1900008755.hg.1	ZNF331	NM_001079906; NM_001079907; NM_001253798; NM_001253799; NM_001253800; NM_001253801; NM_018555; ENST00000253144; ENST00000411977; ENST00000449416; ENST00000502248; ENST00000502616; ENST00000504033; ENST00000504493; ENST00000504940; ENST00000505426; ENST00000505949; ENST00000509047; ENST00000509069; ENST00000509585; ENST00000511154; ENST00000511567; ENST00000511593; ENST00000512387; ENST00000513265…
TC1900008758.hg.1	nuneru	nuneru.aAug10-unspliced
TC1900008760.hg.1		T180505
TC1900008881.hg.1	FCAR	ENST00000345937; ENST00000353758; ENST00000355524; ENST00000359272; ENST00000391723; ENST00000391724; ENST00000391725; ENST00000391726; ENST00000469767; ENST00000471750; ENST00000472634; ENST00000482092; ENST00000488066; BC027953; OTTHUMT00000141243; OTTHUMT00000141244; OTTHUMT00000141245; OTTHUMT00000141246; OTTHUMT00000141247; OTTHUMT00000141248; OTTHUMT00000141249; OTTHUMT00000141250; OTTHUMT0…
TC1900009115.hg.1	MED16	NM_005481; ENST00000269814; ENST00000312090; ENST00000325464; ENST00000395808; ENST00000586017; ENST00000586342; ENST00000589119; ENST00000592373; ENST00000592943; ENST00000606248; ENST00000606828; ENST00000607471; ENST00000616387; ENST00000617672; ENST00000621073; BC004554; BC011841; BC017282; OTTHUMT00000457893; OTTHUMT00000457894; OTTHUMT00000457902; OTTHUMT00000457903; OTTHUMT00000457904; OTT…
TC1900009116.hg.1	R3HDM4	NM_138774; ENST00000361574; ENST00000586080; ENST00000587975; ENST00000589428; ENST00000589445; ENST00000590454; ENST00000591829; ENST00000626716; OTTHUMT00000458209; OTTHUMT00000458210; OTTHUMT00000458211; OTTHUMT00000458212; OTTHUMT00000458213; OTTHUMT00000458216; OTTHUMT00000474217; C19orf22.aAug10; CCDS12048.1; hsa_circ_0048114; uc002lqg.3; uc060qsb.1; uc060qsc.1; uc060qsd.1; uc060qse.1; uc06…
TC1900009140.hg.1		lnc-C19orf26-2:1
TC1900009152.hg.1		AC005329.1:6971..7043:rfam
TC1900009217.hg.1	PLEKHJ1; MIR6789	NM_001300836; NM_018049; NR_106847; ENST00000326631; ENST00000585423; ENST00000586497; ENST00000586608; ENST00000587394; ENST00000587962; ENST00000588356; ENST00000588450; ENST00000588545; ENST00000588633; ENST00000589097; ENST00000589791; ENST00000591099; ENST00000619892; BC003084; BC008966; OTTHUMT00000451252; OTTHUMT00000451254; OTTHUMT00000451255; OTTHUMT00000451256; OTTHUMT00000451257; OTTHU…
TC1900009346.hg.1	UBXN6	NM_001171091; NM_025241; ENST00000301281; ENST00000394765; ENST00000587009; ENST00000587324; ENST00000588238; ENST00000590466; ENST00000591919; ENST00000592358; ENST00000592515; ENST00000593024; BC008288; OTTHUMT00000458446; OTTHUMT00000458447; OTTHUMT00000458448; OTTHUMT00000458449; OTTHUMT00000458450; OTTHUMT00000458635; OTTHUMT00000458636; OTTHUMT00000458637; OTTHUMT00000458638; OTTHUMT0000045…
TC1900009352.hg.1	SEMA6B	NM_032108; ENST00000586582; ENST00000586965; ENST00000589889; BC142617; OTTHUMT00000458656; OTTHUMT00000458660; OTTHUMT00000458935; CCDS12131.1; hsa_circ_0048635; hsa_circ_0048636; hsa_circ_0048637; hsa_circ_0048638; hsa_circ_0048639; hsa_circ_0048640; hsa_circ_0048641; hsa_circ_0048642; hsa_circ_0048643; hsa_circ_0048644; hsa_circ_0048645; hsa_circ_0048646; hsa_circ_0048647; hsa_circ_0048648; hs…
TC1900009371.hg.1	ARRDC5	NM_001080523; ENST00000381781; OTTHUMT00000450443; uc002mbm.3; ARRDC5.aAug10; CCDS45929.1
TC1900009429.hg.1	KHSRP; MIR3940	NM_003685; NR_037505; ENST00000398148; ENST00000579148; ENST00000594496; ENST00000594745; ENST00000595112; ENST00000595223; ENST00000595258; ENST00000595548; ENST00000597656; ENST00000597704; ENST00000599395; ENST00000599642; ENST00000600480; ENST00000619396; BC085004; OTTHUMT00000453305; OTTHUMT00000453306; OTTHUMT00000453307; OTTHUMT00000453308; OTTHUMT00000453309; OTTHUMT00000453310; OTTHUMT00…
TC1900009546.hg.1	PRAM1	NM_032152; ENST00000423345; ENST00000594696; ENST00000599698; ENST00000600262; BC028012; OTTHUMT00000397039; OTTHUMT00000397040; OTTHUMT00000460326; OTTHUMT00000460327; CCDS45954.2; PRAM1.eAug10; uc002mkd.4; uc060svw.1; uc060svx.1; uc060svy.1
TC1900009683.hg.1		T168675
TC1900009766.hg.1	TRMT1	NM_001136035; NM_001142554; NM_017722; ENST00000221504; ENST00000357720; ENST00000437766; ENST00000585435; ENST00000585622; ENST00000586224; ENST00000586830; ENST00000587487; ENST00000587633; ENST00000588229; ENST00000588511; ENST00000588746; ENST00000588813; ENST00000590812; ENST00000591425; ENST00000591717; ENST00000592062; ENST00000592606; ENST00000592729; ENST00000592814; ENST00000592892; ENS…
TC1900009824.hg.1	DNAJB1	NM_001300914; NM_006145; ENST00000254322; ENST00000396969; ENST00000594099; ENST00000595139; ENST00000595992; ENST00000596075; ENST00000596853; ENST00000598235; ENST00000598692; ENST00000601087; ENST00000601533; BC002352; BC019827; OTTHUMT00000465987; OTTHUMT00000465989; OTTHUMT00000465990; OTTHUMT00000465991; OTTHUMT00000465992; OTTHUMT00000465993; OTTHUMT00000465994; OTTHUMT00000465995; OTTHUMT…
TC1900010009.hg.1	JUND	NM_001286968; NM_005354; ENST00000252818; ENST00000600972; OTTHUMT00000466318; OTTHUMT00000466319; CCDS32959.1; uc002nip.4; uc060vps.1
TC1900010050.hg.1	SUGP1	NM_172231; ENST00000247001; ENST00000535070; ENST00000585444; ENST00000585763; ENST00000586387; ENST00000587119; ENST00000587716; ENST00000588580; ENST00000588731; ENST00000589144; ENST00000590439; ENST00000591007; ENST00000591350; ENST00000592188; ENST00000606725; BC142988; OTTHUMT00000460125; OTTHUMT00000460126; OTTHUMT00000460127; OTTHUMT00000460128; OTTHUMT00000460129; OTTHUMT00000460130; OTT…
TC1900010361.hg.1	SNORA68	uc060wru.1; ENST00000364518; NONHSAT064207
TC1900010502.hg.1	NFKBID	NM_139239; ENST00000396901; ENST00000585544; ENST00000585925; ENST00000586361; ENST00000588039; ENST00000588497; ENST00000590094; ENST00000590828; ENST00000591730; ENST00000606253; BC119646; BC119647; OTTHUMT00000452926; OTTHUMT00000452927; OTTHUMT00000457383; OTTHUMT00000457385; OTTHUMT00000457386; OTTHUMT00000457387; OTTHUMT00000457388; OTTHUMT00000457389; OTTHUMT00000457390; OTTHUMT00000471342…
TC1900010706.hg.1	SERTAD1	NM_013376; ENST00000357949; BC002670; OTTHUMT00000462571; CCDS12557.1; hsa_circ_0051090; hsa_circ_0051091; uc002ont.6
TC1900010708.hg.1	BLVRB	NM_000713; ENST00000263368; ENST00000595483; ENST00000597870; ENST00000601346; BC109371; OTTHUMT00000462562; OTTHUMT00000462563; OTTHUMT00000462564; OTTHUMT00000462570; CCDS33029.1; hsa_circ_0000935; hsa_circ_0003061; hsa_circ_0051092; hsa_circ_0051093; uc002onw.3; uc060ysl.1; uc060ysm.1; uc060ysn.1
TC1900010755.hg.1		T175957
TC1900010789.hg.1	POU2F2	NM_001207025; NM_001207026; NM_001247994; NM_002698; ENST00000342301; ENST00000389341; ENST00000524801; ENST00000526816; ENST00000526831; ENST00000528894; ENST00000529067; ENST00000529952; ENST00000530982; ENST00000531773; ENST00000532176; ENST00000533548; ENST00000534559; ENST00000558596; ENST00000560398; ENST00000560558; ENST00000560804; ENST00000598842; ENST00000625670; BC006101; OTTHUMT000003…
TC1900010847.hg.1	LYPD3	NM_014400; ENST00000244333; ENST00000594326; ENST00000595970; ENST00000597741; BC039167; OTTHUMT00000463177; OTTHUMT00000463179; OTTHUMT00000463180; OTTHUMT00000463181; CCDS12620.1; hsa_circ_0051327; uc002owl.2; uc060zle.1; uc060zlf.1; uc060zlg.1
TC1900010856.hg.1	PLAUR	NM_001005376; NM_001005377; NM_001301037; NM_002659; ENST00000221264; ENST00000339082; ENST00000340093; ENST00000593396; ENST00000593447; ENST00000593714; ENST00000593939; ENST00000594364; ENST00000595038; ENST00000597107; ENST00000598875; ENST00000599546; ENST00000599892; ENST00000601723; ENST00000601876; ENST00000602141; BC002788; OTTHUMT00000463568; OTTHUMT00000463569; OTTHUMT00000463570; OTTH…
TC1900010857.hg.1	RN7SL368P	ENST00000473384; uc060znc.1; NONHSAT066617
TC1900011014.hg.1	ZC3H4	NM_015168; ENST00000253048; ENST00000594019; ENST00000595341; ENST00000597069; ENST00000601973; OTTHUMT00000466667; OTTHUMT00000466668; OTTHUMT00000466669; OTTHUMT00000466670; OTTHUMT00000466671; CCDS42582.1; hsa_circ_0008162; hsa_circ_0051648; hsa_circ_0051649; hsa_circ_0051650; hsa_circ_0051651; hsa_circ_0051652; hsa_circ_0051653; hsa_circ_0051654; hsa_circ_0051655; hsa_circ_0051656; hsa_circ_0…
TC1900011445.hg.1	PPP1R12C	NM_001271618; NM_017607; ENST00000263433; ENST00000435544; ENST00000586197; ENST00000586992; ENST00000588277; ENST00000590268; ENST00000591938; ENST00000592754; ENST00000592993; OTTHUMT00000451813; OTTHUMT00000451814; OTTHUMT00000451815; OTTHUMT00000451816; OTTHUMT00000451817; OTTHUMT00000451818; OTTHUMT00000451819; OTTHUMT00000451820; OTTHUMT00000451821; CCDS12916.1; hsa_circ_0000958; hsa_circ_0…
TC1900011650.hg.1	ARHGEF18	NM_001130955; NM_015318; ENST00000319670; ENST00000359920; ENST00000594665; ENST00000595600; ENST00000599752; OTTHUMT00000436339; OTTHUMT00000436340; OTTHUMT00000436341; OTTHUMT00000458961; OTTHUMT00000458962; CCDS12177.1; CCDS45946.1; hsa_circ_0005800; hsa_circ_0048969; hsa_circ_0048970; hsa_circ_0048971; hsa_circ_0048972; hsa_circ_0048973; hsa_circ_0048974; uc002mgh.4; uc002mgi.4; uc060snc.1; u…
TC1900011657.hg.1	MCEMP1	NM_174918; ENST00000333598; ENST00000597445; ENST00000598851; BC104796; BC104798; CCDS12183.1; uc002mhh.2; uc060sqf.1; uc060sqg.1; NONHSAT060833; OTTHUMT00000461248; OTTHUMT00000461249; OTTHUMT00000461733
TC1900011770.hg.1	C5AR1	NM_001736; ENST00000355085; BC008982; OTTHUMT00000466925; CCDS33063.1; uc002pgj.2; NONHSAT066963
TC1900011896.hg.1	MIR24-2	NR_029497; ENST00000386972; NR_036515; ENST00000587762; ENST00000386972.1; ENST00000587762.1; OTTHUMT00000457941; uc060uju.1; uc060ujv.1; HG510385.1:1..1774:ncRNA; LM608170.1:1..73:precursor_RNA; NONHSAT061356; NONHSAT061357; NR_029497.1:1..73:precursor_RNA; NR_036515.1:1..1774:ncRNA
TC1900011902.hg.1	SMIM7; MED26	NM_001300925; NM_004831; NM_024104; ENST00000263390; ENST00000358726; ENST00000397349; ENST00000461364; ENST00000461488; ENST00000463051; ENST00000465250; ENST00000481671; ENST00000487416; ENST00000487803; ENST00000593404; ENST00000593409; ENST00000594507; ENST00000594662; ENST00000597244; ENST00000597711; ENST00000597781; ENST00000598278; ENST00000598492; ENST00000598608; ENST00000599310; ENST00…
TC1900011938.hg.1	ZNF573	NM_001172689; NM_001172690; NM_001172691; NM_001172692; NM_152360; ENST00000339503; ENST00000357309; ENST00000378445; ENST00000489148; ENST00000494605; ENST00000536220; ENST00000585724; ENST00000586155; ENST00000588218; ENST00000589632; ENST00000590414; ENST00000590674; ENST00000591516; BC042170; BC064962; OTTHUMT00000109612; OTTHUMT00000109613; OTTHUMT00000109614; OTTHUMT00000459772; OTTHUMT0000…
TC2000006559.hg.1	CDC25B	NM_001287516; NM_001287517; NM_001287518; NM_001287519; NM_001287520; NM_001287522; NM_001287524; NM_004358; NM_021872; NM_021873; ENST00000245960; ENST00000340833; ENST00000344256; ENST00000379598; ENST00000439880; ENST00000467519; ENST00000468979; ENST00000480816; ENST00000495915; BC006395; BC009953; BC051711; OTTHUMT00000077776; OTTHUMT00000077777; OTTHUMT00000077778; OTTHUMT00000077779; OTTHU…
TC2000006576.hg.1	PRNP	NM_000311; NM_001080121; NM_001080122; NM_001080123; NM_001271561; NM_183079; ENST00000379440; ENST00000424424; ENST00000430350; ENST00000457586; BC012844; BC022532; OTTHUMT00000077819; OTTHUMT00000077820; OTTHUMT00000077821; OTTHUMT00000253008; CCDS13080.1; hsa_circ_0059349; hsa_circ_0059350; hsa_circ_0059351; hsa_circ_0059352; uc002wkx.4; uc021wae.3; uc061vez.1; uc061vfa.1; NONHSAT078283
TC2000006620.hg.1	morvor	morvor.aAug10-unspliced
TC2000006946.hg.1		NONHSAT079028
TC2000006951.hg.1	RP4-737E23.5	ENST00000623468; OTTHUMT00000430537; uc061vuy.1; NONHSAT079037
TC2000006956.hg.1	NXT1	NM_013248; ENST00000254998; BC000759; BC002687; BC003029; BC003410; OTTHUMT00000078313; CCDS13150.1; hsa_circ_0059610; hsa_circ_0059611; uc002wsx.2
TC2000006957.hg.1	GZF1	NM_022482; ENST00000338121; ENST00000377051; ENST00000424216; ENST00000461789; ENST00000477239; OTTHUMT00000078331; OTTHUMT00000078332; OTTHUMT00000078333; OTTHUMT00000078334; CCDS13151.1; uc002wsy.4; uc002wsz.4; uc061vvg.1; uc061vvh.1; uc061vvi.1
TC2000007336.hg.1	PPP1R16B	NM_001172735; NM_015568; ENST00000299824; ENST00000373331; ENST00000463749; ENST00000468265; BC131801; BC152467; OTTHUMT00000079220; OTTHUMT00000079221; OTTHUMT00000079222; OTTHUMT00000276802; uc002xje.3; CCDS13309.1; CCDS54462.1; hsa_circ_0001156; hsa_circ_0060349; hsa_circ_0060350; hsa_circ_0060351; hsa_circ_0060352; hsa_circ_0060353; hsa_circ_0060354; hsa_circ_0060355; hsa_circ_0060356; hsa_ci…
TC2000007381.hg.1		NONHSAT079756
TC2000007476.hg.1	STK4	NM_006282; ENST00000372801; ENST00000372806; ENST00000474717; ENST00000480745; ENST00000487587; ENST00000488618; ENST00000499879; BC093768; OTTHUMT00000080399; OTTHUMT00000080401; OTTHUMT00000107189; OTTHUMT00000107190; OTTHUMT00000107191; OTTHUMT00000127823; CCDS13341.1; hsa_circ_0002517; hsa_circ_0005573; hsa_circ_0060521; hsa_circ_0060522; hsa_circ_0060523; hsa_circ_0060524; hsa_circ_0060525; …
TC2000007670.hg.1	SNAI1	NM_005985; ENST00000244050; BC012910; OTTHUMT00000080350; CCDS13423.1; uc002xuz.4
TC2000007817.hg.1	FAM210B	NM_080821; ENST00000371384; ENST00000437418; BC017725; OTTHUMT00000079800; OTTHUMT00000079801; C20orf108.bAug10; CCDS13450.1; hsa_circ_0060945; uc002xxc.4; uc061xwb.1; NONHSAT080448
TC2000007859.hg.1	RBM38	NM_001291780; NM_017495; NM_183425; ENST00000342690; ENST00000344785; ENST00000356208; ENST00000371219; ENST00000440234; BC018711; OTTHUMT00000079843; OTTHUMT00000079844; OTTHUMT00000079845; OTTHUMT00000390995; OTTHUMT00000390996; CCDS46617.1; CCDS46618.1; hsa_circ_0060970; uc010zzj.3; uc010zzk.3; uc061xyj.1; uc061xyk.1; uc061xyl.1
TC2000007895.hg.1	RAB22A	NM_020673; ENST00000244040; ENST00000488949; BC015710; BC063457; OTTHUMT00000079880; OTTHUMT00000267822; CCDS33497.1; hsa_circ_0060979; hsa_circ_0060980; hsa_circ_0060981; uc002xyz.4; uc061xzp.1; NONHSAT080540
TC2000007921.hg.1	gerree	gerree.aAug10-unspliced
TC2000007928.hg.1	ZNF831	NM_178457; ENST00000371030; OTTHUMT00000079916; CCDS42894.1; uc002yan.4; ZNF831.aAug10
TC2000008183.hg.1	Y_RNA	ENST00000384575; uc061vag.1; NONHSAT078177
TC2000008279.hg.1	PCNA	NM_002592; NM_182649; ENST00000379143; ENST00000379160; BC000491; BC062439; OTTHUMT00000077851; OTTHUMT00000077852; CCDS13087.1; hsa_circ_0059372; hsa_circ_0059373; hsa_circ_0059374; hsa_circ_0059375; hsa_circ_0059376; hsa_circ_0059377; hsa_circ_0059378; uc002wlp.4; uc002wlq.4; NONHSAT078303; NONHSAT078304
TC2000008286.hg.1	UBE2D3P1	ENST00000436669; NONHSAT078315; OTTHUMT00000077853
TC2000008295.hg.1	GPCPD1	NM_019593; ENST00000379019; ENST00000418646; ENST00000462080; ENST00000473797; ENST00000481038; ENST00000481690; ENST00000633552; BC027588; OTTHUMT00000077869; OTTHUMT00000077870; OTTHUMT00000077871; OTTHUMT00000077872; OTTHUMT00000077873; OTTHUMT00000077874; OTTHUMT00000487898; CCDS13090.1; hsa_circ_0059388; hsa_circ_0059389; hsa_circ_0059390; hsa_circ_0059391; hsa_circ_0059392; uc002wme.5; uc06…
TC2000008310.hg.1	TRMT6	NM_001281467; NM_015939; ENST00000203001; ENST00000453074; ENST00000466974; ENST00000473131; ENST00000493972; BC001262; OTTHUMT00000077889; OTTHUMT00000077890; OTTHUMT00000077891; OTTHUMT00000077892; CCDS13093.1; CCDS63225.1; hsa_circ_0059395; TRMT6.aAug10; uc002wmh.3; uc010zra.2; uc061vgt.1; uc061vgu.1; uc061vgv.1; NONHSAT078513
TC2000008650.hg.1	THBD	NM_000361; ENST00000377103; BC035602; BC053357; OTTHUMT00000078307; CCDS13148.1; uc002wss.4
TC2000008815.hg.1	BCL2L1	NM_001191; NM_138578; ENST00000307677; ENST00000376055; ENST00000376062; ENST00000420488; ENST00000422920; ENST00000434194; ENST00000439267; ENST00000450273; ENST00000456404; BC019307; OTTHUMT00000078572; OTTHUMT00000078573; OTTHUMT00000078574; OTTHUMT00000078575; OTTHUMT00000078576; OTTHUMT00000078577; OTTHUMT00000078578; OTTHUMT00000078579; OTTHUMT00000078580; CCDS13188.1; CCDS13189.1; hsa_circ…
TC2000009180.hg.1	OSER1	NM_016470; ENST00000255174; ENST00000372970; BC064973; OTTHUMT00000079333; OTTHUMT00000079334; CCDS13327.1; uc002xlk.4; uc061xeh.1
TC2000009218.hg.1	SDC4	NM_002999; ENST00000372733; BC030805; OTTHUMT00000080515; CCDS13350.1; hsa_circ_0060539; hsa_circ_0060540; hsa_circ_0060541; hsa_circ_0060542; hsa_circ_0060543; hsa_circ_0060544; hsa_circ_0060545; uc002xnu.4
TC2000009378.hg.1	karker	karker.aAug10-unspliced
TC2000009392.hg.1	B4GALT5	NM_004776; ENST00000371711; BC074821; BC074873; BC104987; BC112265; OTTHUMT00000080543; CCDS13420.1; hsa_circ_0004868; hsa_circ_0006253; hsa_circ_0060804; hsa_circ_0060805; hsa_circ_0060806; hsa_circ_0060807; hsa_circ_0060808; hsa_circ_0060809; uc002xuu.5; chr20_48256214_48257202
TC2000009447.hg.1	DPM1	NM_003859; ENST00000371582; ENST00000371584; ENST00000371588; ENST00000413082; ENST00000466152; ENST00000494752; BC007073; BC008466; BC016322; OTTHUMT00000079716; OTTHUMT00000079717; OTTHUMT00000079718; OTTHUMT00000079719; OTTHUMT00000079720; OTTHUMT00000079721; CCDS13434.1; DPM1.aAug10; hsa_circ_0005726; hsa_circ_0060843; hsa_circ_0060844; hsa_circ_0060845; hsa_circ_0060846; hsa_circ_0060847; uc…
TC2000009604.hg.1	PMEPA1	NM_001255976; NM_020182; NM_199169; NM_199170; NM_199171; ENST00000265626; ENST00000341744; ENST00000347215; ENST00000395814; ENST00000395816; ENST00000395819; ENST00000414037; ENST00000472841; BC080635; OTTHUMT00000079858; OTTHUMT00000079859; OTTHUMT00000079860; OTTHUMT00000267812; OTTHUMT00000267813; OTTHUMT00000267814; OTTHUMT00000267815; CCDS13462.1; CCDS13463.1; CCDS13464.1; hsa_circ_0060973…
TC2000009823.hg.1	STMN3	NM_001276310; NM_015894; NR_075070; ENST00000370053; ENST00000540534; ENST00000631920; ENST00000632676; ENST00000634126; BC009381; BC025234; OTTHUMT00000080163; OTTHUMT00000487937; OTTHUMT00000487938; OTTHUMT00000487939; CCDS13529.1; CCDS63330.1; STMN3.aAug10; STMN3.kAug10; uc002yfr.3; uc031ruo.1; NONHSAT080910
TC2000009912.hg.1	CNBD2	ENST00000614708; OTTHUMT00000473780; uc061wsa.1
TC2000009932.hg.1	SNORD12C; SNORD12; ZFAS1; SNORD12B	NR_002433; NR_003030; NR_003604; NR_003605; NR_003606; NR_003695; NR_036658; NR_036659; ENST00000326677; ENST00000371743; ENST00000391002; ENST00000417721; ENST00000428008; ENST00000441722; ENST00000450535; ENST00000458653; ENST00000623640; uc002xup.1; ENST00000610973; ENST00000615787; ENST00000615977; ENST00000326677.5; ENST00000371743.3; ENST00000417721.1; ENST00000428008.1; ENST00000441722.1; …
TC2000009933.hg.1	ZFAS1	ENST00000618800; OTTHUMT00000474062; uc061xqj.1; LK937941.1:1..597:ncRNA
TC2000009949.hg.1	STX16	NM_001001433; NM_001134772; NM_001134773; NM_001204868; NM_003763; NR_037941; NR_037942; NR_037943; ENST00000312283; ENST00000355957; ENST00000358029; ENST00000359617; ENST00000361770; ENST00000361830; ENST00000371132; ENST00000371141; ENST00000412911; ENST00000438253; ENST00000458280; ENST00000460655; ENST00000464640; ENST00000467096; ENST00000468590; ENST00000476384; ENST00000483434; ENST000004…
TC2100006904.hg.1	SNORA81	uc061zmn.1; ENST00000458922; AP000254.1:154..330:rfam; NONHSAT081691
TC2100007092.hg.1		NONHSAT082038
TC2100007118.hg.1		NONHSAT082086
TC2100007241.hg.1	ABCG1	NM_004915; NM_016818; NM_207174; NM_207627; NM_207628; NM_207629; ENST00000343687; ENST00000347800; ENST00000361802; ENST00000398437; ENST00000398449; ENST00000398457; ENST00000450121; ENST00000462050; ENST00000467818; ENST00000472587; ENST00000496783; BC029158; OTTHUMT00000195313; OTTHUMT00000195314; OTTHUMT00000195315; OTTHUMT00000195316; OTTHUMT00000195317; OTTHUMT00000195318; OTTHUMT000001953…
TC2100007247.hg.1		NONHSAT082319
TC2100007248.hg.1		NONHSAT082321
TC2100007597.hg.1	HSPA13	NM_006948; ENST00000285667; ENST00000478035; BC036370; OTTHUMT00000157815; OTTHUMT00000157816; CCDS13567.1; hsa_circ_0061266; hsa_circ_0061267; uc002yjt.4; uc061zbl.1
TC2100007599.hg.1	SAMSN1	NM_001256370; NM_001286523; NM_022136; ENST00000285670; ENST00000400564; ENST00000400566; ENST00000463807; ENST00000493640; ENST00000619120; BC029112; OTTHUMT00000157913; OTTHUMT00000157914; OTTHUMT00000157915; OTTHUMT00000157916; OTTHUMT00000157917; uc002yjv.1; CCDS42906.1; CCDS58786.1; CCDS74774.1; hsa_circ_0061268; hsa_circ_0061269; hsa_circ_0061270; uc002yju.3; uc010gky.3; uc032puq.2; uc061zb…
TC2100007663.hg.1	BTG3	NM_001130914; NM_006806; ENST00000339775; ENST00000348354; ENST00000457956; ENST00000464058; ENST00000471860; ENST00000496601; BC011957; OTTHUMT00000158195; OTTHUMT00000158196; OTTHUMT00000158197; OTTHUMT00000158198; OTTHUMT00000158199; OTTHUMT00000259053; BTG3.jAug10; CCDS13569.1; CCDS46636.1; uc002ykk.4; uc002ykl.4; uc061zeb.1; uc061zec.1; uc061zed.1; uc061zee.1; NONHSAT081287
TC2100007796.hg.1	MRPL39	NM_017446; NM_080794; ENST00000307301; ENST00000352957; ENST00000419219; BC107719; OTTHUMT00000171194; OTTHUMT00000171195; OTTHUMT00000171196; CCDS13573.1; CCDS33522.1; hsa_circ_0005765; hsa_circ_0061321; hsa_circ_0061322; hsa_circ_0061323; hsa_circ_0061324; hsa_circ_0061325; MRPL39.aAug10; MRPL39.bAug10; uc002yln.4; uc002ylo.4; uc061zha.1
TC2100007936.hg.1	snoyga	snoyga.aAug10-unspliced
TC2100007986.hg.1	IL10RB-AS1	NR_038974; ENST00000411998.1; OTTHUMT00000139822; uc002yrj.3; ENST00000411998; HG511741.1:1..2228:ncRNA; NONHSAT081776
TC2100008036.hg.1		NONHSAT081892
TC2100008227.hg.1	PRDM15	NM_001040424; NM_001282934; NM_022115; NR_104257; NR_104258; NR_104260; ENST00000269844; ENST00000398548; ENST00000422911; ENST00000433067; ENST00000441787; ENST00000447016; ENST00000447207; ENST00000449395; ENST00000465955; ENST00000470586; ENST00000477633; ENST00000486812; ENST00000489661; ENST00000491486; ENST00000495217; ENST00000496124; BC067102; OTTHUMT00000195231; OTTHUMT00000195232; OTTHU…
TC2100008233.hg.1	ZBTB21	NM_001098402; NM_001098403; NM_020727; ENST00000310826; ENST00000398497; ENST00000398499; ENST00000398505; ENST00000398511; ENST00000425521; ENST00000449949; ENST00000465968; BC063290; OTTHUMT00000195304; OTTHUMT00000195305; OTTHUMT00000195306; OTTHUMT00000195307; OTTHUMT00000195308; OTTHUMT00000195309; OTTHUMT00000195310; OTTHUMT00000195311; CCDS13678.1; CCDS42934.1; hsa_circ_0061821; hsa_circ_0…
TC2100008286.hg.1	U2AF1	NM_001025203; OTTHUMT00000195541; OTTHUMT00000195542; OTTHUMT00000195543; OTTHUMT00000195544; OTTHUMT00000195545; OTTHUMT00000195546; OTTHUMT00000195547; OTTHUMT00000195548; OTTHUMT00000195549; OTTHUMT00000195550; OTTHUMT00000195551; uc002zcy.1; NM_001025204_2; NM_006758_2; BC001177_2; BC001923_2; BC005915_2; CCDS13694.1; CCDS33574.1; CCDS42948.1; hsa_circ_0001198; hsa_circ_0061868; hsa_circ_0061…
TC2100008297.hg.1	SIK1	ENST00000270162; ENST00000478426; OTTHUMT00000195654; OTTHUMT00000195655; NM_173354_2; BC038504_2; CCDS33575.1; SIK1.bAug10; uc002zdf.4; uc062anz.1
TC2100008355.hg.1	ICOSLG	NM_001283051; OTTHUMT00000195838; OTTHUMT00000195839; OTTHUMT00000195840; OTTHUMT00000195841; NM_001283050_2; NM_001283052_2; NM_015259_2; BC064637_2; CCDS42952.1; CCDS63377.1; CCDS63379.1; hsa_circ_0061951; uc002zee.5; uc002zef.5; uc032qao.2; uc062arc.1; ENST00000344330; ENST00000400377; ENST00000400379; ENST00000407780
TC2100008510.hg.1	KCNJ15	NM_001276435; NM_001276436; NM_001276437; NM_001276438; NM_001276439; NM_002243; NM_170736; NM_170737; ENST00000328656; ENST00000398925; ENST00000398927; ENST00000398928; ENST00000398930; ENST00000398932; ENST00000398934; ENST00000398938; ENST00000417042; ENST00000419868; ENST00000438657; ENST00000443341; ENST00000547341; ENST00000547595; ENST00000548700; ENST00000549158; ENST00000549805; ENST000…
TC2100008529.hg.1	NDUFV3	NM_001001503; NM_021075; ENST00000340344; ENST00000354250; ENST00000460740; BC021217; OTTHUMT00000195447; OTTHUMT00000195448; OTTHUMT00000195449; CCDS33572.1; CCDS33573.1; hsa_circ_0061848; hsa_circ_0061849; hsa_circ_0061850; uc002zcm.4; uc002zcn.4; uc062aml.1
TC2100008545.hg.1	NRIP1	NM_003489; ENST00000318948; ENST00000400199; ENST00000400202; ENST00000411932; BC040361; OTTHUMT00000157925; OTTHUMT00000157926; OTTHUMT00000157927; uc002yjx.2; CCDS13568.1; hsa_circ_0001177; hsa_circ_0002711; hsa_circ_0004771; hsa_circ_0061271; hsa_circ_0061272; hsa_circ_0061273; hsa_circ_0061274; hsa_circ_0061275; hsa_circ_0061276; uc061zcd.1; uc061zce.1; uc061zcg.1; chr21_16386664_16415891; ch…
TC2100008559.hg.1	C21orf59	NM_021254; NR_036552; ENST00000290155; ENST00000300260; ENST00000382549; ENST00000425336; ENST00000431599; ENST00000440966; ENST00000458138; ENST00000483315; BC000709; OTTHUMT00000139431; OTTHUMT00000139432; OTTHUMT00000139433; OTTHUMT00000139434; OTTHUMT00000193124; OTTHUMT00000193125; OTTHUMT00000193126; OTTHUMT00000193127; C21orf59andTCP10L.hAug10; CCDS13617.1; uc002yqa.4; uc002yqb.5; uc002yqc…
TC2200006473.hg.1	LA16c-17H1.3	ENST00000427602; NONHSAT083120; OTTHUMT00000277045
TC2200006480.hg.1	KB-67B5.12	ENST00000454360; NONHSAT083127; OTTHUMT00000280392; TCONS_l2_00017541; TCONS_l2_00017542
TC2200007055.hg.1	RP4-539M6.20	ENST00000608677.1; OTTHUMT00000472410; uc062ddc.1; ENST00000608677; HG512209.1:1..401:ncRNA
TC2200007056.hg.1	RNU6-564P	uc062ddd.1; ENST00000410983; NONHSAT084781
TC2200007109.hg.1	DEPDC5	NM_001007188; NM_001136029; NM_001242896; NM_001242897; NM_014662; NR_110988; ENST00000382111; ENST00000382112; ENST00000400242; ENST00000400246; ENST00000400248; ENST00000400249; ENST00000433147; ENST00000437411; ENST00000448753; ENST00000456178; ENST00000458532; ENST00000462414; ENST00000469969; ENST00000469974; ENST00000471914; ENST00000473802; ENST00000479261; ENST00000490731; ENST00000494060…
TC2200007124.hg.1	AP1B1P2	ENST00000416196; NONHSAT084945; OTTHUMT00000075013
TC2200007138.hg.1	FBXO7	NM_001033024; NM_001257990; NM_012179; ENST00000266087; ENST00000397426; ENST00000420700; ENST00000425028; ENST00000444207; ENST00000452138; ENST00000465418; ENST00000484607; ENST00000492535; BC008361; OTTHUMT00000075562; OTTHUMT00000129001; OTTHUMT00000129002; OTTHUMT00000129003; OTTHUMT00000129004; OTTHUMT00000129005; OTTHUMT00000129006; OTTHUMT00000129007; OTTHUMT00000315717; CCDS13907.1; CCDS…
TC2200007287.hg.1	CYTH4	NM_013385; ENST00000248901; ENST00000402997; ENST00000405206; ENST00000439667; ENST00000446506; ENST00000447919; ENST00000457992; ENST00000462927; ENST00000467664; ENST00000469886; ENST00000480510; BC041161; OTTHUMT00000318917; OTTHUMT00000318918; OTTHUMT00000318920; OTTHUMT00000318922; OTTHUMT00000318923; OTTHUMT00000318924; OTTHUMT00000318925; OTTHUMT00000318926; OTTHUMT00000318927; OTTHUMT0000…
TC2200007318.hg.1	H1F0	NM_005318; ENST00000340857; BC000145; BC029046; OTTHUMT00000319453; CCDS13956.1; hsa_circ_0005359; uc003aty.4
TC2200007406.hg.1	ATF4	NM_001675; NM_182810; ENST00000337304; ENST00000396680; ENST00000404241; BC008090; BC011994; BC016855; BC022088; BC024775; BC044895; BC073754; BC073990; OTTHUMT00000321304; OTTHUMT00000321305; CCDS13996.1; hsa_circ_0063394; hsa_circ_0063395; uc003axz.4; uc003aya.4; uc021wpz.2
TC2200007462.hg.1	smusubo	smusubo.aAug10-unspliced
TC2200007526.hg.1	RNU12	NR_029422; ENST00000362512; ENST00000362512.1; ENST00000602478.1; OTTHUMT00000467709; uc021wqm.2; uc062ewf.1; ENST00000602478; HG512333.1:1..664:ncRNA; NONHSAT087070; NONHSAT087071; NONHSAT087072; NONHSAT087073
TC2200007540.hg.1	plulu	plulu.aAug10-unspliced
TC2200007572.hg.1	RP4-796I17.5	ENST00000430869; NONHSAT087131; OTTHUMT00000318897
TC2200007893.hg.1		NONHSAT083191; NONHSAT083192; NONHSAT083193
TC2200008369.hg.1	bloyter	bloyter.aAug10-unspliced
TC2200008411.hg.1	ASCC2	NM_001242906; NM_032204; ENST00000307790; ENST00000397771; ENST00000411532; ENST00000412689; ENST00000431535; ENST00000449900; ENST00000453160; ENST00000454854; ENST00000458594; ENST00000460313; ENST00000462454; ENST00000463203; ENST00000464287; ENST00000465667; ENST00000472433; ENST00000477074; ENST00000478812; ENST00000483380; ENST00000487486; ENST00000492821; ENST00000495681; ENST00000495967; …
TC2200008427.hg.1	OSM	NM_020530; ENST00000215781; ENST00000403389; ENST00000403463; BC011589; OTTHUMT00000320512; OTTHUMT00000320513; OTTHUMT00000320514; CCDS13873.1; uc003ahb.4; uc062dan.1; uc062dao.1
TC2200008710.hg.1	JOSD1	NM_014876; ENST00000216039; ENST00000412832; ENST00000417712; ENST00000427389; ENST00000456626; ENST00000462610; ENST00000482442; ENST00000490169; ENST00000493939; ENST00000545590; BC015026; OTTHUMT00000321047; OTTHUMT00000321048; OTTHUMT00000321049; OTTHUMT00000321050; OTTHUMT00000321051; OTTHUMT00000321052; OTTHUMT00000321054; OTTHUMT00000321055; OTTHUMT00000321056; OTTHUMT00000400928; CCDS1397…
TC2200008734.hg.1	CBX7	NM_175709; ENST00000216133; ENST00000401405; ENST00000434260; ENST00000475962; ENST00000477827; ENST00000482294; ENST00000490741; BC051773; OTTHUMT00000318020; OTTHUMT00000318021; OTTHUMT00000318022; OTTHUMT00000318023; OTTHUMT00000318024; OTTHUMT00000318026; OTTHUMT00000321040; CCDS13986.1; uc003axb.4; uc003axc.4; uc062eju.1; uc062ejw.1; uc062ejx.1; uc062ejy.1; uc062ejz.1; ENST00000414780; lnc-P…
TC2200008781.hg.1	MKL1	NM_001282660; NM_001282661; NM_001282662; NM_020831; ENST00000355630; ENST00000396617; ENST00000402042; ENST00000402630; ENST00000407029; ENST00000422851; ENST00000463769; ENST00000466278; ENST00000477468; ENST00000614754; ENST00000618196; ENST00000618417; ENST00000620651; BC115039; OTTHUMT00000321522; OTTHUMT00000321523; OTTHUMT00000321524; OTTHUMT00000321525; OTTHUMT00000321526; OTTHUMT00000321…
TC2200008887.hg.1	ATP5L2	NM_001165877; ENST00000505920; OTTHUMT00000320450; uc003bda.1; ATP5L2.aAug10-unspliced; CCDS54534.1
TC2200009031.hg.1	CTA-29F11.1	ENST00000564152.1; OTTHUMT00000420346; uc062fgi.1; ENST00000564152; HG512366.1:1..670:ncRNA; NONHSAT087336
TC2200009149.hg.1	TUBGCP6	NM_020461; ENST00000248846; ENST00000425018; ENST00000434349; ENST00000439308; ENST00000473946; ENST00000489511; ENST00000491449; ENST00000498611; BC144488; BC150613; BC151209; OTTHUMT00000075004; OTTHUMT00000316925; OTTHUMT00000316982; OTTHUMT00000316983; OTTHUMT00000316984; OTTHUMT00000316985; OTTHUMT00000316986; CCDS14087.1; hsa_circ_0063886; hsa_circ_0063887; hsa_circ_0063888; hsa_circ_006388…
TC2200009252.hg.1	SEC14L2	NM_001204204; NM_001291932; NM_012429; NM_033382; ENST00000402592; ENST00000405717; ENST00000415072; ENST00000416523; ENST00000428195; ENST00000429917; ENST00000437022; ENST00000452649; ENST00000459728; ENST00000464335; ENST00000483116; ENST00000484486; ENST00000485482; ENST00000615189; ENST00000617837; ENST00000619483; ENST00000620251; BC058915; OTTHUMT00000321018; OTTHUMT00000321019; OTTHUMT000…
TC2200009266.hg.1	GTPBP1	NM_004286; ENST00000216044; ENST00000418601; ENST00000460605; ENST00000461428; ENST00000462332; ENST00000470836; ENST00000475959; ENST00000484657; ENST00000488787; OTTHUMT00000075532; OTTHUMT00000320863; OTTHUMT00000320864; OTTHUMT00000320865; OTTHUMT00000320866; OTTHUMT00000320867; OTTHUMT00000320868; OTTHUMT00000320912; OTTHUMT00000321225; CCDS13977.2; GTPBP1.jAug10; hsa_circ_0063348; hsa_circ_…
TC2200009276.hg.1	SGSM3	NM_001301849; NM_015705; ENST00000248929; ENST00000417424; ENST00000427834; ENST00000457767; ENST00000462457; ENST00000467915; ENST00000469719; ENST00000470518; ENST00000478085; ENST00000480830; ENST00000481028; ENST00000481408; ENST00000485962; BC008078; OTTHUMT00000321504; OTTHUMT00000321505; OTTHUMT00000321506; OTTHUMT00000321507; OTTHUMT00000321508; OTTHUMT00000321509; OTTHUMT00000321510; OTT…
TC2200009334.hg.1	AC000041.8	ENST00000439655; NONHSAT084699; OTTHUMT00000321552
TC2200009356.hg.1	ARFGAP3	NM_001142293; NM_014570; ENST00000263245; ENST00000435208; ENST00000437119; ENST00000453516; ENST00000454099; ENST00000493606; BC005122; OTTHUMT00000319747; OTTHUMT00000319921; OTTHUMT00000319922; OTTHUMT00000319923; OTTHUMT00000319924; OTTHUMT00000367711; CCDS14042.1; CCDS46722.1; hsa_circ_0005679; hsa_circ_0063658; hsa_circ_0063659; hsa_circ_0063660; hsa_circ_0063661; hsa_circ_0063662; hsa_circ…
TSUnmapped00000088.hg.1	DUSP16	ENST00000626461
TSUnmapped00000171.hg.1	TRAPPC4	ENST00000626820
TSUnmapped00000353.hg.1	DUSP16	ENST00000629698
TSUnmapped00000370.hg.1	SLC16A1	ENST00000629920
TSUnmapped00000408.hg.1	RYBP	ENST00000628983
TSUnmapped00000705.hg.1	RPS25	ENST00000631084
TSUnmapped00000828.hg.1		URS0000056589
TSUnmapped00000834.hg.1		URS00001AD596
TSUnmapped00000836.hg.1		URS00001D909A
TSUnmapped00000911.hg.1		URS00006A254F
TSUnmapped00001002.hg.1		URS00007E3365

## Sheet: Table S4.2
Table S4.2 Trios-shared gene (DEG) list from plasma model n=826
ID	Gene Symbol	Transcript ID(Array Design)
206548_at		g13376321
222303_at		Hs.292477.0
226444_at		Hs.32793.0
230127_at		Hs.28739.0
230333_at		Hs.28491.4
231274_s_at		Hs.300496.2
231367_s_at		Hs.28621.1
232465_at		Hs.288858.0
232653_at		Hs.278004.0
232757_at		Hs.287176.0
232835_at		Hs.154974.0
235592_at		Hs.100636.0
236495_at		Hs.178784.0
236898_at		Hs.148596.0
237133_at		Hs.292786.0
238727_at		Hs.146225.0
239519_at		Hs.131704.0
239825_at		Hs.84469.0
239914_at		Hs.30884.0
240038_at		Hs.192221.0
240103_at		Hs.158152.0
240137_at		Hs.191495.0
240165_at		Hs.271498.0
240481_at		Hs.220616.0
240723_at		Hs.125867.0
240796_at		Hs.194427.0
242397_at		Hs.279744.0
242836_at		Hs.171941.0
242853_at		Hs.159473.0
243271_at		Hs.171176.0
243299_at		Hs.131562.0
243675_at		Hs.248689.0
244356_at		Hs.293096.0
244375_at		Hs.149006.0
244539_at		Hs.252746.0
1556054_at		Hs2.339642.1
1558299_at		Hs2.334598.1
1559910_at		Hs2.383970.1
1560492_at		Hs2.348321.1
1563468_at		Hs2.376878.1
203504_s_at	ABCA1	g5915657
225436_at	ABHD17C	Hs.26765.0
222689_at	ACER3	Hs.23862.0
221641_s_at	ACOT9	g12005490
201963_at	ACSL1	g12669906
207275_s_at	ACSL1	g4503650
202422_s_at	ACSL4	g12669908
222592_s_at	ACSL5	Hs.11638.0
204639_at	ADA	g4557248
216705_s_at	ADA	Hs.1217.1
205746_s_at	ADAM17	g1857672
213532_at	ADAM17	Hs.52438.1
202381_at	ADAM9	g4501914
207610_s_at	ADGRE2	g7305024
202912_at	ADM	g4501944
205013_s_at	ADORA2A; SPECC1L; SPECC1L-ADORA2A	g5921991
205891_at	ADORA2B	g4501950
229354_at	AHRR	Hs.24087.0
204348_s_at	AK4	g8051578
225342_at	AK4	Hs.10862.0
210517_s_at	AKAP12	g2081606
227530_at	AKAP12	Hs.38022.0
204151_x_at	AKR1C1	g5453542
201952_at	ALCAM	Hs.10247.0
207016_s_at	ALDH1A2	g3970845
230972_at	ANKRD9	Hs.127269.0
202888_s_at	ANPEP	g4502094
201590_x_at	ANXA2	g4757755
210427_x_at	ANXA2	g12655074
213503_x_at	ANXA2	Hs.217493.4
200782_at	ANXA5	g4809273
208248_x_at	APLP2	g4502146
208702_x_at	APLP2	Hs.279518.1
208703_s_at	APLP2	Hs.279518.1
208704_x_at	APLP2	g12653210
211404_s_at	APLP2	g13325115
214875_x_at	APLP2	Hs.279518.4
221620_s_at	APOO	g12001991
205568_at	AQP9	g11038652
205239_at	AREG	g4502198
225173_at	ARHGAP18	Hs.178705.0
206167_s_at	ARHGAP6	g7382476
242727_at	ARL5B	Hs.127221.0
222442_s_at	ARL8B	Hs.104222.0
225283_at	ARRDC4	Hs.6093.0
213902_at	ASAH1	Hs.75811.2
221039_s_at	ASAP1	g8923867
224790_at	ASAP1	Hs.10669.1
224791_at	ASAP1	Hs.10669.1
209135_at	ASPH	g11878115
210896_s_at	ASPH	g11991236
224996_at	ASPH	Hs.332422.0
242037_at	ASPH	Hs.152409.0
212297_at	ATP13A3	Hs.4934.0
219558_at	ATP13A3	g13375667
208836_at	ATP1B3	g1522634
209281_s_at	ATP2B1	g184269
212930_at	ATP2B1	Hs.20952.0
215716_s_at	ATP2B1	Hs.78546.2
201089_at	ATP6V1B2	g4502310
202872_at	ATP6V1C1	Hs.86905.0
202874_s_at	ATP6V1C1	g4502314
220416_at	ATP8B4	g13376248
225612_s_at	B3GNT5	Hs.101799.0
221485_at	B4GALT5	Hs.107526.0
202391_at	BASP1	g5453749
214390_s_at	BCAT1	Hs.157205.0
214452_at	BCAT1	Hs.157205.1
225285_at	BCAT1	Hs.7567.0
226517_at	BCAT1	Hs.317432.0
205681_at	BCL2A1	g4757839
204493_at	BID	g4557360
211725_s_at	BID	g13543452
227143_s_at	BID	Hs.315689.1
206176_at	BMP6	g4809281
1568768_s_at	BRE-AS1	Hs2.390621.1
238692_at	BTBD11	Hs.271272.0
202946_s_at	BTBD3	g7662401
1559975_at	BTG1	Hs2.255935.1
228372_at	C10orf128	Hs.61957.0
227099_s_at	C11orf96	Hs.127824.0
223484_at	C15orf48	g12656020
228195_at	C2orf88	Hs.82204.0
217767_at	C3	g4557384
209906_at	C3AR1	g1511643
220088_at	C5AR1	g4502508
1553133_at	C9orf72	Hs2.23607.1
231270_at	CA13	Hs.99624.0
209301_at	CA2	g179794
212077_at	CALD1	Hs.182183.0
1552701_a_at	CARD16	Hs2.348365.1
1552703_s_at	CARD16; CASP1	Hs2.348365.1
224414_s_at	CARD6	g13605448
206011_at	CASP1	Hs.2490.0
209970_x_at	CASP1	g435598
211366_x_at	CASP1	g717041
211367_s_at	CASP1	g717043
211368_s_at	CASP1	g717045
229521_at	CCDC71L	Hs.143640.1
221078_s_at	CCDC88A	g8922402
216598_s_at	CCL2	Hs.303649.1
205476_at	CCL20	g4759075
205114_s_at	CCL3; CCL3L1; CCL3L3	g4506842
204103_at	CCL4	g4506844
208075_s_at	CCL7	g13435401
205098_at	CCR1	Hs.301921.0
205099_s_at	CCR1	g4502630
211434_s_at	CCRL2	g3550066
226545_at	CD109	Hs.94030.0
229900_at	CD109	Hs.55964.0
201743_at	CD14	g4557416
203645_s_at	CD163	g4758721
215049_x_at	CD163	Hs.74076.2
207315_at	CD226	g5729807
200983_x_at	CD59	Hs.119663.0
200984_s_at	CD59	Hs.119663.0
200985_s_at	CD59	g10835164
200663_at	CD63	g4502678
205685_at	CD86	Hs.27954.0
205686_s_at	CD86	g5901919
210895_s_at	CD86	g416368
201005_at	CD9	g4502692
202877_s_at	CD93	Hs.97199.0
202878_s_at	CD93	g11496985
218451_at	CDCP1	g12383093
203213_at	CDK1	Hs.184572.0
203214_x_at	CDK1	g4502708
210559_s_at	CDK1	g3126638
204604_at	CDK14	g6912583
236313_at	CDKN2B	Hs.44565.0
212501_at	CEBPB	Hs.99029.0
212942_s_at	CEMIP	Hs.50081.1
209616_s_at	CES1; CES1P1	g688112
1554014_at	CHD2	Hs2.36787.2
203066_at	CHST15	g7662195
203921_at	CHST2	g4757983
206756_at	CHST7	g9845239
209927_s_at	CHTOP	g12005923
1552398_a_at	CLEC12A	Hs2.133456.1
222934_s_at	CLEC4E	g12653848
219890_at	CLEC5A	g10281668
221698_s_at	CLEC7A	g13649707
1554406_a_at	CLEC7A	Hs2.161786.3
1555756_a_at	CLEC7A	Hs2.161786.9
201560_at	CLIC4	g7330334
224523_s_at	CMSS1	g13623694
1556499_s_at	COL1A1	Hs2.433191.1
221676_s_at	CORO1C	g12803080
222409_at	CORO1C	Hs.17377.0
201940_at	CPD	Hs.5057.0
201942_s_at	CPD	g3641620
201943_s_at	CPD	g8051580
209833_at	CRADD	g1785556
201200_at	CREG1	g4503036
208303_s_at	CRLF2	g13375623
210229_s_at	CSF2	g181149
207085_x_at	CSF2RA	g5453626
210340_s_at	CSF2RA	g12803600
211286_x_at	CSF2RA	g460284
211287_x_at	CSF2RA	g183361
204971_at	CSTA	g4885164
200764_s_at	CTNNA1	Hs.178452.0
200765_x_at	CTNNA1	g4503126
210844_x_at	CTNNA1	g415305
202087_s_at	CTSL	g4503154
1563445_x_at	CTSLP8	Hs2.406677.1
214073_at	CTTN	Hs.119257.2
204470_at	CXCL1	g4504152
223454_at	CXCL16	g11139543
209774_x_at	CXCL2	g183626
1569203_at	CXCL2	Hs2.406167.1
207850_at	CXCL3	g4504156
207852_at	CXCL5	g4506848
214974_x_at	CXCL5	Hs.287716.0
215101_s_at	CXCL5	Hs.89714.1
206336_at	CXCL6	g4506850
202859_x_at	CXCL8	g10834977
211506_s_at	CXCL8	g12641914
203922_s_at	CYBB	Hs.88974.0
208923_at	CYFIP1	g13477256
202435_s_at	CYP1B1	Hs.154654.0
202436_s_at	CYP1B1	Hs.154654.0
202437_s_at	CYP1B1	g13325059
201278_at	DAB2	Hs.81988.0
201280_s_at	DAB2	g4503250
203139_at	DAPK1	g4826683
228152_s_at	DDX60L	Hs.30818.0
203695_s_at	DFNA5	g4758153
224009_x_at	DHRS9	g9082136
205603_s_at	DIAPH2	g6382070
205726_at	DIAPH2	g5803002
212820_at	DMXL2	Hs.13264.0
226281_at	DNER	Hs.234074.0
205003_at	DOCK4	g7662263
244840_x_at	DOCK4	Hs.257589.0
1558691_a_at	DOCK4	Hs2.113968.1
230263_s_at	DOCK5	Hs.131705.0
223553_s_at	DOK3	g13528734
231297_at	DOT1L	Hs.173739.1
218627_at	DRAM1	g8922957
218854_at	DSE	g7019520
217901_at	DSG2	Hs.2631.0
201041_s_at	DUSP1	g7108342
204015_s_at	DUSP4	g12803670
226034_at	DUSP4	Hs.166975.4
209457_at	DUSP5	g642012
208891_at	DUSP6	g13111942
208892_s_at	DUSP6	g13111942
208893_s_at	DUSP6	g13477170
219951_s_at	DZANK1	g8922543
204271_s_at	EDNRB	g182275
204273_at	EDNRB	g4557546
206701_x_at	EDNRB	g4503466
201694_s_at	EGR1	g4503492
206115_at	EGR3	g4758251
209037_s_at	EHD1	Hs.155119.1
214446_at	ELL2	Hs.173334.2
226099_at	ELL2	Hs.173334.1
226982_at	ELL2	Hs.173334.0
227180_at	ELOVL7	Hs.274256.0
224374_s_at	EMILIN2	g13661555
201324_at	EMP1	g4503558
201325_s_at	EMP1	g4503558
229011_at	EMP1	Hs.43148.0
201809_s_at	ENG	g4557554
206710_s_at	EPB41L3	g6912469
211776_s_at	EPB41L3	g13544008
212681_at	EPB41L3	Hs.103839.1
202609_at	EPS8	g4758295
203719_at	ERCC1	g4503598
205767_at	EREG	g4557566
1569583_at	EREG	Hs2.400547.1
224657_at	ERRFI1	Hs.11169.2
201328_at	ETS2	Hs.85146.0
201329_s_at	ETS2	g4885220
204363_at	F3	g10518499
203980_at	FABP4	g4557578
223019_at	FAM129B	g12805044
226722_at	FAM20C	Hs.134742.0
208092_s_at	FAM49A	g13540579
207674_at	FCAR	g4503672
211307_s_at	FCAR	g1439557
211816_x_at	FCAR	g1561545
204232_at	FCER1G	g4758343
1554899_s_at	FCER1G	Hs2.433300.2
203561_at	FCGR2A; FCGR2C	g11056051
221345_at	FFAR2	g4885332
208438_s_at	FGR	g4885234
226497_s_at	FLT1	Hs.22968.0
226498_at	FLT1	Hs.22968.0
226184_at	FMNL2	Hs.7149.1
202304_at	FNDC3A	g7662419
215910_s_at	FNDC3A	Hs.103329.1
222692_s_at	FNDC3B	Hs.299883.0
222693_at	FNDC3B	Hs.299883.0
225032_at	FNDC3B	Hs.299883.1
229865_at	FNDC3B	Hs.58217.0
225922_at	FNIP2	Hs.16979.0
225924_at	FNIP2	Hs.16979.0
226460_at	FNIP2	Hs.83243.0
1569352_at	FNIP2	Hs2.215515.1
218880_at	FOSL2	Hs.325364.0
225262_at	FOSL2	Hs.5890.1
210772_at	FPR2	g189862
214211_at	FTH1	Hs.62954.5
213524_s_at	G0S2	Hs.95910.0
238756_at	GAS2L3	Hs.41294.0
204472_at	GEM	g4885262
228376_at	GGTA1P	Hs.97469.0
223278_at	GJB2	g4481752
207387_s_at	GK	g4504006
214681_at	GK	Hs.1466.2
215977_x_at	GK	Hs.1466.4
217167_x_at	GK	Hs.1466.1
216316_x_at	GK; GK3P	Hs.282272.0
215966_x_at	GK3P	Hs.1466.3
214430_at	GLA	Hs.69089.0
202543_s_at	GMFB	g13529184
205349_at	GNA15	g4504038
204115_at	GNG11	g4758447
212335_at	GNS	Hs.164036.0
224480_s_at	GPAT3	g13623272
223767_at	GPR84	g12711470
218468_s_at	GREM1	g10863087
218469_at	GREM1	g7019348
213142_x_at	GSAP	Hs.12969.0
222150_s_at	GSAP	Hs.12969.1
1557915_s_at	GSTO1	Hs2.418464.1
1562364_at	GVINP1	Hs2.376818.1
235458_at	HAVCR2	Hs.155111.0
1554285_at	HAVCR2	Hs2.155111.2
203821_at	HBEGF	g4503412
38037_at	HBEGF	4903762_RC
205220_at	HCAR3	g5174460
208018_s_at	HCK	g4504356
218839_at	HEY1	g6912411
44783_s_at	HEY1	4838473
205425_at	HIP1	g12545385
226364_at	HIP1	Hs.38489.0
214455_at	HIST1H2BC	Hs.239884.0
206110_at	HIST1H3H	g4504294
202708_s_at	HIST2H2BE	g4504276
242649_x_at	HMGN2P46	Hs.195839.0
204112_s_at	HNMT	g5901969
204647_at	HOMER3	g4758549
219403_s_at	HPSE	g5729872
222881_at	HPSE	g5880862
227361_at	HS3ST3B1	Hs.159572.1
202637_s_at	ICAM1	Hs.168383.0
202638_s_at	ICAM1	g4557877
201631_s_at	IER3	g4503328
201422_at	IFI30	g5453695
214453_s_at	IFI44	Hs.82316.2
204439_at	IFI44L	g5803026
203153_at	IFIT1	g4504584
229450_at	IFIT3	Hs.296083.0
207433_at	IL10	g10835140
210904_s_at	IL13RA1	g5174767
211612_s_at	IL13RA1	g1695875
210118_s_at	IL1A	g186277
205067_at	IL1B	g10835144
39402_at	IL1B	4881243_RC
202948_at	IL1R1	g4504658
205403_at	IL1R2	g4758597
212657_s_at	IL1RN	Hs.81134.0
212659_s_at	IL1RN	Hs.81134.0
216243_s_at	IL1RN	Hs.81134.2
206569_at	IL24	g5803085
220322_at	IL36G	g9665233
206148_at	IL3RA	g13324709
205207_at	IL6	g10834983
204926_at	INHBA	g4504698
210511_s_at	INHBA	g186414
227140_at	INHBA	Hs.28792.0
202794_at	INPP1	g4755138
201625_s_at	INSIG1	Hs.56205.0
201626_at	INSIG1	Hs.56205.0
201627_s_at	INSIG1	g5031800
231779_at	IRAK2	Hs.249175.0
213817_at	IRAK3	Hs.170056.0
220034_at	IRAK3	g6005791
221877_at	IRGQ	Hs.6217.0
64488_at	IRGQ	4874023_RC
1555833_a_at	IRGQ	Hs2.6217.1
227314_at	ITGA2	Hs.55168.0
205786_s_at	ITGAM	g6006013
210184_at	ITGAX	g487829
204627_s_at	ITGB3	g183532
226189_at	ITGB8	Hs.52620.3
227792_at	ITPRIPL2	Hs.98073.0
205888_s_at	JAKMIP2	Hs.43107.0
203297_s_at	JARID2	Hs.40154.0
203298_s_at	JARID2	g11863151
213005_s_at	KANK1	Hs.77546.0
239835_at	KBTBD8	Hs.116665.0
210119_at	KCNJ15	g1765984
206765_at	KCNJ2	g8132296
221841_s_at	KLF4	Hs.7934.1
205306_x_at	KMO	Hs.107318.0
205307_s_at	KMO	g4504890
211138_s_at	KMO	g13529016
204385_at	KYNU	g4504936
210662_at	KYNU	g12654128
210663_s_at	KYNU	g12654128
217388_s_at	KYNU	Hs.169139.2
228937_at	LACC1	Hs.24250.0
1553142_at	LACC1	Hs2.210586.1
209270_at	LAMB3	g510702
203042_at	LAMP2	g4504956
227013_at	LATS2	Hs.19074.1
212531_at	LCN2	Hs.204238.0
202377_at	LEPROT	Hs.23581.0
208949_s_at	LGALS3	g12654570
212658_at	LHFPL2	Hs.79299.0
210146_x_at	LILRB2	g2343110
1558404_at	LINC00622	Hs2.265131.1
238893_at	LINC00936	Hs.136888.0
204249_s_at	LMO2	g6633806
215078_at	LOC100129518; SOD2	Hs.306320.0
215223_s_at	LOC100129518; SOD2	Hs.318885.2
216841_s_at	LOC100129518; SOD2	Hs.318885.1
221477_s_at	LOC100129518; SOD2	Hs.177781.0
207545_s_at	LOC101928143; NUMB	g4505478
209073_s_at	LOC101928143; NUMB	g4102704
202671_s_at	LOC105372824; PDXK	g4505700
1558871_at	LOC105377276	Hs2.337220.1
238762_at	LOC105379287; MTHFD2L	Hs.105094.1
232504_at	LOC285628	Hs.157752.0
228245_s_at	LOC728715; OVOS; OVOS2	Hs.110080.0
203548_s_at	LPL	Hs.180878.0
203549_s_at	LPL	g4557726
219631_at	LRP12	g13376412
220253_s_at	LRP12	g7305524
222231_s_at	LRRC59	Hs.283558.4
223687_s_at	LY6K	Hs.69517.0
202625_at	LYN	Hs.80887.0
202626_s_at	LYN	g4505054
210754_s_at	LYN	g187270
213975_s_at	LYZ	Hs.277431.0
1555745_a_at	LYZ	Hs2.234734.3
204857_at	MAD1L1	g4505064
218559_s_at	MAFB	g4885446
222670_s_at	MAFB	Hs.169487.0
36711_at	MAFF	4848734_RC
224568_x_at	MALAT1	Hs.279789.6
205088_at	MAMLD1	g4885170
221211_s_at	MAP3K7CL	g9910145
205027_s_at	MAP3K8	g4885146
235421_at	MAP3K8	Hs.122431.0
207121_s_at	MAPK6	g4506090
201669_s_at	MARCKS	g11125771
201670_s_at	MARCKS	g187386
213002_at	MARCKS	Hs.75607.1
225897_at	MARCKS	Hs.330716.0
235568_at	MCEMP1	Hs.178703.0
220122_at	MCTP1	g13376020
235740_at	MCTP1	Hs.151489.0
204059_s_at	ME1	g13435400
223918_at	MEIKIN	g4336603
203510_at	MET	Hs.285754.0
225955_at	METRNL	Hs.300870.3
205442_at	MFAP3L	g11067364
225316_at	MFSD2A	Hs.75668.0
206522_at	MGAM	g4758711
211026_s_at	MGLL	g13623260
225102_at	MGLL	Hs.3964.0
224918_x_at	MGST1	Hs.790.1
231736_x_at	MGST1	Hs.790.2
1565162_s_at	MGST1	Hs2.421244.1
212473_s_at	MICAL2	Hs.198793.0
214696_at	MIR22HG	Hs.29206.0
207233_s_at	MITF	g4557754
226066_at	MITF	Hs.5884.0
204838_s_at	MLH3	g7657336
204475_at	MMP1	g13027798
204575_s_at	MMP19	g2228243
203936_s_at	MMP9	g4826835
205330_at	MN1	g4505222
226818_at	MPEG1	Hs.288581.0
202974_at	MPP1	g6006024
210087_s_at	MPZL1	g6002658
210594_x_at	MPZL1	g7542562
230361_at	MROH1	Hs.146109.0
229510_at	MS4A14	Hs.28514.0
219607_s_at	MS4A4A	g13430865
223343_at	MS4A7	Hs.11090.0
223344_s_at	MS4A7	g11559249
224358_s_at	MS4A7	g13655466
208581_x_at	MT1X	g10835231
212185_x_at	MT2A	Hs.118786.0
205322_s_at	MTF1	Hs.211581.0
227150_at	MTF1	Hs.323867.0
220346_at	MTHFD2L	g13376512
205076_s_at	MTMR11	g5870890
228846_at	MXD1	Hs.109012.1
224823_at	MYLK	Hs.288965.0
201976_s_at	MYO10	g11037056
1554026_a_at	MYO10	Hs2.209670.1
201798_s_at	MYOF	g7305052
211864_s_at	MYOF	g10834586
208047_s_at	NAB1	g5174604
217738_at	NAMPT	Hs.239138.0
217739_s_at	NAMPT	g5031976
243296_at	NAMPT	Hs.302232.0
1555167_s_at	NAMPT	Hs2.239138.2
217299_s_at	NBN	Hs.25812.1
225847_at	NCEH1	Hs.22941.0
209949_at	NCF2	g12804408
229715_at	NCR3LG1	Hs.146274.0
[truncated: 317 more rows]

## Sheet: Table S4.3
Table S4.3 Trios-shared gene (DEG) list from THP-1 monocyte model n=1227
[truncated: 1,228 more rows]
